# Supplementary material for: Genomic features of Bordetella parapertussis clades with distinct host species specificity
Source: Genome Biol. 2006 Sep 6;7(9):R81. doi: 10.1186/gb-2006-7-9-r81 (PMC1794550; doi:10.1186/gb-2006-7-9-r81)
Supplement: Additional data file 1 — BLAST results and microarray elements designed for the unique sequences recovered from ovine B. parapertussis strain Bpp5 by subtractive hybridization, as well as the new fim2 probes added to distinguish between Bpp5 fim2 and Bpe60 (Tohama I) fim2 [file gb-2006-7-9-r81-S1.csv]

Amplicon ID	BLAST results	Annotation	Sequence
6161	possible phosphatase or exonuclease	6161 Bpp5 SSH product 6727 | possible phosphatase or exonuclease	GAGACGAGACCGTTTCTTGGTAGGCCCGAAGCAGCTCCGACCGCTGGTCTTCCGGCACGTCATGAACGGCGAGGCATCGTTCGAACACGTCATTCACGTTCAGGTCGCCGAGTGTTTCCTCTTCATGGATTTGTCCCAGCACGCGGTCGATGATGCGATTGTTCTTTATCCGGA
6162	very similar to cytoplasmic protein of ancient origin family member from C. elegans	6162 Bpp5 SSH product 6688 | very similar to cytoplasmic protein of ancient origin family member from C. elegans	AACTTTCCAGCCTGAACCCTCAAATCAAGTGGTTCGTCCCGCTGGGATTAAAGAAATGGATGAAGAACCAAGGCATCGGAGCCGACGGATCCAACACCGTGACCGAGCTCAACTGGGGAGAGAGCTCGGAATTCGTGAAGAACGGGAAGACCATCACAATCTGGTGCCTCCCTGCTCAACATTCGGGACAACGTGGACTTTCCGATC
6163	no good BLAST hits	6163 Bpp5 SSH product 6723 | hypothetical protein	TCGGGCATCAAGGTTTCTATTAATTCAATGGAATGCTACTTGACTCAAATCACTTTTGATTGGCATCAAGGTATAGTCGCACTTGATTTTAAGGAGTCTAAATCTACCGCCAGAGCACTAAGTCAAAGGATTGAGTACCTGCCCGGGCGGCCGCCCGGGCAGGTCCGGGCAGGTACTCCCTGAATGTCGGTTTG
6164	wbmJ (BPP0135) homolog	6164 Bpp5 SSH product 6725 | wbmJ (BPP0135) homolog	CCGAACGTTTCTTGTTGGTTTGTTATTTCGATCCCAATGGTATCGAAACAGTCATCGACAATATTCAACATCTAAAAACGTATTCGCAGTTTTCCATAGAGATTTTCAATCTTTTTGGATCGACTTCGCCTTTGTCCGAAGGCCGGATGGTCAACCTGGATCGCTACGACAGGAT
6165	no good BLAST hits	6165 Bpp5 SSH product 6833 | hypothetical protein	GCTAGACGACCGTCCATTTCGTTCAGCTGCGCCAAAGTCCGCTTCGCGACATCCTCTGCCCGTAGCCTTACCACATCCTCGATTTTCTTCAGGTCGTCCGCCAGCTCCTTCAAAGCCTGGGTAATCGCGAACTTGAGCGGACTCTGAACTTCTTCGTCGCC
6166	wbmJ (BPP0135) homolog	6166 Bpp5 SSH product 6789 | wbmJ (BPP0135) homolog	AATCTGCAAAATCGACCACCTTCCCCGCATCGGCCTCGGCAATCACCGCACCGACAAAAGCAAGATTGTTCGCCAGGATCGGTAACTGTGCAGCCATATATTGAGACAGCTTGTTGGGGCTGCAGAACTCGTTGTTTACCGATACGGCCGGTTCATAGGGAATAACGCCAACGTC
6167	weak similarity to hypothetical protein BB0492 [Bordetella bronchiseptica RB50]	6167 Bpp5 SSH product 6793 | weak aa similarity (undetectable nt similarity) to hypothetical protein BB0492 [Bordetella bronchiseptica RB50]	GGAGACCTGGATGCTACTGCGACAGCTTGGAGCGAACGGGGCTCGTGCGCGTGATCCTGAAAGCGAATCGGCGGCACGGATACGCATTGAGCGTGGAGAACGCCGGAGACTTCCGGCGCGTTGTTGATGGCCACGGACGTCAACTCTGGTTCAGAACCGTGGATCAAGCCTTGGAGGAGCTTGCGAATAT
6168	no good BLAST hits	6168 Bpp5 SSH product 6880_6976_etc | hypothetical protein	ATGTGGGCGAGACTGTATCCTCTCTGCTTATGTATCAGATGGCTCAGATAAATACAATAAAACTTGCCAACACATCCCTTGATACATCGTTGATTCGCCCTGCCGTGCTTTTCGGCAGAACTGTCGCAAGAAAAAGTCATGAGTAAGGAGCCACACATTGGCAATTTTTGACTTGTTCTCGAAACGCCAGAAGAAGCTCAGAGGCGATGTTCCAGATGTTTACGTCTACGATGATCTTCCCCAAGC
6169	good BLAST hits to predicted transcriptional regulator from Rhodospirillum rubrum and hypothetical bacteriophage protein from Shigella flexneri	6169 Bpp5 SSH product 6997_6998 | good BLAST hits to predicted transcriptional regulator from Rhodospirillum rubrum and hypothetical bacteriophage protein from Shigella flexneri	CACCATCAGGCACATATTCGCAAGTGACTGAAGAGGCCAGGGGATGCAGGCAACCACAAGTAAGACACTCATCAACCGGAAGAAGCTACTGGCGATGATCCCGCTGTCTGAGCGCACGATCTTCAACATGGAACAGCGCGGGGAGTTCCCGCGCCGGATCGCACTCACCAGCCGAAACGTCGCCTGGGACTTGGCAGAAATCGAGGAATGGATCGA
6171	similar to patatin from Nitrosomonas europaea	6171 Bpp5 SSH product 7059 | similar to patatin from Nitrosomonas europaea	GCATGCATTGATGCGTAAAATAAGGCGGCGCTGGAAGTTGTTTATGAGCGTATTTTCTGTTCATGCCTCTGAATCGTGGCGTGAATCTTCGTCCATAAAGAAATACGGACGCGCCATTCGGGGAGGGGGCAGGATGTCAGAATTTCACAATAGGGAAAGTGCGCAGCCGCCGTTACGCGTATTGACCCTGGACGGTGGTGGTGCCAAGGGCTTCTATACCTTGGGCGTGCTGAAGGAAATCGAGGCCATGATTGGTAACCCGTTGCATCAACGGTTTGATCTGATATTCGGCACGA
6172	no good BLAST hits	6172 Bpp5 SSH product 6864_7065_etc | hypothetical protein	CAAATGGAAACCTAACCCGAGCGAATGAATTATTAGCTGATGCTAGACAATTATTGCCACATGACAAATCCATTACGCACACGATGTCTGAGTTAGAGATGGTGCGTGCGGAAGCCTCTAAGACAGATGTCGAACGGAACATGCATCTTGAAAAGGCTCGTCAACATGCATCACGTCTGACAGGCTCCACCGCAAATAGCAGCCATGGACACGTAACCCTCGTCAAACTAGCGATGGGGCATTTGCGCGAGGTGCTAGAGCAATCGGAA
6173	somewhat similar to hypothetical protein DP0242 from Desulfotalea psychrophila	6173 Bpp5 SSH product 6743_6754_6783 | somewhat similar to hypothetical protein DP0242 from Desulfotalea psychrophila	CGTATTGGCCGTCTTTGATTCTGTATCCCGGAATTGTTTGTTGAATGCAGCAGTTAATTCACCGTAGCGCATGCTTATGGTTTCAGCATTGCTTATCGCCAAATTACCAATGAACTCCGAGAACATTTCTGCAACACTCATTTCCCCACCCTCTTCATTTCAGA
6174	no good BLAST hits	6174 Bpp5 SSH product 6862 | hypothetical protein	CCCAGGCTCTAACAATCCAATCGGGTCCCAAAGCTCCCAACCAATATCGCGCAGTTTTGACAGCTTGGCCCTTGGTTGCGGTGAAATTTTCATCATGGATTCTATAGGGCCATCATTTTCGCCTGCCATTGCCTTACCCTTGGCCTTTGAGCCTTTGCGCAGCGTCGTTATTAGCGTTTTCATGTAACGCGGGAGTTCTAATCCGATGGGTAAGTCTCAACAAGGTGCAGGGGGTCTGAGATTTCTTTCTCTCATCCTTGTCTGGGGA
6175	no good BLAST hits	6175 Bpp5 SSH product 6913F | hypothetical protein	AATGCCTCACGTATTCCGTCACTCGCTTTCTTGACTCGGACTTCCATATAGACCCGTTTCGAGTGCTTGGGAGCCACAAAAACGGCATTGGACTTCTCGTCGGGTATGGGGTTGTTTTCGTCCCTGAGATTCATATAAGCCAGGAATTCTTCCCCGTTACCTGATAGGCCAACTCGGACCACGCCATCTGCCGTTGGCTCGGTGATGCTTGTGACGCGGAAGTAGCCAGTTAGTTTGAAAATGTCGGAGACCTCTTTTGCTGCAC
6176	possible Type II restriction enzyme	6176 Bpp5 SSH product 6895 | possible Type II restriction enzyme	CGTTACAAGCTCCTTCCAGCGGTATCCGGATCTATTTAAGTTCGGAGAAACGCGTGAGGGACTAACGACAGGAAGTAATGACTTATTTTTGAGGCATTGGTATGAGGTGAATTTGGAAAATATCGGCTTTGCATTTGAGGATAGAAAAGCCGCAAGCGATAGTGGTCTAGATTGGTTTCCATACAATAAAGGTGGAGATGTCGTTAAGTGGTATGGAAATGCAGACTATGTGGTTAATTGGCGTAACGACGGCGAAGTATTGCAAACT
6177	similar to hypothetical protein DVU2025 from Desulfovibrio vulgaris; part of a large horizontally-acquired island in Bpp5	6177 Bpp5 SSH product 6961_7055_etc | similar to hypothetical protein DVU2025 from Desulfovibrio vulgaris; part of a large horizontally-acquired island in Bpp5	AGCAGGTGAAGACGCAAGTCGAAACCCTGCAGGAGAAGGTCACGGCCCAGATCGAGGCCGAGATTGCCAAAGCCAAGGAGACGGTCGCCGCCCTTAAAGGCCGCCTCTGCGGCATGACTGAATTCAGCGCACTGAACGGCGAGCAGCAGGAGCAGATCACCCGTCCGTTCAACGAATTCAACGCGGCCATTGAGCGCCAGAAACTGATTGCCGTCATCCGCGACACCCTGCGCCGGTTTGAGGAAAGCGACTACCAGCGGTTGCTTTCGCAGATGACATC
6178	similar to hypothetical protein alr3434 [imported] from Nostoc sp.	6178 Bpp5 SSH product 7052 | similar to hypothetical protein alr3434 [imported] from Nostoc sp.	AGGAATACGCAGGTGCTCAGGAGGAATTCATAAAGGCACATGAGCATTACCGCCACGGAAATGCGAAGGAGGCTCTCAGCGAGTGTTTGAAGACATTCGAAAGCCTGATGAAATCCATATGCGAAAAACGCGGCTGGAATTACAACGGCAACGCAACAGCCAAGGACCTAATTCAAGCATGCTTGGACAATGGGCTAG
6179	no good BLAST hits	6179 Bpp5 SSH product 6985_6966_etc | hypothetical protein	GTGGCCGATCATGAAAGAATTCATAAGGACATTCCGGTAATTCAAGGCTTGGCGGCAATCGCAATTGAGGAGGGATTTTCACTCTACAACCGACAGCGAGCCAAATCGATACTTGAGGGATCGGTCTACGGTTTTCGAGCGGCACTTAAG
6180	no good BLAST hits	6180 Bpp5 SSH product 7050 | hypothetical protein	GAAAACCTGCTGAAGGCGGCAGGAGAAGGACCAGCCGCGATAGTCGCAGCAGAGGCTGCGGTCCCGCAAGGCTGCTGAGCAACGAGACGCCATCGAAGCGCAGCTAAAGGCTCTCGATGACGAGGGCGGCTAGTCGAGGGTGGAAGTGAATAGG
6181	no good BLAST hits	6181 Bpp5 SSH product 6847 | hypothetical protein	TGACATCAAAGGTGAGCTGGCCTCAATGCTCATTGAGATTGAGGGCACGAACTATCACTCGTCGGTGACTGGAAATTTATCCAGAGGCCTCTGGGAATTGCAGCAGGAGATTTACCGTGCAGTAGCCGCTACGCTTCATGGCGCGCCTAACATAAAGCGGCTTACAAAGGAAGAACTGCACGACTACAATCTAGTCATTGACGTANAGGACGGTTGCTCCAAACTCGTCGCCGATCTGAAGGACATCGTTGGC
6182	similar to hypothetical protein ebD63 from Azoarcus sp. EbN1; part of a large horizontally-acquired island in Bpp5	6182 Bpp5 SSH product 6841_6861_etc | similar to hypothetical protein ebD63 from Azoarcus sp. EbN1; part of a large horizontally-acquired island in Bpp5	TAAACCATTGAAGTTCCCGCAGGGTGATCCCGGCACACNTTGGCAACGTCTGCAGGCGAATTGGGCCAGCACGCCACGAGGTTCCTGGCGATCTCGGCTGCGTAGTCATAGTCACTGTCGGCCCAGNAAATCATCGTCCTCAACGATGTCCTCAGGTGCTTTCTCACCTGTCACCAGCCAAGTCCTGCCATCGAACCCGTCGAGGTTGAAATAACGGGGCTGATC
6184	no good BLAST hits	6184 Bpp5 SSH product 6908 | hypothetical protein	TACTTTTGGGCATCCTGGACCAGAGTGTCGATATGCTGTTTCTGCTTTCTCAGCTGCTTCGCTTTTTCCGCCGGTGCCTGTTCGGCAAGGCGCTGCTGCAGCGTTTGCATCTCGGTCTCGTCAGCGCTGCCAAACGCGCAACGCTTGTCGATGTCTTGGGTGGTGGTCTTAGC
6185	wbmO (BPP0130) homolog	6185 Bpp5 SSH product 7015R_6733 | wbmO (BPP0130) homolog	GTGCACGAAGTCGTCAAATGGTNGATCGACAACCCGCATGAGCGGGCGGAAATCGGGCGCAGGAGCCGGGCTTTTGCCATCAAGTGGCATTCTGCCGAGGCGGGAGCCCGGCACTTCGACCGGATCTATCGCCGTNTGCTGCGCGGGCACCGCTTGCTGAGAAAGGAGCCCTGAGGTGCCCGAGTTGAAGAGCNACGTGCCGGCGCTGGTATGCAACGATGTGGAGAAGGTGTTCCCCATTGAAAGTGAAGG
6186	no good BLAST hits	6186 Bpp5 SSH product 6897 | hypothetical protein	GGTGGGCCTACTTCACACATCCTGCCCGCCTTACGGCGTTGTTTTTGCCTCGTATGACTCATCGAGTTTCGCGCTGTAACCGCACCATCGCTTCGCAACAGCGCGCCAGCAGCGGGAAAACCAACGGAAATTGCCAACGTCCGTGTGCTTGCAGCGATCCAAGAGGCTGGTAATAGCG
6187	no good BLAST hits	6187 Bpp5 SSH product 7001 | hypothetical protein	CGCTTTATTTTCGCCACTCTCGATGAAGGNTTGCNCACCATTACAAACCTTGNGATCGGACAATACCCGGATGCTCCACCATCGGAAGGACTCGCCTTGTCGCTACAGCAATGGTGGNCTATCGACGATGCAAAACGAATCGCCGACACCTTGCATGGGTATATAGGACGAACACCAGATCCAGGCTGGTGGGATCAATACAAAGGCCGAAACTACGTCAGCGAGATAATCGCACA
6188	no good BLAST hits	6188 Bpp5 SSH product 6690 | hypothetical protein	GAACGTAACGGCCAATTCATGCGATCCGCCCAGACCTATTCATACCGTAACTGTTCACTCCAGGAGTCTCCCACCTGAAGGCAAGAGCTATATTGATAGACATCGATAGTCCACCGACGCATTGCTCCGAAGTAGGTCGTGACGATAGCCTTGTGAGCACTTGGCTTACACAAACGGAGGGGTAAGTGAGCAAGACCA
6190	similar to hypothetical protein DVU2022 from Desulfovibrio vulgaris; part of a large horizontally-acquired island in Bpp5	6190 Bpp5 SSH product 6872 | similar to hypothetical protein DVU2022 from Desulfovibrio vulgaris; part of a large horizontally-acquired island in Bpp5	CGACTACACCGAACTGCTGATGCCCGACGACCTGCTCTCGGGCAACGCCATCCTCGCCTACACCCGCGAGGCGATGACACCGGATGCCTGCGAGGATGTCGAGGTGATCGGCTGGCTCTACCAGTTCTACATCTCGGAAAAAAAAGACGCGGTGTTCGAGGGGTTGAAGAA
6191	similar to hypothetical protein DVU2026 from Desulfovibrio vulgaris; part of a large horizontally-acquired island in Bpp5	6191 Bpp5 SSH product 7041 | similar to hypothetical protein DVU2026 from Desulfovibrio vulgaris; part of a large horizontally-acquired island in Bpp5	AGAACGTGACATCTGGGACCAGATTGTCGAGATGGAGGATTCTGTCCCCAAAGAGCAGCTCAAAGAGTTATTGCAAGGCGTGCTAGACCCCGAAGCGCATCTTGTTCCGGCCATTGCGGCCAAGCTGGCAAGCACGGATTTCGAGGTTCTTTTTCTGTCCGGCGTTGGCGAGGTGTTCCCCTACATCCGCTCGCACAACGTTTTGAACAATTTGCAGAGCACGGCGAAAGAAAAGCCGACCGTCATGTTTTTTCCGGGAGCCTACACGCACTCCCTGGAGTCCGGAGCATCGCTCGATCTCTTCGGAAGGCTGCATGACGACAAGTACCTGCCC
6192	similar to hypothetical protein DVU2025 from Desulfovibrio vulgaris; part of a large horizontally-acquired island in Bpp5	6192 Bpp5 SSH product 6734_6812_etc | similar to hypothetical protein DVU2025 from Desulfovibrio vulgaris; part of a large horizontally-acquired island in Bpp5	TGAACAGCAGACCTACGTGCAGCGCAATGGCGAGCTCTACGAATACCTGACCGACGAGGAAAAAGACGTCGAGCAGGAAATCAAGAACACCGAGGTGGAGTCATCGGATGTTGCCGCCGAACTTGAGAAGATCGTTTTCGACCACGTCATCAAGCATCGGAAGATTCGTTACGACGCCTCTTCATCAAAAGATCAGGGCCAGGACT
6193	no good BLAST hits	6193 Bpp5 SSH product 6653_6821_etc | hypothetical protein	GGCACAACTCCATGCGTATTACAGCCGGAATCGGCTTCCGGTGAGGTTGGCACAGGTCCGTGCGTATTACTAATGGCGAAGCCTGCCGGCGGGGGTAGGCCGTGATGTTAGTTATGTGGAACACCATGGGTCCCGCCGTATCGGCCGAAGGCCGGAGTAGCCCCCGTGATCTAAATATCACGAGTAGCCCGCA
6194	putative ATP-dependent dsDNA exonuclease (SBCC) from Desulfotalea psychrophila	6194 Bpp5 SSH product 6651_6971_etc | putative ATP-dependent dsDNA exonuclease (SBCC) from Desulfotalea psychrophila	AGGATCTAGATGAGCGCCAAACTGATCTGAAAGCTAGACAGAAGGATCGGGAAACGCGCTTGACCACGGAGATGGCCAGCAAGATCACCGACAAGTCGCTGGAAGAGCTTGAGCCCCAATTCAAGGAGCACGAGGAAGCCTTGAAAGAGCTGCGGGACATCATTGCCGGTCTCAAGCACAAGCTAAGTGAGAATACGGCTGCAAAAGAGC
6195	no good BLAST hits	6195 Bpp5 SSH product 6986_7036_etc | hypothetical protein	AGAAGCACGGTCTTTCCTGATCCCGCATAGCCTTTGATGAGATAAAAGTCCGTTGCTCTGGGTCGATTTGGTTCGTCTACAAGGATCACCTCAGATAATACGGTGTCGGTCAGTGTCCGCTTCGCATCGTGCGCGGCAGCAATTGAACCCCATCCATATGATGC
6196	similar to hypothetical protein DVU2022 from Desulfovibrio vulgaris; part of a large horizontally-acquired island in Bpp5	6196 Bpp5 SSH product 6766_7064_etc | similar to hypothetical protein DVU2022 from Desulfovibrio vulgaris; part of a large horizontally-acquired island in Bpp5	TATGGTCTCGCCCTGGTTAGCCAGGATCAGCCCCGGCTTGTCCAGCGCATAACGGCCAAACATGCAGCCCACGGCATAGGAGACCAGCTCGCGCATGGTGTCGGCCAACAGCAGCGCCTCCAACTCTTCCTCGCTCTTTTCGCCGCCGTAACGGTAGTGCGGGTTGCAGGTCAGGGTGATTT
6197	similar to TrwI protein from Escherichia coli	6197 Bpp5 SSH product 6876 | similar to TrwI protein from Escherichia coli	GCAACGATAGCTCTAACCGCAATTGGCGGTGCCTTCATTCTGCTGGCGAAGATTGCCCTTGCCCTACTGGCGGGCCTCGGCCCGTTGTTCATCATCGCCCTGCTGTGGCAACCGACGCATCGGTTCTTTGAACTGTGGGCCGGACAGGTTCTAAATTACGGTCTTCTAATCATTATCTTTTCCGCTGTTTTTGGTCTCATGATGGACCTTTACGGCGGCTATATGGATGGAGCCAAACTCGACGGTGTCCAGAACGCTTCTTGGACTATCGGAGGAGCGGGAATTATCTC
6198	similar to hypothetical protein DVU2025 from Desulfovibrio vulgaris; part of a large horizontally-acquired island in Bpp5	6198 Bpp5 SSH product 6999 | similar to hypothetical protein DVU2025 from Desulfovibrio vulgaris; part of a large horizontally-acquired island in Bpp5	TAATTCCGGATAGGTTTGCGAGCCGTCGGCAAAGTCGAACAGGGTCTTGAAGTTGTTGGACTGCGCGTGGTAAGTGTCCGACAGAAGGCGGACGCCTTCTTCGGTTTTCATGAGCAGACGCTTCTGGATGACCTCCGCCACGTCGGCGCTGGTCAACTTCATGCGGTTGGCGAACCGGGCCTGGATTTTCGAGAAGTCGTTGCCTTGCTGT
6199	no good BLAST hits	6199 Bpp5 SSH product 6635 | hypothetical protein	TCTGACCTATCTGCCAAGGGAAAGGTTGTCGGCGAGCACCGGAAGAACCGGAAGCTGACGGCCGCCCAGGTCGATGAATTGCGCCGCCTTCGCGCCGAGCACGGGTGGAGCTTCAAGAAGCTGGGCGAGATTTTCGGCGTATCCGACCAGAACGCGTGGCAAATCGTGCGTGGCAAGACGTGGAATGTCGAAGCGGTGTCGACCAAGCAGCAGGCCACCGAGCAGGACAAGGCCCGCGTGCTCGAATTGATGGCCCAAGGCTTCGGACATATCCGCATCGCTCGCGCCCTGGGCGTGACCCGGTATTCAGTCT
6200	similar to hypothetical protein DVU2019 from Desulfovibrio vulgaris; part of a large horizontally-acquired island in Bpp5	6200 Bpp5 SSH product 6746_6856_etc | similar to hypothetical protein DVU2019 from Desulfovibrio vulgaris; part of a large horizontally-acquired island in Bpp5	TACCCAGGTTGGAGAACTGCGCCTCATAGACATCCTTCTTGTCGTTCAGATCGACACTGATTTTGTCGATGACCTTGTAGCGCCCCTTTTCCTTGATGTTCGAGCGGACTAACCCGGCTTCATTCCGGTGAACATAATGCTTGGCAAGAATCTCTATGACCGTCTCGATACCGGTCTGGATGGTCGGCTCATCGCTGGTGGCGCAATACTGTCCTAGCAGGTATTCCAGCACGTAGGAGGG
6201	no good BLAST hits	6201 Bpp5 SSH product 7056_6639_etc | hypothetical protein	ACGAAATTGCCTTATGTGCCCTCGCGTTCTACCGTGAAGGACTTTCAATTGGCAATCCGTTCTTCGCATTTTTGAGCTTCTATAAAACCATTGCGACGATTCATAGAAAAGGAGCTGAACGAGGCAGTTGGATCAAGCAAGCTCTTGGGAAGCTACATACAGATGATGCGAAGAAACGGAT
6202	wbmP (BPP0129) homolog	6202 Bpp5 SSH product 6697_6659 | wbmP (BPP0129) homolog	GACGTATTCGTGCTGCTTGACGATGTTCAATATCAGAAAACGGGCGGAAACTGGACCAACCGGGTGCAGATGATGATCGGCCCGGCCTCCAAATGGGTAACTGCCCCGGTGGACAGGTCATATAGCGGTGTGCGCCGGATTCGGGAAATACGTTTCAGCCCGGTCGAAAGGGACTGGCGAGGGAAGATGTGCCGGACAATCGTATCCGCCTATGGGCGCGCCCCTCATTTTCGCGAAATATTTCCGCTGATCGAGTCGCTGGTAATG
6203	putative asparagine synthetase [Bordetella parapertussis	6203 Bpp5 SSH product 6781_6858_etc | aa similarity (undetectable nt similarity) to putative asparagine synthetase [B. bronchiseptica, B. parapertussis]	AAAGCTGCAAGGGATGTTTGCGTTTGCGATCTGGGACGCAAAGCTGCAAAAACTGTTTGTGGCGAGAGACCGTTTTGGCATCAAGCCGTTTTATTACACGATATCGCGGGGCGGCTTCTATTTCGCTTCCGAGGTGAAGGCGCTGACGCCTTTCCTGGCCGGGGTGCGCACTGATACGAACGCACTGCATGATTATTTCTCGTTCCAGTTCTGCCT
elements added for Bpp5 SSH fragments that had >97% id to elements already on array
6170	Bpp5 SSH product 6987	6170 BB3073, BPP3111, BP2658 | (BB, BP, BPP) putative integral membrane protein; Bpp5 SSH product 6987	CTACGATGCCTGGTGGCAACGCCTGACCGGCCACANCCTGGACCAGCTGCTGGGCTGGGAGCNCAACCANTTCGACCGGCTGGTGCACTTTTCGTATGGCCTGCTGCTGGCCTACCCGATCCGGGANATCTTCCTGCGGGTGGTGGANGTGCGCGGCTTCTGGGGCTATCTGCTGC
6183	Bpp5 SSH product 7029	6183 BB, BPP, BP | (BB) BB0179 - BB0180 intergenic region; (BPP) BPP0177 - BPP0178 intergenic region; (BP) BP3085 - BP3086 intergenic region; Bpp5 SSH product 7029	TTGTTCCATTCGTTCCTTCCTTTGAACGGTTCAGATGAGGGTGGCGAGACCGATTTCAAGCCGGCCTGGTCCGAAAACAAAAGGGCTATGCCGTGGAGCATAGCCCTGGTAATGCGTTCGGCTGGTGACCGAAGAATACGGGACGGGTTT
6189	Bpp5 SSH product 6979R	6189 BB1573, BPP2176, BP0890 | (BP) Pseudogene; (BB, BPP) putative acyl-CoA carboxylase; Bpp5 SSH product 6979R	AGACCTTGTTGCTGTCGGTCGGCACGTGCTGCAGGATCGCCCCGGTGTCGGGCACGCTTTCCGGCGTGACGGCCTGGCGCGGCGGCGGCTCGTTCTGGTTGCTGGGAAAATAGGCCAGCCACTTCTTGACGATCTCCAGCGCTTCCTTGTCGGTTTCCGCCAGCGCGTCGACCAGGCCGGTGGACTGCGTGTGCATGCGCCAGCCGCCGAGCTCCTCCGAGTCGATCTCCT
new fim2 probes added to distinguish between Bpp5 fim2 and Bpe60 (Tohama I) fim2
6204	Bpp5 fim2	6204 BP1119 | fim2 | (BP) serotype 2 fimbrial subunit precursor; Bpp5 probe	GACTTGCGGGCATACAAGATGGTTTATGCCACCAATCCGCAAACCCAGCTGAGCAACATCACCGCCGCAACCGAGGCCCAGGGCGTGCAGGTACGGATTTCCAATCTCAATGACTCCAAGATCACCATGGGTGCGGACGAGGCGACCCAGCAGGCGGCAGGCTTNGACCCCGAAGTGCAGACCGGTGAGGCCAGCAAGCGAACCGTCACGATGCGCTACCTGGCCTCCTACGTCAAAAAGAACGGCAACGTCGAAGCCAGCGCCATCACCACTTATGTGGGTTTTTCCGTGGT
6205	Tohama I fim2	6205 BP1119 | fim2 | (BP) serotype 2 fimbrial subunit precursor; Tohama I probe	ATCTTGTATGCCCGCAAGTCGCCGGTGCTGTAGTCAGTGGTCGGGCCCGGTTCGAAATAGGCCTTGACGCCGTTGCCCAGGCTGGACGGGCAATCCTTCAGCTTGATGATGAAAGGGGTACGGCCGGCCTGGTCGCCGTTGGCCTTCAATGCGTTCTTGGAGATTTTGGGTAGCTGTACGACCTTGGTGTGATTCGGGCCTGAGGGGTCCTCGATGACGCAGGTGGTGTCGGTGATGGTGCCGGTGATGACGATGGTGCCGTCGTCGGCGTGCGCCGCGGACGCAATGGCCGCCAGAGCGGCCCGCAAGCACAGGCGCAGGGCGCGTTGGAAAGGGATTTGCATGGGTA
