# Supplementary material for: Genomic features of Bordetella parapertussis clades with distinct host species specificity
Source: Genome Biol. 2006 Sep 6;7(9):R81. doi: 10.1186/gb-2006-7-9-r81 (PMC1794550; doi:10.1186/gb-2006-7-9-r81)
Supplement: Additional data file 5 — Features of strains used in this study [file gb-2006-7-9-r81-S5.csv]

Strain	Other names (and Bordetella species, if not B. parapertussis)	Host	Country and year of isolation (if known)	Source	Reference (PubMed ID)
12822	NCTC 5952, ATCC 15311, Bpp61	human	Germany 1993	Duncan Maskell, Sanger Centre, Hinxton, U.K.	12910271
Bpp2	B24	human	Netherlands 1985	Frits Mooi, RIVM, Bilthoven, the Netherlands	9352907
Bpp3	B204, NZ928	sheep	New Zealand before 1998	Frits Mooi, RIVM, Bilthoven, the Netherlands	9352907
Bpp4	B205, NZ929	sheep	New Zealand before 1998	Frits Mooi, RIVM, Bilthoven, the Netherlands	9352907
Bpp5	B207, NZ585	sheep	New Zealand before 1998	Frits Mooi, RIVM, Bilthoven, the Netherlands	9352907
Bpp6	B265	human	Finland 1982	Frits Mooi, RIVM, Bilthoven, the Netherlands	9352907
Bpp7	B266	human	Finland 1982	Frits Mooi, RIVM, Bilthoven, the Netherlands	9352907
Bpp8	B270	human	Germany before 1997	Frits Mooi, RIVM, Bilthoven, the Netherlands	9352907
Bpp9	B271 , 8000	human	Germany before 1997	Frits Mooi, RIVM, Bilthoven, the Netherlands	9352907
Bpp10	B279	human	New Zealand 1984	Frits Mooi, RIVM, Bilthoven, the Netherlands	9352907
Bpp170	1	human	France before 1998	Jeffrey F. Miller, University of California, Los Angeles, CA	9795782
Bpp171	RN-130	human	France before 1998	Jeffrey F. Miller, University of California, Los Angeles, CA	9795782
Bpp172	11	human	Sweden before 1998	Jeffrey F. Miller, University of California, Los Angeles, CA	9795782
Bpp174	36849	human	Sweden before 1998	Jeffrey F. Miller, University of California, Los Angeles, CA	9795782
Bpp175	A002	human	United States before 1998	Jeffrey F. Miller, University of California, Los Angeles, CA	9795782
Bpp176	A168	human	United States before 1998	Jeffrey F. Miller, University of California, Los Angeles, CA	9795782
Bpp177	A348	human	United States before 1998	Jeffrey F. Miller, University of California, Los Angeles, CA	9795782
Bpp178	9200402	human	Netherlands before 1998	Jeffrey F. Miller, University of California, Los Angeles, CA	9795782
Bpp212	B1231	sheep	Scotland?	Frits Mooi, RIVM, Bilthoven, the Netherlands	9352907
Bpp229	hu 7254	human
Bpp230	H, H1	sheep	Scotland?	Jeffrey F. Miller, University of California, Los Angeles, CA	12065521
Bpp232	hu 1	human	Germany before 2003	Jeffrey F. Miller, University of California, Los Angeles, CA	12065521
Bpp249	C	sheep	Scotland 1992	Willie Donachie, Moredun Research Institute, Edinburgh, Scotland	8180690, 8598269
Bpp250	Ov 19	sheep	Scotland 1992	Willie Donachie, Moredun Research Institute, Edinburgh, Scotland	8180690
Bpp252	K2	sheep	Scotland 1992	Willie Donachie, Moredun Research Institute, Edinburgh, Scotland	8180690
Bpp253	Ov 36	sheep	Scotland 1992	Willie Donachie, Moredun Research Institute, Edinburgh, Scotland
Bpp254	Ov 28	sheep	Scotland 1992	Willie Donachie, Moredun Research Institute, Edinburgh, Scotland	8598269
Bpp255	J1	sheep	Scotland 1992	Willie Donachie, Moredun Research Institute, Edinburgh, Scotland	8180690, 8598269
Bpp256	Ov 34	sheep	Scotland 1992	Willie Donachie, Moredun Research Institute, Edinburgh, Scotland	8180690
Bpp258	NCTC 10520	human	England?, pre-1967	Willie Donachie, Moredun Research Institute, Edinburgh, Scotland
Bpp259	Ov 32	sheep	Scotland 1992	Willie Donachie, Moredun Research Institute, Edinburgh, Scotland
Bpp260	Ov 64	sheep	Scotland 1992	Willie Donachie, Moredun Research Institute, Edinburgh, Scotland
Bpp261	E1	sheep	Scotland 1992	Willie Donachie, Moredun Research Institute, Edinburgh, Scotland	8180690, 8598269
Bpp262	Ov 21	sheep	Scotland 1992	Willie Donachie, Moredun Research Institute, Edinburgh, Scotland
Bpp263	D1	sheep	Scotland 1992	Willie Donachie, Moredun Research Institute, Edinburgh, Scotland	8180690, 8598269
Bpp264	40	sheep	Scotland 1992	Willie Donachie, Moredun Research Institute, Edinburgh, Scotland
Bpp266	Ov 55	sheep	Scotland 1992	Willie Donachie, Moredun Research Institute, Edinburgh, Scotland
Bpp267	G1	sheep	Scotland 1992	Willie Donachie, Moredun Research Institute, Edinburgh, Scotland	7590172, 8180690, 8598269
Bpp282	Ov1, 28Ca	sheep	Scotland 1992	Willie Donachie, Moredun Research Institute, Edinburgh, Scotland
Bpp283	Ov3, 20Ba	sheep	Scotland 1992	Willie Donachie, Moredun Research Institute, Edinburgh, Scotland
Bpp284	Ov4, 31Bb	sheep	Scotland 1992	Willie Donachie, Moredun Research Institute, Edinburgh, Scotland
Bpp285	Ov5, 7Ba	sheep	Scotland 1992	Willie Donachie, Moredun Research Institute, Edinburgh, Scotland
Bpp286	Ov6, 11Bb	sheep	Scotland 1992	Willie Donachie, Moredun Research Institute, Edinburgh, Scotland
Bpp287	Ov7, 8Ba	sheep	Scotland 1992	Willie Donachie, Moredun Research Institute, Edinburgh, Scotland
Bpp288	Ov8, 32Ca	sheep	Scotland 1992	Willie Donachie, Moredun Research Institute, Edinburgh, Scotland
Bpp289	Ov9, 45Cb	sheep	Scotland 1992	Willie Donachie, Moredun Research Institute, Edinburgh, Scotland
Bpp290	Ov10, 23Ca	sheep	Scotland 1992	Willie Donachie, Moredun Research Institute, Edinburgh, Scotland
Bpp291	Ov11, 37Ca	sheep	Scotland 1992	Willie Donachie, Moredun Research Institute, Edinburgh, Scotland
Bpp292	Ov12, 18Cb	sheep	Scotland 1992	Willie Donachie, Moredun Research Institute, Edinburgh, Scotland
Bpp293	Ov13, 117Ba	sheep	Scotland 1992	Willie Donachie, Moredun Research Institute, Edinburgh, Scotland
Bpp294	Ov15, 117Ca	sheep	Scotland 1992	Willie Donachie, Moredun Research Institute, Edinburgh, Scotland
Bpp295	Ov18, 141Bb	sheep	Scotland 1992	Willie Donachie, Moredun Research Institute, Edinburgh, Scotland
Bpp296	Ov24, 166Bb	sheep	Scotland 1992	Willie Donachie, Moredun Research Institute, Edinburgh, Scotland
Bpp297	Ov25, 167Ba	sheep	Scotland 1992	Willie Donachie, Moredun Research Institute, Edinburgh, Scotland
Bpp298	Ov27, 167Cc	sheep	Scotland 1992	Willie Donachie, Moredun Research Institute, Edinburgh, Scotland
Bpp299	Ov29, 168Ba	sheep	Scotland 1992	Willie Donachie, Moredun Research Institute, Edinburgh, Scotland
Bpp300	Ov30, 168Cd	sheep	Scotland 1992	Willie Donachie, Moredun Research Institute, Edinburgh, Scotland
Bpp301	Ov31, 175Ba	sheep	Scotland 1992	Willie Donachie, Moredun Research Institute, Edinburgh, Scotland
Bpp302	Ov33, 175Cd	sheep	Scotland 1992	Willie Donachie, Moredun Research Institute, Edinburgh, Scotland
Bpp303	Ov35, 176Cc	sheep	Scotland 1992	Willie Donachie, Moredun Research Institute, Edinburgh, Scotland
Bpp304	Ov37, 177Cd	sheep	Scotland 1992	Willie Donachie, Moredun Research Institute, Edinburgh, Scotland	9352907
Bpp01589		human	Italy 1993	Paola Stefanelli, Instituto Superiore Di Sanità, Rome, Italy	9542925
Bpp13394		human	Italy 1993	Paola Stefanelli, Instituto Superiore Di Sanità, Rome, Italy	9542925
Bpp12513		human	Italy 1995	Paola Stefanelli, Instituto Superiore Di Sanità, Rome, Italy	9542925
Bpp08515		human	Italy 1995	Paola Stefanelli, Instituto Superiore Di Sanità, Rome, Italy	9542925
Bpp16664		human	Italy 1995	Paola Stefanelli, Instituto Superiore Di Sanità, Rome, Italy	9542925
Bpp00849		human	Italy 1995	Paola Stefanelli, Instituto Superiore Di Sanità, Rome, Italy	9542925
Bpp06907		human	Italy 1995	Paola Stefanelli, Instituto Superiore Di Sanità, Rome, Italy	9542925
Bpp07935		human	Italy 1995	Paola Stefanelli, Instituto Superiore Di Sanità, Rome, Italy	9542925
Bpp09025		human	Italy 1995	Paola Stefanelli, Instituto Superiore Di Sanità, Rome, Italy	9542925
Bpp06151		human	Italy 1995	Paola Stefanelli, Instituto Superiore Di Sanità, Rome, Italy	9542925
Bbr23	RB50, ATCC BA?588 (B. bronchiseptica)	rabbit	United States 1990s	Duncan Maskell, Sanger Centre, Hinxton, U.K.	12910271
Bbr77	675 (B. bronchiseptica)	human	Germany	James Musser, The Methodist Hospital Research Institute, Houston, TX	9352907
Bbr81	732 (B. bronchiseptica)	dog		James Musser, The Methodist Hospital Research Institute, Houston, TX	9352907
