# Supplementary material for: Genomic features of Bordetella parapertussis clades with distinct host species specificity
Source: Genome Biol. 2006 Sep 6;7(9):R81. doi: 10.1186/gb-2006-7-9-r81 (PMC1794550; doi:10.1186/gb-2006-7-9-r81)
Supplement: Additional data file 6 — A comma-separated values file in PCL format [39] containing the log ratios for all array elements [file gb-2006-7-9-r81-S6.csv]

UNIQID	NAME	GORDER	b35n092: Bpp61	b35n011: Bpp174	b35n012: Bpp2	b35n039: Bpp6	b35n040: Bpp8	b35n041: Bpp10	b35n043: Bpp229	b35n046: Bpp232	b35n077: Bpp9	b35n075: Bpp16664	b35n078: Bpp7	b35n081: Bpp01589	b35n082: Bpp06151	b35n083: Bpp06907	b35n084: Bpp07935	b35n085: Bpp00849	b35n086: Bpp08515	b35n087: Bpp09025	b35n088: Bpp12513	b35n089: Bpp13394	b35n126: Bpp258	b35n128: Bpp170	b35n129: Bpp171	b35n130: Bpp172	b35n131: Bpp175	b35n132: Bpp176	b35n133: Bpp177	b35n134: Bpp178	b30n044: Bpp290	b30n045: Bpp294	b35n094: Bpp250	b35n095: Bpp252	b35n080: Bpp303	b30n049: Bpp301	b35n016: Bpp259	b35n017: Bpp260	b35n027: Bpp298	b35n074: Bpp302	b35n127: Bpp262	b35n070: Bpp266	b35n097: Bpp254	b35n123: Bpp255	b35n124: Bpp256	b30n031: Bpp287	b30n032: Bpp289	b30n040: Bpp282	b30n041: Bpp284
511	511 BB0001, BPP0001, BP0001 | gidA | (BB, BPP, BP) glucose inhibited division protein A	1	0.135883428	0.073063462	0.336049203	0.516398214	0.654225163	0.169925001	-0.135655099	1.492598483	0.367731785	0.244418728	0.370837695	0.059501012	0.054447784	-0.043068722	-0.376148486	-0.117356951	0.447458977	0	0.347923303	0	-0.125530882	-0.177538186	-0.033166864	0.686339521	-0.043943348	0	0.550197083	0.270089163	-0.069262662	-0.339486466	0.070389328	-0.205584134	0.051530301	-0.731803889	0.074000581	0	0.169925001	1.725825037	0.725825037	0.937264245	0	0.366427555	-0.355094959	0.105353	0.787006277	0.743224585	0.690671942
519	519 BB0002, BPP0002, BP0002 | gidB | (BB, BPP, BP) glucose inhibited division protein B	3	0.152003093	0.090765464	0.091630475	0.503574174	0.577057303	0.184424571	0.036525876	1.315202232	0.293731203	0.516790998	0.517058436	-0.256972653	0.708951218	0.102361718	0.113656782	0.426264755	0.259386629	0.335184192	0.510194732	-0.087462841	-0.106915204	-0.062060968	0.095157233	0.56828376	0	0.237039197	0.684498174	0.08246216	-0.299560282	0.090197809	0.307428525	-0.005646563	0.306103128	0.229025514	0.211504105	0.127755547	0.232660757	0.914270126	0.534776744	1.278301162	0.402098444	0.325400287	-0.289506617	-0.113656782	-0.057715498	0.231325546	0.706268797
527	527 BB0003, BPP0003, BP0003 | parA, soj | (BB, BPP, BP) ParA family protein	4	0.086414752	0.347923303			0.850622376	0.459431619	0.036525876	1.274174963	-0.047305715	0.2255597	-0.076621282	-0.05415577	-0.085729874	-0.306103128	-0.286881148	-0.218640286	-0.044394119	0.022026306	-0.137503524	0.021061616	-0.263034406	-0.230005605	-0.192645078	0.064851144	-0.120294234	-0.070389328	0.067114196	-0.254572827		-0.226275856	-0.213403638	0.044394119	0.076621282	-0.096215315	0.470890734	0.311201688	0.10433666	1.041027268	0.238159737	0.20029865	0	-0.20511443	-0.053439259			0.120294234	0.144389909
538	538 BB0004, BPP0004, BP0004 | | (BB, BPP, BP) Putative acetyltransferase, GnaT family	5	0.135883428	-0.018859027	-0.175849835	0.684903939	0.444302094	0.295455884	0.140862536	1.143590854	0.11189288	0.244418728	0.291766124	-0.05415577	0	-0.180572246	0.135351853	0	0.295455884	0.281412935	0.295455884	0.021061616	0.115477217	-0.11042399	-0.101879614	0.08061846	-0.074000581	0.207595419	0.573466862	-0.415037499	-0.245112498	0.27462238	0.247927513	0.044394119	-0.196397213	0.590124206	0.254572827	-0.054447784	-0.514573173	0.509013647	0.329307625	0.767339243	0	-0.017487427	-0.257797757	-0.618129365	-0.424497829	-0.823122238	0.576500922
548	548 BB0005, BPP0005, BP0005 | parB | (BB, BPP, BP) probable chromosome partitioning protein ParB	6	0.069540933	-0.158262084	0.317190176	0.516398214	0.544996093	0.048363022	0.036525876	0.913585248	0.569365646	0.745816512	0.250543462	0.281893433	0.132450296	0.234465254	0.113656782	0.14974712	0.364996817	0.705552642	0.966833136	0.436099115	-0.05246742	0.171611378	-0.101879614	1.164386818	0.042644337	0.192645078	0.453172628	0.234465254			0.321928095	0.108524457	0.327164743		0.316857105	0.152003093	0.263034406	1.106915204	0.802060622	0.871675903	0.192645078	0.722992652	0.2410081	0.313157885	0.612976877
557	557 BB0006, BPP0006, BP0006 | ansB | (BB, BPP) L-asparaginase II precursor ; (BP) Pseudogene	7	-0.169925001	-0.018859027	0.198545679	0.477578965	0.544996093	0.268488836	0.123988717	0.783188611	0.349584438	0.532221039	0.711874613	0.164854012	0.387023123	0.121990524	-0.149377624	1.189824559	0.398549376	0.403896942	0.447458977	0.021061616	0.321928095	0.349007629	0.282035368	0.579424317	0.163498732	0.526545814	0.673771768	0.179323699	0.14974712	0.505235308	0.263034406	-0.005646563	0.172836597	0.903784685	0.254572827	-0.054447784	0	0.489384841	0.299560282	0.785261151	0.099535674	-0.017487427		-0.090197809	-0.814444347	-0.938599455	0.489038081
3558	3558 BB0006, BPP0006, BP0006 | ansB | (BB, BPP) L-asparaginase II precursor ; (BP) Pseudogene	8	0.152003093	-0.266786541	-0.573185333	-0.036994207	0.177787119	-0.289506617	-0.354664881	0.743660247	0.215728691	0.31748219	0	-0.102250058	0.054447784	-0.387023123	-0.258311996	-0.069262662	-0.022026306	0	-0.113656782	-0.204819792	-0.637429921	-0.525461489	-0.482151695	-0.03355256	-0.340075442	-0.088536675	0.067114196	-0.180572246	-0.607682577	0.090197809	-0.132103536	-0.392669686	-0.053439259	0.060754031	-0.341036918	-0.584962501	-0.234465254	0.691877705	0.299560282	1.015266757	-0.088536675	0.543823806	-0.423807709	-0.552541023	-0.350497247	-0.479167837	-0.025535092
580	580 BB0008, BPP0008, BP0008 | secE, prlG | (BB, BPP, BP) preprotein translocase SecE subunit	9	0.152003093	-0.018859027	0.023458973	0.424139706	0.391190757	0.435386145	0.036525876	1.573735245	0.255257055	0.31748219	0.142019005	-0.312467766	0.182203331	-0.254572827	-0.230297619	0.672425342	0.259386629	0.206450877	0.669851398	-0.180572246	-0.05246742	-0.194816177	0	0.61233894	-0.074000581	0.115477217	0.490325627	-0.110182918	0.108524457	-0.172836597	0	-0.415037499	0	-0.253756592	0.097847323	0.103093493	0.070389328	1.242074787	0.401098308	1.303392143	0.308122295	-0.053111336	-0.571906348	-0.090197809	0.819427754	1.120294234	0.825321469
586	586 BB0009, BPP0009, BP0009 | nusG | (BB, BPP, BP) transcription antitermination protein NusG	10	0.260062839	-0.096861539	0.278716028	0.684903939	0.478653599	0.212993723	0.123988717	1.381090167	0.505235308	0.577545029	0.517058436	0.164854012	0.106915204	0.338801913	-0.123382416	0.14974712	0.525461489	0.387023123	1.775784843	0.062284278	0.083416008	-0.015266757	0.016301812	0.364411426	-0.01449957	0.222392421	0.63005039	0.102361718	-0.327574658	-0.253756592	0.277984747	0.257387843	0.218640286	-0.389411692	0.489038081	0.199308808	0.292781749	0.691877705	1.321928095	0.888354644	0.584962501	0.834413934	-0.923378718	-0.113656782	0.160464672	0.88582898	0.452512205
594	594 BB0010, BPP0010, BP0010 | rplK, relC | (BB, BPP, BP) 50S ribosomal protein L11	11	-0.111031312	0.192645078	-0.258311996	0.578862301	0.592824618	0.334984248	-0.037474705	1.504472583	-0.071553261	0.31748219	0.096215315	-0.256972653	0	-0.043068722	0.113656782	-0.142019005	0.2410081	0.106915204	1.165059246	-0.065095028	-0.438121112	-0.360402243	-0.033166864	0.284976959	-0.152003093	0.251538767	0.389042291	-0.204819792	-0.415037499	-0.430634354	-0.018147347	-0.245112498	0.125530882	-0.146841388	0.167109986	-0.328622747	-0.074000581	0.943416472	0.314510623	0.767339243	0.402098444	-0.308950241	-0.166649869	-0.263034406	0.028014376	1.321928095	0.593374741
602	602 BB0011, BPP0011, BP0011 | rplA | (BB, BPP, BP) 50S ribosomal protein L1	12	0.152003093	-0.076961982	0.219009782	0.554200247	0.444302094	0.095157233	-0.037474705	1.444099965	0.55359833	0.403896942	0.370837695	-0.030696797	0.206450877	-0.065095028	-0.202816883	0.209453366	0.313157885	0.403896942	0.415037499	-0.280107919	-0.222392421	-0.160464672	-0.067114196	0.487793842	-0.089267338	0.115477217	0.63005039	0.197939378	-0.272079545	-0.430634354	0.10433666	-0.484300162	0.051530301	-0.681177816	0.074000581	0	-0.074000581	1.093976148	0.269186633	1.030373649	-0.034765418	-0.108252891	-0.080919995	0.165059246	0.851136614	1.21790503	0.810966176
608	608 BB0012, BPP0012, BP0013 | rplJ | (BB, BPP, BP) 50S ribosomal protein L10	13	-0.111031312	-0.076961982	0.259087221	0.707446507	0.769702381	0.212993723	0.238159737	1.650550842	0.537656786	0.63584367	0.499571009	-0.525461489	0.157541277	-0.204819792	-0.048094288	0.06608919	0.330645312	0.335184192	1.683526335	-0.043068722	-0.144389909	-0.062060968	-0.192645078	0.298523491	-0.13606155	0.192645078	0.478047297	0.102361718	0.108524457	-0.172836597	0.459431619	0.092757141	0.327164743	-0.235378063	0.452512205	0.245112498	0.232660757	1.041027268	0.914270126	1.290901199	0.652076697	0.47045062	-0.781359714	0.105353	0.234465254	1.309328058	1.542149417
618	618 BB0013, BPP0013, BP0014 | rplL | (BB, BPP, BP) 50S ribosomal protein L7/L12	14	-0.036069255	0.142604395	0	0.451106754	0.623851514	0.2410081	0.054447784	1.287980763	0.385653692	0.352671618	0.389946518	-0.030696797	0.182203331	0.062284278	-0.175849835	-0.415037499	0.222392421	0.281412935	0.330645312	0.216317907	-0.125530882	-0.143590854	0.079727192	0.487793842	-0.120294234	0.017073513	0.490325627	0	-0.093109404	-0.172836597	0.053111336	0.154818109	0.101283336	-0.217230716	0.025090981	-0.026967048	-0.152003093	0.775293713	0.657112286	0.730813367	0.237039197	0.209923069	-0.423807709	-0.16175107	0.517399217	0.868755467	0.796466606
622	622 BB0014, BPP0014, BP0015 | rpoB, groN, nitB, rif, ron, stl, stv, tabD | (BB, BPP, BP) DNA-directed RNA polymerase beta chain	15	0.360589715	0.018615678	0.219009782	0.451106754	0.639118271	0.373458396	0.358453971	1.650550842	0.569365646	0.577545029	0.617752436	0.474538511	0.691877705	0.527247003	0.409112665	1.400879436	0.570315725	0.63584367	0.570315725	0.541893779	0.083416008	0.13058411	0.268488836	0.475919741	0.22650853	0.465663572	0.662965013	0.041820176	-0.218640286	-0.199308808	0.419538892	0.312882955	0.2410081	-0.235378063	0.356934545	0.353636955	0.292781749	0.7589919	1.253756592	0.871675903	0.099535674	0.946888664	-0.571906348	-0.237039197	-0.057715498	0.984232684	0.721698838
628	628 BB0015, BPP0015, BP0016 | rpoC, tabB | (BB, BPP, BP) DNA-directed RNA polymerase beta' chain	16	-0.169925001	-0.096861539	0.444302094	0.296132094	0.298081353	-0.249978253	-0.09557766	0.456378295	-0.047305715	0.022026306	-0.025090981		-0.176877762		-0.149377624	-0.642447995	-0.090197809	-0.215012891	0.750021747	-0.878009476					-0.217591435		0.050626073	-0.087462841			0.185866545	-0.205584134	0.101283336		0	0.078002512	-0.192645078	-0.115477217		-0.031026896	0.280107919	-0.245756414		-0.237039197	-0.246160587
635	635 BB0016, BPP0016, BP0017 | | (BB, BPP, BP) putative lipoprotein	17	0.230005605	0.036994207	0.069262662	0.15565087	0.198545679	0.140481224	0.269186633	0.573735245	0.331205908	0.187085553	0.250543462	-0.030696797	0.106915204	0.160464672	0.069262662	0.87036472	0.125530882	0	-0.022026306	0.28757659	-0.088536675	0.102569734	0.155278225	0.402546555	0.084064265	0.222392421	0.402098444	0.062284278	-0.117356951	-0.527931556	0.40599236	0.044394119	0.218640286	-0.838719093	0.275634443	0.175849835	0.03562391	0.027480736	0.054447784	0.030373649	0.067114196	0.352881023	-0.026472211	-0.044394119	0.327574658	0.231325546	-0.47533801
2687	2687 BB0017, BPP0017, BP0018 | | (BB, BPP, BP) putative membrane protein	18	-0.231325546	-0.244418728	-0.376148486	-0.349584438	-0.376148486	-0.1740294	-0.056583528	-1.338801913	-0.146841388	-1.068171503	0	-0.284453389	-0.530514717	-0.502500341	-0.202816883	-1.245112498	-0.722466024	-0.893084796	-1.186413124	-0.306103128	-0.144389909	-0.046293652	-0.26960706	-0.273018494	-0.168122759	-0.070389328	0.017073513	-0.415037499	-0.508146904	-0.339486466	-0.093109404	-0.306513043	-0.495957495	-0.389411692	-0.160464672	-0.111031312	-0.415037499	-1.378511623	-1.037474705	-0.910732662	-0.182864057	-0.330645312	-0.289506617	-0.429684275	-0.424497829	-0.768674454	-0.925999419
2079	2079 BB0018, BPP0018, BP0019 | | (BPP, BP) Pseudogene; (BB) probable two-component sensor protein	19	0.374395515	0.108252891	0.278716028	-0.237691558	-0.123382416	0.155278225	0.299560282	-0.338801913	0.154328146	-0.407657969	0.408805546	-0.078002512	0.182203331	0.640457613	0.444302094	0.108524457	0.043068722	-0.189477799	-0.211504105	0.640457613	0.115477217	0.074000581	0.032421478	0.096215315	0.028569152	0.321928095	0.308122295	-0.043068722	-0.272079545	-0.172836597	0.40599236	0.45532722	0.149377624	-0.329705445	0.452512205	0.078002512	0.10433666	-0.571156701	-0.018615678	-0.062735755	0.162271429	0.567475074	0.218640286	-0.113656782	0.028014376	-0.201633861	-0.440572591
2080	2080 BB0018, BPP0018, BP0019 | | (BPP, BP) Pseudogene; (BB) probable two-component sensor protein	20	-0.190102883	-0.485426827	0.219009782	-0.575860294	-0.316027493	-0.393342428	-0.478047297	-0.216811389	-0.172836597	-0.267480311	-0.243271151	-0.177538186	-0.308122295	-0.180572246	-0.504472583	-0.870716983	-0.263034406	-0.407657969	-0.618129365	-0.254572827	-0.837728571	-0.639118271	-0.576788569	-0.157541277	-0.621488377	-0.415037499	-0.222392421	-0.043068722	0.022367813	-0.096215315	0.121015401	-0.285754482	0.347923303	-0.681177816	0.316857105	0.267480311	0.321928095	0.253756592	-0.219313028	0.145850866	0.162271429	-0.089637212	1.184424571	0.570315725	1.160464672	-0.064130337	-0.21818017
2078	2078 BB0018, BPP0018, BP0019 | | (BB) probable two-component sensor protein ; (BPP, BP) pseudogene	21	0.086414752	-0.018859027	-0.175849835	0	-0.316027493	-0.067114196	-0.056583528	0.128324097	-0.253756592	-0.068171503	0	0.081196083	0	-0.021373651	-0.048094288	-0.327574658	-0.263034406	-0.139724764	-0.263034406	0.216317907	-0.415037499	-0.321928095	-0.15565087	0.156969346	-0.13606155	-0.182864057	-0.017277991	-0.204819792	0.303780748	0.090197809	0.121015401	0.044394119	0.368387406	-0.181606806	0.097847323	0.175849835	0.263034406	0.428843299	0.140862536	0.278301162	0.280107919	0.16411938	0.4665678	0.14543044	0.631355406	0.148863386	-0.278301162
646	646 BB0019, BPP0019, BP0020 | | (BB, BPP, BP) putative peptidoglycan binding protein	22	-0.017921908	-0.137503524	-0.072756342	-0.094327383	0.219009782	-0.016488123	-0.176877762	0.504472583	0.068171503	0.244418728	0.164386818	0.144389909	-0.028014376	0.270089163	-0.316027493	-0.642447995	-0.16175107	0	0.203533394	0.102361718	0.067114196	0.312787441	-0.084392187	0.186413124	-0.104697379	0.402098444	0.237039197	0			0.247927513	0.011227255	0.025995209		-0.10496956	-0.263034406	0.137503524	0.157541277	0.123988717	0.173331603	0.222392421	0.084392187	-0.389042291	0.043068722	-0.672425342
655	655 BB0020, BPP0020, BP0021 | | (BP) Pseudogene; (BB, BPP) probable two-component response regulator	23	0	-0.359895945	0.156725504	0.122484007	0.354664881	0.048363022	0.140862536	0.661198087	0.154328146	0.31748219	0.331843564	0.185031894	0.027480736	0.38827059	-0.097847323	0.022367813	-0.113656782	0.187085553	0.2410081	0.216317907	-0.106915204	0.059501012	0.016301812	-0.016678741	-0.058893689	0.067114196	0.389042291	-0.180572246	-0.327574658	-0.226275856	0.307428525	0.011227255	-0.108934372	-0.36923381	0.074000581	-0.026967048	0.03562391	0.027480736	0.521952703	0.20029865	0.017073513	0.224873411	-0.736965594	-0.343954401	-0.314873337	-0.523561956	-0.051530301
661	661 BB0021, BPP0021, BP0022 | | (BB, BPP, BP) Two-component response regulator	24	-0.231325546	-0.018859027	-0.175849835		0.239187664	0.125530882	0.072149786	1.188445089	-0.096215315	0.086156644	-0.334419039	-0.256972653	-0.2410081	-0.021373651	0.091630475	0.169925001	0.222392421	0.167456746	1.14543044	0.102361718	-0.106915204	-0.212303604	0.048363022	0.402546555	-0.13606155	0.162271429	0.050626073	-0.043068722	0.285402219	0.215728691	0.087462841	0.076815597	0.125530882	0.367731785	0.025090981	-0.295455884	-0.277533976	0.884522783	0.442518236	0.399607459	0.502500341	-0.165586066	0.347923303	-0.16175107	0.349942471	0.38332864	0.796466606
5536	5536 BB0022, BPP0022 | | (BB, BPP) putative metal transporter	25	0.162650338	0.18167396	0.239187664	0.537521506	0.876617584	0.398549376	0.238159737	1.551015169	0.610588308	0.714597781	0.200912694	0.059501012	0.415037499	0.108934372	-0.023846742	0.309855263	0.336427665	0.447952122	0.560467939	0.095758983	0.172467196	0.03500645	0.184424571	0.564551041	0.137503524	0.308122295	0.736965594	0.497499659	0.142957954	0	0.30256277	-0.35614381	0.306103128	-0.101753499	0.31006794	0.360589715	-0.0489096	1.106915204	0.238159737	0.947911489	0.406424369	-0.28757659	0.291889269	0.2410081	0.871895174	0.041222663	0.867549704
5535	5535 BB0022, BPP0022 | | (BB, BPP) putative metal transporter	26	0.183711953	0.267192031	0.069262662	0.681112359	0.751086702	0.533034709	0.329307625	1.93128725	0.355658952	0.6405972	0.4639471	0.441371647	0.802060622	0	0.403163399	0.745954377	0.618570893	0.511610759	0.656045599	0.281770968	0.353636955	0.606733123	0.212993723	0.720286853	0.35614381	0.577308928	0.784271309	0.487445995	-0.061400545	0.104697379	0.476813697	-0.057485495	0.109411217	-0.005180239	0.363507199	0.135883428	0.378511623	1.351222402	0.699490889	1.311659759	0.473931188	0.249451434	0.36159824	0.277533976	1.108934372	1.139403057	1.261627585
5537	5537 BB0023, BPP0023 | | (BB, BPP) conserved hypothetical protein	27	0.332575339	0.328160049	0.438496472	0.650415562	0.918928389	0.295455884	0.152003093	1.696131877	0.640750279	0.346865997	0.545741191	0.074000581	0.157541277	0.612976877	-0.039966407	0.058893689	0.415037499	0.490701769	0.499926397	0.404390255	0.056143078	0.054635257	-0.010971118	0.423305115	0.065802058	0.251538767	0.554101537	0.304854582	-0.395137942	-0.608421474	0.115477217	-0.081136763	0.025995209	-0.914667946	-0.008461579	-0.169925001	-0.263034406	1.149226009	0.637429921	0.560888366	0.011404763	0.017277991	-0.080919995	0.447458977	0.575502171	0.868755467	0.983026921
1083	1083 BB0024, BPP0024, BP3608 | rpsL | (BB, BPP, BP) 30S ribosomal protein S12	28	0.199308808	0.108252891	0.654225163	0.578862301	0.78350818	0.321928095	0.123988717	2.143590854	0.773724144	0.63584367	0.649813645	0.318887641	0.674599713	0.420331799	0.023458973	1.392317423	0.525461489	0.453365618	0.494764692	0.197939378	-0.05246742	0.395928676	0.347923303	1.024662054	0.163498732	0.402098444	0.453172628	0.482392767	0.189824559	-0.226275856	0.10433666	-0.484300162	0.504042505	-0.253756592	0.506959989	0.620151929	0.867896464	1.799406169	0.59724083	1.53287399	0.362570079	0.339206086	0.19592021	0.125530882	0.985786141	1.38332864	1.498026864
1082	1082 BB0025, BPP0025, BP3609 | rpsG | (BB, BPP, BP) 30S ribosomal protein S7	29	0.428334322	0.036994207	0.78350818	0.650415562	0.683972507	0.321928095	0.222392421	1.94005746	0.878693704	0.719099173	0.649813645	0.354956895	1.041027268	0.654004145	0.317190176	1.285402219	0.921390165	0.501194143	0.775784843	-0.065095028	0.131244533	0.088355874	0.435386145	0.932095935	0.344828497	0.596367264	0.757429697	0.978626349	-0.069262662	-0.430634354	0.392317423	-0.714597781	0.773229138	-0.838719093	0.452512205	0.434937057	0.744161096	1.783376059	0.609415544	1.564352221	0.349149564	0.352881023	0.263034406	0.364996817	1.055495113	1.38332864	0.839535328
1081	1081 BB0026, BB4259, BPP0026, BPP3814, BP3610, BP0413 | fusA, fus, far1 | (BB, BB, BPP, BPP, BP) elongation factor G; (BP) Pseudogene	30	0.183711953	-0.123828587	0.291655084	0.740613371	0.769702381	0.295455884	0.152003093	1.743660247	0.708768702	0.602123052	0.171766348	0.13058411	0.495957495	-0.087462841	0.156725504	0.247927513	0.560467939	0.437063806	1.277533976	-0.148863386	0.212544635	0.054635257	0.277533976	0.630305486	0.214124805	0.448984831	0.622632919	0.210217707	-0.030373649	-0.181606806	0.568842835	-0.069262662	0.656045599	-0.036658471	0.282587203	0.360589715	0.584962501	2.157541277	0.2793824	1.269839584	0.637429921	0.062365881	-0.044394119	0.071083098	0.357322001	0.724365557	1.136736337
1080	1080 BB0028, BPP0028, BP3612 | rpsJ, nusE | (BB, BPP, BP) 30S ribosomal protein S10	31	0.017702002	-0.076961982	0.259087221	0.541709303	0.914752713	0.295455884	-0.156119202	1.618129365	0.521537121	0.705552642	0.331843564	0.263034406	0.230297619	0.234465254	-0.230297619	0.22881869	0.125530882	0.437063806	0.613817363	0.321928095	0.033947332	-0.062060968	-0.033166864	0.338416218	0.097610797	0.222392421	0.662965013	0.46712601			0.40599236	0.076815597	0.051530301		0.593374741	0.311201688	0.137503524	0.838719093	0.645335119	0.904842767	0.131244533	0.17954942	-0.652076697	-0.113656782	0
1079	1079 BB0029, BPP0029, BP3613 | rplC | (BB, BPP, BP) 50S ribosomal protein L3	32	0.167944637	0.090765464	0.023458973	0.615082489	0.75576319	0.295455884	0.106915204	1.93128725	0.63076619	0.516790998	0.208108195	-0.177538186	0.157541277	0.021061616	0.239187664	0.22881869	0.510194732	0.299560282	1.203533394	0.041820176	-0.106915204	-0.230005605	0	0.402546555	-0.074000581	0.294183104	0.573466862	-0.087462841	-0.508146904	-0.632268215	0.321928095	0.011227255	0.125530882	-0.36923381	0.470890734	0.026472211	0.03562391	1.648288436	0.703282468	1.045323991	0.465663572	0.254317189	-0.226770862	-0.316473665	-0.212993723	0.88582898	0.810966176
1078	1078 BB0030, BPP0030, BP3614 | rplD | (BB, BPP, BP) 50S ribosomal protein L4	33	0.230005605	-0.222392421	0.373043411	0.541709303	0.683972507	0.155278225	0.072149786	1.859137464	0.67516031	0.7589919	0.427421224	-0.078002512	0.469485283	0.745427173	0.336049203	0.459431619	0.697072867	0.732519689	1.613817363	0.197939378	0	-0.194816177	0.321928095	0.746881063	0.298658316	0.415037499	0.874469118	0.404390255	-0.415037499	-0.784271309	0.201633861	-0.22521294	0.4665678	-0.706268797	0.506959989	0.353636955	0.201633861	2.054447784	0.802060622	1.500693584	0.514573173	0.543823806	-0.693896872	-0.371968777	0.108934372	0.761840263	0.52466199
1077	1077 BB0031, BPP0031, BP3615 | rplW | (BB, BPP, BP) 50S ribosomal protein L23	34	0.245112498	0.055141554	0.669175505	0.684903939	0.797183117	0.807354922	0.329307625	2.081529885	0.438121112	0.988859442	0.4639471	-0.284453389	0.674599713	0.38827059	0.069262662	0.781359714	0.510194732	0.621488377	0.669851398	0.102361718	0.099535674	0.198328716	0.212993723	0.716927841	0.056583528	0.308122295	0.72662365	0.160464672	0.169925001	-0.36923381	0.572889668	-0.075187496	0.388565288	-0.473069621	0.470890734	0.530514717	0.378511623	1.194378045	0.534776744	1.226770862	0.362570079	0.116813665	-0.652076697	-0.044394119	0.160464672	0.833990049	1.233199176
1076	1076 BB0032, BPP0032, BP3616 | rplB | (BB, BPP, BP) 50S ribosomal protein L2	35	0.360589715	0.108252891	0.914752713	0.963005793	1.146078259	0.700439718	0.843880798	2.361637805	1.293731203	1.412260415	1.34169135	0.835285855	1.145050333	1.141355849	0.713118852	0.700439718	1.184424571	0.966316874	1.295455884	0.38827059	0.74723393	0.752072487	0.740240726	0.914608509	0.948600847	1.025535092	1.421463768	0.355480655	-0.117356951	-0.36923381	0.847996907	0.392317423	0.610957709	0.04580369	0.853610513	0.637429921	0.744161096	1.321928095	1.098302074	1.635235707	0.453172628	1.025840005	-0.495957495	-0.211504105	0.055495113	0.38332864	1.012600037
1075	1075 BB0033, BPP0033, BP3617 | rpsS | (BB, BPP, BP) 30S ribosomal protein S19	36	-0.111031312	0.225066556	0.278716028	0.603109847	0.713118852	0.184424571	0.018378529	2.049468676	0.068171503	0.281412935	0.229481846	-0.078002512	0	0.041820176	0.046542586	0.807354922	0.2410081	0.106915204	0.064130337	0.216317907	-0.36994961	-0.078002512	-0.016488123	0.402546555	-0.058893689	0.207595419	0.335603032	-0.156725504	-0.04580369	-0.596644306	-0.074000581	0.011227255	0.218640286	-0.539158811	0.376563351	0.245112498	0.5360529	0.838719093	0.833538854	0.785261151	0.115477217	0.47045062	-0.611434712	-0.186413124	0.234465254	1.031026896	0.867549704
1074	1074 BB0034, BPP0034, BP3618 | rplV | (BB, BPP, BP) 50S ribosomal protein L22	37	0.415037499	-0.137503524	0.409112665	0.783682093	0.824150165	0.308752706	0.089637212	1.93128725	0.827163403	0.87244995	0.445799753	0.185031894	0.639410285	0.371968777	0.156725504	0.266786541	0.683526335	0.650057529	1.555518723	0.141355849	0.131244533	0.171611378	0.254813899	0.61233894	0.22650853	0.684498174	0.787591667	0.252387162	-0.35614381	-0.909802191	0.5360529	0.011227255	0.368387406	-0.681177816	1.049753035	0.84502534	0.459431619	1.365649472	0.95300252	1.315775868	0.177538186	0.507603618	-0.693896872	-0.137503524	0.210217707	1.346802764	0.89503044
3049	3049 BB0035, BPP0035, BP3619 | rpsC | (BB, BPP, BP) 30S ribosomal protein S3	38	0.035189428	0	0.177787119	0.325575872	0.391190757	0.184424571	-0.2410081	1.94005746	-0.071553261	0.127379306	-0.103093493	-0.430304256	0.027480736	-0.415037499	-0.345774837	-0.142019005	0.064130337	-0.215012891	-0.044394119	-0.133266531	-0.304854582	-0.212303604	-0.067114196	0.56828376	-0.168122759	0.099535674	0.490325627	-0.156725504	-0.642447995	-1.199308808	-0.213403638	-0.53239445	-0.196397213	-0.95419631	-0.132450296	-0.231325546	-0.277533976	1.054447784	0.190331212	0.61533615	-0.144389909	-0.352671618	-0.736965594	-0.686842115	-0.057715498	0.542527234	0.908576972
1073	1073 BB0036, BPP0036, BP3620 | rplP | (BB, BPP, BP) 50S ribosomal protein L16	39	0.214738849	-0.018859027	0.561115759	0.729642253	0.577057303	0.140481224	0.072149786	1.904652123	0.385653692	0.403896942	0.351472371	0.081196083	0.387023123	0.041820176	-0.023846742	0.266786541	0.463400521	0.36994961	0.295455884	0.021061616	-0.125530882	-0.177538186	-0.050040682	0.475919741	0.084064265	0.131244533	0.662965013	0.160464672	-0.192645078	-0.632268215	0.232660757	-0.093109404	0.125530882	-0.45169597	0.376563351	0.473931188	0.432959407	0.957771765	1.018378529	0.837728571	0.099535674	0.590744853	-0.257797757	0.165059246	0.702614089	1.148863386	1.109624491
1072	1072 BB0037, BPP0037, BP3621 | rpmC | (BB, BPP, BP) 50S ribosomal protein L29	40	0.415037499	0.142604395	0.239187664	0.729642253	0.769702381	0.386058432	0.329307625	2.008363473	0.853158612	0.87244995	0.617752436	0.300509111	0.914270126	0.795180208	0.317190176	0.64385619	0.683526335	0.516790998	0.862496476	0.436099115	0.514573173	0.639597757	0.295455884	0.76650987	0.344828497	0.478047297	0.807354922	0.46712601	-0.218640286	-0.226275856	0.40599236	0.392317423	0.388565288	-0.181606806	0.337034987	0.353636955	0.632268215	1.182203331	1.123988717	1.25276607	0.478047297	0.955877447	-0.053439259	0.313157885	0.327574658	0.935869663	0.810966176
1071	1071 BB0038, BPP0038, BP3622 | rpsQ | (BB, BPP, BP) 30S ribosomal protein S17	41	0.152003093	0.036994207	0.354664881	0.729642253	0.75576319	0.268488836	0.206450877	1.94005746	0.505235308	0.650057529	0.208108195	-0.177538186	0.276840205	0.179323699	0.069262662	0.321928095	0.479167837	0.562594688	1.064130337	0.141355849	0.083416008	-0.046293652	0.125530882	0.56828376	0.014355293	0.26589406	0.662965013	-0.065095028	-0.069262662	-0.561878888	0.364572432	-0.057485495	0.125530882	-0.45169597	0.337034987	0.245112498	0	1.639410285	1.054447784	1.265590111	0.42786154	0.680243004	-0.693896872	-0.044394119	0.327574658	0.868755467	1.306661338
1070	1070 BB0039, BPP0039, BP3623 | | (BB, BP) putative hydrolase ; (BPP) Pseudogene	42	0.260062839	-0.179323699	0.577057303	0.541709303	0.409112665	0.048363022	0.072149786	1.821662759	0.455194626	0.501194143	0.856264523	0.600069393	0.60334103	0.216317907	0.135351853	1.483815777	0.381870635	0.335184192	0.259386629	0.512450001	-0.017277991	0.372658897	0.064130337	0.675997577	0.23878686	0.362570079	0.308122295	0.121990524	-0.752072487	-0.784271309	0.121015401	-0.022720077	0.172836597	-1.015596855	-0.10496956	0.078002512	0.169925001	0.914270126	0.769880217	0.888354644	-0.182864057	0.419376435	0.263034406	-0.371968777	-0.057715498	0.666262603	0.89503044
1069	1069 BB0040, BPP0040, BP3624 | | (BB, BPP, BP) putative aldehyde dehydrogenase	43	0.152003093	0.225066556	0.259087221	0.934623991	0.810729649	0.423211431	0.358453971	2.065588342	0.472068444	0.403896942	0.534336428	0.037474705	0.157541277	0	0.317190176	0.129283017	0.494764692	0.532221039	1.669851398	0.270089163	0.033947332	-0.030696797	0	0.351472371	0.014355293	0.131244533	0.490325627	-0.204819792	-0.117356951	-0.494764692	0.378511623	0.22881869	0.347923303	-0.561878888	0.433896527	0.289506617	0.10433666	1.194378045	0.981384322	0.937264245	0.453172628	0.482941564	-0.226770862	-0.044394119	0.327574658	0.96829114	1.13289427
1067	1067 BB, BPP, BP | | (BB) BB0040 - BB0041 intergenic region; (BPP) BPP0040 - BPP0041 intergenic region; (BP) BP3624 - BP3626 intergenic region	44	0.035189428	0	0.239187664	0.638733757	0.623851514	0.254813899	0.054447784	2.151164073	0.569365646	0.943416472	0.517058436	0.337034987	0.428843299	0.436099115	0.113656782	0.686500527	0.510194732	0.547487795	0.628031223	0.556393349	0.083416008	0.395928676	0.212993723	0.932095935	0.250961574	0.573466862	0.736965594	0.640457613	0	-0.36923381	0.185866545	-0.167109986	0.408464845	-0.632268215	0.296393003	0.567040593	0.485426827	1.783376059	0.59724083	1.445411148	0.237039197	0.268816758	0.284729477	0.431339312	0.9274875	1.015596855	1
1066	1066 BB0041, BPP0041, BP3626 | rplN | (BB, BPP, BP) 50S ribosomal protein L14	45	0.274859841	0.192645078	0.219009782	0.662003536	0.964080426	0.308752706	0.509013647	1.743660247	0.940621453	0.772048053	0.601450624	0.538668848	0.469485283	1.041820176	0.198545679	0.357552005	0.862496476	0.705552642	0.898120386	0.121990524	0.222392421	0.485426827	0.212993723	0.56828376	0.298658316	0.538419915	1.008562014	0.234465254	-0.607682577	-0.596644306	0.596935142	0.379378367	0	-0.329705445	0.233199176	0.05246742	0.137503524	0.775293713	1.314510623	1.11783649	0.280107919	1.194816177	-0.874469118	-0.16175107	-0.314873337	0.542527234	0.881355504
1065	1065 BB0042, BPP0042, BP3627 | rplX | (BB, BPP, BP) 50S ribosomal protein L24	46	0.05246742	0.159478214		0.591037015	0.561115759	0.254813899	-0.018615678	1.444099965	-0.146841388	0.532221039	0.351472371	0.144389909	0.132450296	0.612976877	0.069262662	0.95419631	0.683526335	0.31748219	1.277533976	-0.661198087	0.222392421	0.485426827	0.321928095	1.271302022	0.189033824	0.716207034	0.86507042	0.28757659			0.201633861	-0.111256751	0.447458977		0.275634443	0.311201688	0.459431619	1.054447784	0.780686972	0.802963153	0.308122295	0.194816177		-0.067114196	0.393663848
1064	1064 BB0043, BPP0043, BP3628 | rplE | (BB, BPP, BP) 50S ribosomal protein L5	47	0.05246742	0.159478214	-0.097847323	0.410464769	0.354664881	0.321928095	-0.331205908	2.008363473	0.04580369	0.547487795	0.142019005	-0.230005605	0.299560282	0	-0.175849835	1.321928095	0.14543044	0.106915204	0.277533976	-0.021373651	-0.017277991	0.250323354	0.184424571	0.716927841	-0.029146346	0.251538767	0.389042291	0.160464672	0.50779464	-0.339486466	-0.036525876	-0.37064338	0.076621282	-0.349334252	-0.10496956	-0.026967048	0.459431619	1.218423519	0.547487795	1.340228912	0.362570079	0.283172051	-0.257797757	0.14543044	0.702614089	1.309328058	1.5334322
1063	1063 BB0044, BPP0044, BP3629 | rpsN | (BB, BPP, BP) 30S ribosomal protein S14	48	0.360589715	0.055141554	-0.072756342	0.804743709	0.623851514	0.386058432	0.036525876	2	0.215728691	0.516790998	0.229481846	0.037474705	0.206450877	-0.502500341	0.046542586	0.247927513	0.330645312	0.299560282	1.479167837	-0.087462841	-0.070389328	-0.143590854	0.227068909	0.545741191	0	0.177538186	0.453172628	-0.133266531			0.321928095	-0.093109404	0.306103128		0.376563351	0.127755547	0.10433666	1.027480736	0.534776744	1.20029865	0.502500341	0.051225323	-0.495957495	0.084888898	0.770518154
1062	1062 BB0045, BPP0045, BP3630 | rpsH | (BB, BPP, BP) 30S ribosomal protein S8	49	-0.073063462	-0.057333175		0.296132094	0.512206158	0.016301812	-0.530514717	2.065588342	0.04580369	-0.068171503	0.208108195	0.243925583	0.469485283	-0.306103128	0.156725504	-0.299560282	0.2410081	-0.04508789	-0.186413124	-0.110182918	-0.36994961	-0.030696797	0	0.427421224	-0.104697379	0.131244533	0.375866902	0	-0.022720077	-0.561878888	-0.255838904	-0.392669686		-0.608421474	0.121306296	0	0.201633861	1.106915204	0.657112286	0.837728571	0	0.352881023	0.628031223	-0.186413124	0.787006277	1.38332864	0.839535328
1061	1061 BB0046, BPP0046, BP3631 | rplF | (BB, BPP, BP) 50S ribosomal protein L6	50	0.035189428	-0.096861539	0.354664881	0.250808104	0.592824618	0.169925001	0.054447784	1.596103058	0.615659298	0.745816512	0.517058436	0.015106892	0.449307401	0.371968777	-0.072756342	0.06608919	0.222392421	0.437063806	0.494764692	0.160464672	0.192645078	0.360881729	0.184424571	0.579424317	0.150559677	0.490325627	0.684498174	0.179323699	-0.385290156	-0.706268797	0.292781749	0.027905997	0	-0.731803889	0.189477799	0.026472211	0.5360529	0.899473124	0.521952703	1.074767768	0.280107919	0.239670413	-0.495957495	0.084888898	0.517399217	0.646363045	0.736965594
1060	1060 BB0047, BPP0047, BP3632 | rplR | (BB, BPP, BP) 50S ribosomal protein L18	51	0.346650524	-0.158262084	0.278716028	0.662003536	0.727474145	0.321928095	0.269186633	1.966052668	0.952694285	0.920146692	0.883485991	0.441371647	0.584962501	0.28757659	0.391190757	1.383704292	0.628031223	0.547487795	0.710493383	0.497499659	0.207595419	0.349007629	0.125530882	0.686339521	0.214124805	0.478047297	0.550197083	0.216317907	-0.142019005	-0.146841388	0.700439718	0.060695932	0.2410081	-0.389411692	0.593374741	0.434937057	0.700439718	1.397592365	0.725825037	1.489805268	0.440572591	0.393144893	0.2410081	0.064130337	0.436099115	1.21790503	1.424497829
1059	1059 BB0048, BPP0048, BP3633 | rpsE | (BB, BPP, BP) 30S ribosomal protein S5	52	0.069540933	0.018615678			0.495527417	-0.050040682	-0.2410081	1.639824436	-0.096215315	0.2255597	-0.050626073	-0.177538186	-0.2410081	-0.110182918	-0.048094288	0.95419631	0.313157885	-0.115477217	-0.237039197	-0.156725504	-0.304854582	-0.177538186	-0.15565087	0.215267987	-0.217591435	-0.070389328	0.050626073	-0.306103128			-0.234465254	-0.057485495	0.076621282		0.074000581		0.560714954	1.041027268	0.981384322	0.445411148	0.067114196	0.65838357	-0.289506617
1058	1058 BB0049, BPP0049, BP3634 | rpmD | (BB, BPP, BP) 50S ribosomal protein L30	53	0.332575339	0.055141554	0.317190176	0.529109266	0.528694281	0.140481224	-0.156119202	2.008363473	-0.023458973	0.705552642	0.499571009	-0.007613184	0.60334103	-0.065095028	-0.072756342	1.169925001	0.510194732	0.106915204	0.479167837	-0.043068722	0.162271429	0.263034406	0.308752706	0.932095935	0.111031312	0.349149564	0.478047297	0.541893779			0.364572432	-0.460841189	0.4665678		0.275634443	0.454565863	0.700439718	1.648288436	0.482782106	1.53287399	0.375866902	0.325400287	0.051530301	0.259386629	1.173064709
3615	3615 BB0050, BPP0050, BP3635 | rplO | (BB, BPP, BP) 50S ribosomal protein L15	54	0.230005605	-0.057333175	0.198545679	0.451106754	0.528694281	0.064130337	0.072149786	1.53951953	0.215728691	0.127379306	0.4639471	0.281893433	0.365649472	0.021061616	0.069262662	1.199672345	0.259386629	0.065095028	0.043068722	0.179323699	0.067114196	0.372658897	0.079727192	0.389946518	0.176322773	0.222392421	0.207595419	0.041820176	0.189824559	-0.281770968	0.201633861	0.169925001	0.19592021	-0.146841388	0.810966176	0.199308808	0.560714954	0.807354922	0.864344901	0.767339243	0.131244533	0.743901641	-0.355094959	-0.044394119	0.160464672	1.21790503	1.233199176
1057	1057 BB0051, BPP0051, BP3636 | secY, prlA | (BB, BPP, BP) preprotein translocase SecY subunit	55	-0.036069255	0.108252891			0.198545679	-0.033166864	-0.115477217	1.703018262	0.04580369	0.244418728	0.024662054	0.102569734	-0.028014376	-0.087462841	-0.048094288	-0.117356951	0.064130337	0.043721377	0.043068722	0.179323699	-0.392317423	-0.212303604	-0.1740294	0.0489096	-0.168122759	-0.125530882	0.115477217	-0.087462841	-0.142019005	-0.399607459	-0.074000581	-0.111256751	0.218640286	-0.95419631	0.356934545	-0.169925001	0.632268215	1.479469372	0.769880217	0.352301744	-0.125530882	0.495325288	-0.166649869	-0.044394119	1.197939378	1.321928095	0.853610513
1056	1056 BB0052, BPP0052, BP3637 | infA | (BB, BPP, BP) translation initiation factor IF-1	56	0.260062839	0.256775415	0.198545679	0.477578965	0.373043411	0.11042399	0.123988717	1.692676318	0.154328146	0.516790998	0.389946518	0.081196083	0.365649472	0.512450001	0.177787119	0.339850003	0.222392421	0.36994961	0.313157885	0.45169597	-0.125530882	-0.015266757	-0.016488123	0.257496222	-0.058893689	0.099535674	0.308122295	-0.133266531	-0.069262662	-0.632268215	0.169925001	0.199672345	0.284729477	-1.079727192	0.52466199	0.245112498	0.321928095	1.054447784	0.780686972	0.785261151	0.131244533	0.445139531	-0.5334322	0.043068722	0.631355406	0.935869663	0.642843417
1055	1055 BB0054, BPP0054, BP3639 | rpsM | (BB, BPP, BP) 30S ribosomal protein S13	57	0.069540933	0.055141554	-0.175849835	0.122484007	0.069262662	0.095157233	-0.135655099	1.419225296	0.04580369	0.086156644	0.096215315	-0.177538186	0.054447784	0.770518154	-0.149377624	-0.093109404	0.084888898	0.244418728	0.064130337	0	0	-0.230005605	-0.119581616	0.186413124	-0.251538767	-0.05246742	0.146841388	-0.065095028	0.491853096	0.293731203	-0.018147347	-0.039998068	0	0.075551033	0.233199176	-0.140177658	0.070389328	0.914270126	0.358453971	0.595158268	0.440572591	0	0	0.165059246	1	0.833990049	1.121306296
1054	1054 BB0055, BPP0055, BP3640 | rpsK | (BB, BPP, BP) 30S ribosomal protein S11	58	-0.091922489	0.159478214	0.135351853	0.662003536	0.426814667	0.032421478	-0.037474705	1.419225296	0.11189288	0.485426827	0	0.081196083	-0.208586622	-0.180572246	-0.097847323	-0.327574658	0	0.065095028	1.043068722	-0.204819792	-0.392317423	-0.194816177	-0.192645078	-0.050626073	-0.168122759	0.067114196	0.067114196	0.234465254	-0.35614381	-0.632268215	-0.132103536	-0.057485495	0.125530882	-0.706268797	0.254572827	-0.169925001	0.070389328	0.343954401	0.387023123	0.303392143	-0.163498732	0.034351505	-0.289506617	-0.067114196	0.108934372	0.88582898	0.961525852
1053	1053 BB0056, BPP0056, BP3641 | rpsD, ramA | (BB, BPP, BP) 30S ribosomal protein S4	59	0.183711953	0.036994207	-0.048094288	0.762308442	0.461580085	0.169925001	-0.075948853	1.527931556	0.11189288	0.896495424	0.229481846	0.123631349	0.528378972	0.121990524	0.239187664	1.409390936	0.330645312	0.352671618	0.683526335	0.216317907	0.162271429	0.224560258	0.125530882	0.415037499	0.111031312	0.308122295	0.402098444	0.141355849			0.321928095	-0.093109404	0.4665678		0.233199176	0.127755547	0.40599236	1	0.343954401	0.871675903	0.335603032	0.16411938	0.172836597	0.259386629	0.13492958
1052	1052 BB0057, BPP0057, BP3642 | rpoA | (BB, BPP, BP) DNA-directed RNA polymerase alpha chain	60	-0.054447784	0.108252891	0.317190176	-0.154033629	-0.048094288	-0.119581616	-0.354664881	0.966052668	-0.430634354	-0.115477217	-0.500428991	-0.312467766	-0.085729874	-0.443606651	-0.230297619	-0.192645078	-0.186413124	-0.349942471	-0.237039197	-0.254572827	-0.304854582	-0.303069068	-0.119581616	0.064851144	-0.184424571	-0.144389909	-0.088536675	0.041820176	0.129283017	-0.596644306	-0.152003093	-0.327574658	0.101283336	-0.757799098	-0.051530301	0.05246742	-0.152003093	0.60334103	-0.115477217	0.20029865	-0.070389328	-0.20511443	0.025995209	-0.044394119	0.667424661	0.626185163	0.452512205
1051	1051 BB0058, BPP0058, BP3643 | | (BB, BPP, BP) 50S ribosomal protein L17	61	0.360589715	0.073063462	0.544996093	0.204013892	0.023458973	0.155278225	0.253756592	1.406625259	-0.281770968	0.437063806	-0.273018494	-0.007613184	0.157541277	-0.387023123	-0.072756342	0.832890014	-0.022026306	-0.091630475	-0.090197809	-0.110182918	0.146841388	0.030057234	0.212993723	0.111645356	0.042644337	0.415037499	0.207595419	0.08246216	0.044394119	-0.527931556	0.153805336	-0.12963528	0.149377624	-0.681177816	0.376563351	0.530514717	-0.074000581	0.449307401	0.269186633	0.553935605	0.146841388	0.224873411	-0.423807709	-0.16175107	0.393663848	0.520832163	0.254572827
1050	1050 BB0059, BPP0059, BP3644 | | (BP) Pseudogene; (BB, BPP) histidine triad protein	62	0.214738849	-0.096861539	0.069262662	-0.349584438	0.091630475	0.032421478	-0.075948853	0.840521786	0.27462238	0.387023123	0.427421224	1.081196083	0.253756592	0.45169597	0.478653599	1.238404739	0.313157885	0.281412935	0.184424571	0.371968777	0.192645078	0.658963082	0.064130337	0.156969346	0.214124805	0.308122295	0.207595419	0	-0.069262662	-0.071553261	0.292781749	0.285402219	-0.108934372	-0.389411692	0.254572827	0.245112498	0.485426827	0.157541277	0.657112286	0.278301162	0.067114196	0.691049759	-0.389042291	-0.022026306	0.393663848	0.453717967	0.316857105
1049	1049 BB0060, BPP0060, BP3645 | cutA, cycY, cutA1 | (BB, BPP, BP) putative periplasmic divalent cation tolerance protein	63	0.119581616	-0.076961982	0.683972507	-0.326500825	0	-0.067114196	0.521952703	0.527931556	0.420843121	0.437063806	0.229481846	0.474538511	0.253756592	1.412383046	0.592824618	0.357552005	0.613817363	0.299560282	1.463400521	0.45169597	0.362570079	0.441371647	0.659509454	0.284976959	0.669026766	0.561878888	0.349149564	0.371968777	-0.476438044	-0.824913293	0.485426827	0.076815597	0.306103128	-0.656515762	0.658963082	0.245112498	0.5360529	-0.274174963	0.560087832	0.25276607	0.192645078	0.910362788	-0.611434712	-0.067114196	-0.280107919	0.334419039	-0.160464672
1048	1048 BB0061, BPP0061, BP3646 | | (BB, BPP, BP) thiol:disulfide interchange protein	64	0.017702002	0.090765464	0.023458973	-0.981852653	-0.930737338	-0.119581616	-0.037474705	-1.519374159	-0.399607459	-0.852442812	-0.398549376	-0.558628353	-0.656045599	-0.765534746	-0.072756342	-0.912537159	-0.915111102	-1.115477217	-1.137503524	-0.415037499	-0.070389328	-0.078002512	-0.050040682	-0.050626073	-0.089267338	-0.05246742	-0.36994961	0.102361718	0.14974712	-0.494764692	0	-0.392669686	0.101283336	-0.757799098	0.049753035	0.05246742	-0.036525876	-0.490986353	-1.530514717	-1.232660757	0	-0.593679718	0.284729477	0.125530882	0.594361199	0.148863386	-1.025535092
3395	3395 BB0062, BPP0062, BP3647 | | (BB, BPP, BP) putative membrane protein	65	0.167944637	0.090765464	-0.097847323	-0.373043411	-0.286881148	0.016301812	0.089637212	-0.140862536	0.04580369	-0.189477799	0.024662054	0.263034406	-0.085729874	0.062284278	-0.175849835	0.523561956	-0.343954401	-0.349942471	-0.40053793	-0.180572246	0.050626073	0.506959989	0.064130337	0.311944006	-0.074000581	0.207595419	-0.088536675	-0.087462841	-0.022720077	0.068171503	0.217230716	-0.039998068	-0.226770862	0.537656786	0.074000581	0.05246742	-0.036525876	-0.308122295	-0.197939378	-0.031026896	0.146841388	-0.053111336	0.025995209	0	0	-0.097297201	-0.510961919
1047	1047 BB0063, BPP0063, BP3648 | hemB | (BB, BPP, BP) putative delta-aminolevulinic acid dehydratase	66	0.152003093	-0.076961982	0.177787119	-0.326500825	-0.097847323	0.032421478	0.036525876	-0.519374159	-0.023458973	0.022026306	-0.130060541	-0.152003093	-0.308122295	-0.065095028	-0.097847323	-0.540568381	-0.343954401	-0.189477799	-0.263034406	-0.204819792	0.050626073	0.102569734	0.11042399	-0.253118937	0.163498732	0.131244533	-0.144389909	0.062284278	-0.299560282	-0.281770968	0.560714954	-0.039998068	-0.026472211	0.04580369	0.254572827	-0.026967048	0.070389328	0.080919995	-0.331205908	-0.647698256	0.415037499	-0.165586066	-0.166649869	-0.067114196	-0.11783649	-0.61667136	-0.47533801
1046	1046 BB0064, BPP0064, BP3649 | | (BB, BPP, BP) putative GTP-binding protein	67	0.332575339	0.055141554	-0.149377624	0.204013892	0	0.184424571	0.222392421	0.217591435	0.235628248	0.31748219	0.696607857	0.715546611	0.321928095	0.706953025	0.354664881	0.209453366	0.277533976	0.106915204	0.295455884	0.745427173	0.308122295	0.569695744	0.140481224	0.032789935	0.367371066	0.502500341	0.207595419	0.141355849	0.321928095	-0.668794092	0.232660757	0.527477006	0.149377624	-0.608421474	0.167109986	0.103093493	0.350497247	-0.378511623	0.90442234	-0.128324097	0.083416008	0.991282783	-0.389042291	-0.186413124	-0.280107919	-0.03170886	-0.21818017
1045	1045 BB0065, BPP0065, BP3650 | | (BB, BPP, BP) putative cytochrome C precursor	68	0.017702002	0.303069068	0.091630475	0.566583971	0.544996093	0.268488836	0	0.217591435	0.068171503	0	0.229481846	0.059501012	0.408084739	-0.021373651	-0.023846742	-0.218640286	0.105353	0.043721377	-0.186413124	0.234465254	0.083416008	0.102569734	0.064130337	0.0489096	0	0.177538186	0.251538767	-0.087462841	-0.142019005	-0.281770968	0.087462841	0.169925001	0	-0.181606806	0.316857105	-0.111031312	0.070389328	-0.085729874	0.089637212	0.173331603	0.067114196	-0.035189428	-0.026472211	-0.113656782	0.08246216	0.231325546	1.489038081
1044	1044 BB0066, BPP0066, BP3651 | | (BB, BPP, BP) putative membrane protein	69	0.086414752	-0.057333175	0.354664881	0.105610188	0.023458973	-0.050040682	-0.331205908	-0.966833136	0	-0.349942471	0	-0.152003093	0	-0.180572246	-0.286881148	-0.573735245	0.021695071	-0.321928095	0.932885804	-0.502500341	-0.304854582	-0.380031049	-0.050040682	0.142019005	-0.200912694	-0.017277991	0.131244533	0.179323699	-0.327574658	-0.36923381	-0.172180975	-0.37064338	-0.137503524	-0.45169597	0.025090981	0.026472211	-0.112474729	-0.842458723	-0.478047297	-0.197036847	0.222392421	-0.108252891	-0.459431619	-0.090197809	0.415037499	0.031026896	-0.745427173
1043	1043 BB0067, BPP0067, BP3652 | | (BB, BPP, BP) putative cytochrome c asssembly protein	70	0.214738849	0.125530882	-0.123382416	0.018147347	0.219009782	0.079727192	-0.156119202	0.456378295	0	-0.139724764	-0.076621282	-0.461331152	0.157541277	0.141355849	-0.072756342	-0.192645078	-0.044394119	0.106915204	0.710493383	-0.087462841	-0.347923303	-0.461331152	0.140481224	0.111645356	-0.268816758	-0.017277991	0.192645078	0.041820176	-0.142019005	-0.146841388	0.053111336	-0.26529038	0.428093652	-0.235378063	0.121306296	-0.026967048	-0.112474729	0.428843299	-0.156119202	0.53287399	0.26589406	0	0.051530301	0.14543044	0.497499659	0.724365557	-0.278301162
1042	1042 BB0068, BPP0068, BP3653 | lysA | (BB, BPP, BP) diaminopimelate decarboxylase	71	0	0.073063462	-0.376148486	0.281181753	0.135351853	0	-0.197939378	0.406625259	-0.36923381	-0.022367813	-0.185555653	-0.461331152	-0.028014376	-0.472752997	-0.316027493	-0.445411148	0.064130337	-0.068171503	0.59946207	-0.306103128	-0.182864057	-0.26607486	0	0.08061846	-0.268816758	-0.106915204	0.067114196	-0.332575339	-0.476438044	-0.310340121	0.137503524	-0.005646563	0.218640286	0.161280907	-0.132450296	-0.20029865	-0.321928095	0.230297619	0	0.173331603	0.162271429	-0.108252891	0.025995209	-0.090197809	-0.387023123	0.476438044	-0.278301162
1041	1041 BB0069, BPP0069, BP3654 | cyaY | (BB, BPP, BP) conserved hypothetical protein	72	-0.036069255	-0.137503524	-0.023846742	-0.018378529	0.391190757	-0.101879614	-0.197939378	0.596103058	0.331205908	0.387023123	0.142019005	-0.126912112	0.132450296	0.436099115	-0.286881148	-0.192645078	-0.16175107	0.187085553	0.203533394	0.160464672	-0.304854582	-0.160464672	-0.050040682	0.016488123	-0.043943348	0	0.389042291	0.062284278	-0.415037499	-0.339486466	-0.036525876	-0.285754482	0.2410081	-0.329705445	-0.051530301	-0.140177658	-0.112474729	0.674599713	0.469485283	0.511500339	0.207595419	0.224873411	0.076621282	0.14543044	0.477321778	0.283792966	-0.10496956
1040	1040 BB0070, BPP0070, BP3655 | | (BB, BPP, BP) penicillin-binding protein 1A	73	0.304006187	0.090765464	-0.023846742	0.554200247	0.669175505	0.334984248	0.157541277	1.274174963	0.133266531	0.403896942	0.311944006	0.144389909	0.639410285	-0.065095028	0.135351853	0.584962501	0.584962501	0.352671618	0.277533976	0.121990524	0.083416008	-0.015266757	0.227068909	0.311944006	0.163498732	0.237039197	0.389042291	0.197939378	0.247927513	0.472068444	0.292781749	0.060695932	0.284729477	0.215728691	0.233199176	0.267480311	0.201633861	0.7589919	0.123988717	0.854802084	0.389042291	-0.127111918	0.149377624	0.105353	0.371968777	0.031026896	0.706268797
1038	1038 BB0071, BPP0071, BP3656 | aroK | (BB, BPP, BP) shikimate kinase I	74	0.017702002	0.055141554	0.354664881	0.410464769	0.495527417	0.095157233	-0.219313028	1.217591435	-0.023458973	0.562594688	-0.025090981	-0.102250058	0.584962501	-0.156725504	-0.202816883	0.442943496	0.064130337	0.043721377	0.295455884	0.102361718	0.033947332	0.211504105	0.155278225	0.389946518	0.124328135	0.222392421	0.294183104	0.197939378	0.357552005	0.11189288	0.185866545	0.139551352	0.172836597	-0.031364171	-0.10496956	0.078002512	0.169925001	0.566346823	0.329307625	0.553935605	0.362570079	0.17954942	0.218640286	0.165059246	0.667424661	0.430634354	0.721698838
3047	3047 BB0072, BPP0072, BP3657 | aroB | (BB, BPP, BP) 3-dehydroquinate synthase	75	0.152003093	0.090765464	0.409112665	0.451106754	0.461580085	0.282035368	0.157541277	1.033166864	0.420843121	0.691877705	0.291766124	0.144389909	0.691877705	0.497499659	-0.175849835	-0.245112498	0.313157885	0.516790998	0.723790205	0.570748642	0.42786154	0.349007629	-0.050040682	0.142019005	0.150559677	0.251538767	0.362570079	0.216317907	0.539158811	0.293731203	0.292781749	0.312882955	0.327164743	0.355658952	0.097847323	-0.432959407	-0.036525876	0.639410285	0.703282468	0.595158268	0.335603032	0.482941564	-0.026472211	0.313157885	0.371968777	0.061400545	0.433896527
3046	3046 BB0073, BPP0073, BP3658 | | (BB, BPP, BP) putative phosphohydrolase	76	-0.190102883	0.073063462	0.461580085	0.219781208	0.069262662	-0.016488123	-0.219313028	1	0.175086707	0.516790998	0.499571009	-0.256972653	0.321928095	-0.087462841	-0.230297619	0.714245518	0.14543044	0.147557188	0	-0.065095028	-0.106915204	0	0.079727192	0.156969346	0.23878686	0.146841388	0.162271429	0.216317907	0.539158811	0.689659879	0.017921908	-0.22521294	0.218640286	0.49426419	0.211504105	0.473931188	0.432959407	0.253756592	0.072149786	0.328054198	0.033947332	-0.127111918	0.388565288	0.064130337	0.349942471	0.257797757	0.690671942
1037	1037 BB0074, BPP0074, BP3659 | | (BPP) Pseudogene; (BB, BP) putative glutathione S-transferase	77	0.05246742	0.073063462	0.091630475	0.451106754	0.259087221	0.155278225	0.269186633	1.033166864	0.090197809	0.263034406	0.024662054	-0.05415577	0.054447784	-0.306103128	0.091630475	0.044394119	0.203533394	0.127379306	0.710493383	0.102361718	0.083416008	-0.126912112	-0.033166864	-0.157541277	-0.043943348	0.050626073	0.033947332	-0.359542387	0.06608919	0.11189288	0.10433666	0.011227255	-0.080919995	0.403355694	0.121306296	0.311201688	-0.321928095	0.157541277	0.269186633	0.226770862	0.349149564	-0.127111918	-0.080919995	-0.371968777	-0.584962501	-0.275634443	0.395928676
1036	1036 BB0075, BPP0075, BP3660 | uvrA | (BB, BPP, BP) excinuclease ABC subunit A	78	-0.036069255	0.018615678	0.373043411	0.105610188	-0.149377624	-0.211504105	-0.197939378	0.723482365	-0.121306296	0.043721377	-0.103093493	-0.256972653	0	-0.254572827	-0.376148486	-0.508146904	-0.022026306	-0.022367813	-0.137503524	-0.229481846	-0.106915204	-0.094122177	-0.415037499	-0.121015401	-0.268816758	-0.222392421	-0.088536675	-0.021373651	0.022367813	-0.071553261	-0.093109404	-0.26529038	-0.226770862	-0.409875794	-0.189033824	-0.169925001	-0.192645078	0.299560282	0.253756592	0.173331603	-0.144389909	-0.108252891	-0.080919995	0.165059246	0.702614089	0.359081093	0.211504105
2730	2730 BB0076, BPP0076, BP3661 | | (BB, BPP, BP) putative transport protein	79	-0.532495081	-0.433896527	-0.538419915	-0.659924558	-0.682809824	-0.459431619	-0.354664881	-0.381870635	-0.339486466	-0.267480311	-0.857980995	-0.558628353	-0.571156701	-0.765534746	-0.538419915	-0.870716983	-0.552541023	-0.562936194	0.613817363	-0.595609745	-0.242570303	-0.230005605	-0.309684499	-0.442943496	-0.377069649	-0.584962501	-0.485426827	-0.332575339	0.599912842	0.31259023	0.153805336	0.092757141	0.101283336	0.242200902	0.211504105	-0.054447784	0	0.365649472	0.387023123	0.11783649	0.42786154	0.283172051	-0.080919995	0.203533394	0.327574658	0.780218792	0.658963082
6014	6014 BB0077, BB0077, BPP0077, BP3662, BP3662 | ssb | (BB, BB, BPP, BP, BP) single-strand binding protein	80	1.111361109	0.792107148	0.955975376	0.340075442	0.198545679	0.364996817	0.428843299	0.834262796	0.510689738	0.572578776	0.606905054	0.860596943	0.560087832	0.58024009	0.664209252	1.003752135	0.11883623	0.329307625	0.307281319	0.507483748	0.684498174	1.167109986	0.70379873	0.937878288	0.874469118	0.64842892	0.298844482	0.819427754	0.94641896	1.175086707	0.89077093	0.6794801	0.862496476	0.572846214	0.786718629	0.959358016	1	0.967263214	0.80911538	0.989731665	0.80407979	1.116813665	0.977973694	0.692571475	1.173064709	1.046293652	1.0538227
1035	1035 BB0077, BPP0077, BPP0077, BP3662 | ssb | (BB, BPP, BPP, BP) single-strand binding protein	81	0.360589715	0.452031707	0.239187664	-1.030762254	-0.930737338	-0.186413124	0.036525876	-0.689299161	-0.838719093	-0.519867472	-0.5360529	-0.284453389	-0.285402219	-0.387023123	-0.158147834	-0.125530882	-0.67516031	-0.799975392	-0.771375625	-0.387023123	0.498453507	0.586648877	0.431339312	-0.220551075	0.457681837	0.172467196	-0.453717967	0.234465254	0.662965013	0.438121112	0.30256277	0.375039431	-0.080919995	0.268196111	0.512884823	0.415037499	0.450661409	-0.584962501	-0.8259706	-0.439111634	0.152003093	0.017277991	0.441032708	0.970556222	0.549967079	1.231325546	0.690671942
1034	1034 BB0078, BPP0079, BP3663 | bfrC | (BB, BPP, BP) ferric siderophore receptor	82	0.017702002	-0.20069735	-0.123382416	0.036069255	0	-0.26960706	-0.263034406	0.859137464	-0.121306296	0.206450877	-0.366127899	-0.370183263	-0.145850866	-0.204819792	-0.202816883	-0.385290156	-0.237039197	-0.215012891	-0.211504105	-0.087462841	-0.438121112	-0.360402243	-0.211504105	0.032789935	-0.268816758	-0.263034406	-0.242570303	-0.021373651	0.189824559	0	-0.018147347	-0.348948309	0.101283336	-0.146841388	0.189477799	-0.140177658	0.40599236	1.518728802	-0.037474705	0.445411148	-0.088536675	-0.28757659	0.2410081	0.165059246	0.956931278	0.666262603	0.316857105
1033	1033 BB0079, BPP0080, BP3664 | | (BB, BPP, BP) conserved hypothetical protein	83	0.230005605	0.125530882	-0.123382416	0.204013892	0.259087221	0.155278225	0.072149786	0.783188611	0.349584438	0.469485283	0.0489096	0.164854012	0.206450877	0.216317907	-0.123382416	0.50779464	0.165059246	0.244418728	0.479167837	0.270089163	0.146841388	0.116644919	0.140481224	0.377235467	0.084064265	0.099535674	0.335603032	0.321928095			0.153805336	-0.167109986	0.172836597		-0.025535092	-0.169925001	0.070389328	0.639410285	0.072149786	0.53287399	0.596367264	-0.108252891	0.347923303	0.14543044	0.415037499
1032	1032 BB0080, BPP0081, BP3665 | | (BB, BPP) putative aldolase ; (BP) Pseudogene	84	0.332575339	-0.018859027	0.354664881	0.340075442	0.259087221	-0.016488123	0.106915204	0.877515993	0.068171503	0.469485283	-0.130060541	0.015106892	0.428843299	0.216317907	0.177787119	0.392317423	0.364996817	0.31748219	0.398549376	0.371968777	-0.125530882	-0.078002512	0.032421478	0.016488123	0.028569152	0	0.222392421	0.270089163	0.22881869	0.215728691	0.247927513	-0.245112498	0.408464845	0.030696797	0.049753035	-0.054447784	0.03562391	1.253756592	0.072149786	0.921144579	0.294183104	-0.089637212	0.2410081	0.14543044	0.685126663	-0.097297201	0.074000581
1030	1030 BB0080, BPP0081, BP3665 | | (BB, BPP) putative aldolase ; (BP) Pseudogene	85	-0.150025444	-0.096861539	0.023458973	0.310929096	0.298081353	-0.15565087	0.1740294	1.355094959	0	0.281412935	-0.076621282	-0.126912112	0.428843299	0.216317907	-0.072756342	1.285402219	0.064130337	0.299560282	0.259386629	0.252387162	-0.144389909	-0.094122177	-0.137503524	0.064851144	-0.13606155	-0.088536675	0.033947332	-0.043068722	0.50779464	0.584962501	0.247927513	0.199672345	0	0.403355694	-0.132450296	-0.08246216	-0.277533976	0.823122238	0.442518236	0.937264245	0.083416008	0.239670413	-0.080919995	-0.113656782	0.160464672	-0.201633861	0.144389909
1029	1029 BB0081, BPP0082, BP3666 | | (BB, BPP, BP) putative exported protein	86	-0.054447784	-0.158262084	-0.407175382	0.088536675	-0.023846742	0.048363022	-0.331205908	0.596103058	0.133266531	0.187085553	-0.076621282	-0.102250058	-0.085729874	0.497499659	-0.072756342	0.022367813	0.084888898	0.36994961	0.966833136	0.08246216	-0.182864057	-0.212303604	-0.1740294	0.126912112	-0.234465254	-0.144389909	0.146841388	-0.110182918	0.266786541	0.235628248	-0.132103536	-0.075187496	-0.108934372	0.391578526	-0.309328058	-0.506959989	-0.234465254	1.734188509	0.547487795	0.712197689	0.874469118	0.379848071	0.540568381	-0.237039197	0.667424661	0.031026896	0.593374741
1028	1028 BB0082, BPP0083, BP3667 | | (BB, BPP, BP) GntR family regulatory proteins	87	-0.036069255	-0.117039421	0.091630475	0.424139706	0.391190757	0.140481224	0.089637212	1.065588342	0.154328146	0.403896942	0.186413124	-0.177538186	0.027480736	-0.043068722	-0.023846742	1.339850003	0.295455884	0.577545029	0.642106408	0.021061616	0.192645078	-0.062060968	0.212993723	0.229481846	0.042644337	0.033947332	0.415037499	0.021061616	0.303780748	0.349584438	0.247927513	-0.245112498	0.172836597	0.415037499	0.296393003	0.127755547	0	1.145050333	0.089637212	0.802963153	0.162271429	-0.165586066	0.125530882	0.021695071	0.13492958	-0.61667136	-0.341036918
1027	1027 BB0083, BPP0084, BP3668 | | (BB, BPP, BP) transcriptional regulator	88	0.199308808	-0.137503524	-0.023846742	0.477578965	0.639118271	0.095157233	0.401098308	1.173648087	0.455194626	0.532221039	0.517058436	0.569695744	0.106915204	0.989352756	0.259087221	-0.022720077	0.381870635	0.650057529	0.59946207	0.831400396	0.26589406	0.312787441	-0.033166864	0.096215315	0.124328135	0.251538767	0.453172628	0.062284278	0.087462841	0.27462238	0.263034406	0.45532722	0.172836597	0.355658952	-0.10496956	0.103093493	-0.036525876	0.86941589	1.198413558	0.635235707	0.349149564	0.824632913	1.064130337	0.277533976	0.477321778	0.031026896	0.542149417
3045	3045 BB, BPP, BP | | (BB) BB0083 - BB0084 intergenic region; (BPP) BPP0084 - BPP0085 intergenic region; (BP) BP3668 - BP3669 intergenic region	89	0.332575339	0.142604395	0.478653599	0.650415562	0.713118852	0.282035368	0.415037499	1.573735245	0.293731203	0.387023123	0.517058436	0.506959989	0.408084739	0.584962501	0.278716028	1.622051819	0.525461489	0.387023123	0.463400521	0.640457613	0.280107919	0.474538511	0.184424571	0.325240829	0.344828497	0.375866902	0.349149564	-0.254572827	0.491853096	0.349584438	0.292781749	0.271463028	-0.026472211	0.620712526	0.254572827	0.245112498	0.40599236	0.449307401	1.027480736	0.802963153	-0.034765418	0.602240492	-0.736965594	-0.237039197	-0.314873337	-0.131244533	0.316857105
2729	2729 BB0084, BPP0085, BP3669 | | (BB, BPP, BP) putative chlorohydrolase	90	-0.130396637	-0.244418728	-0.202816883	0.053771256	0.278716028	-0.26960706	0	0.840521786	0.349584438	0.352671618	0.096215315	0.204931451	0.157541277	0.321928095	-0.123382416	1.475733431	0.203533394	0.485426827	0.463400521	0.338801913	0.099535674	0.395928676	-0.192645078	0.389946518	-0.120294234	0.067114196	0.308122295	0.216317907	0.375039431	0.349584438	-0.093109404	-0.148250959	0.076621282	0.268196111	-0.309328058	-0.432959407	-0.152003093	1.041027268	0.7589919	0.730813367	0.207595419	0.47045062	0.051530301	0.14543044	0.281770968	-0.238159737	0.189477799
2728	2728 BB0085, BPP0086, BP3670 | | (BB, BPP, BP) putative exported protein	91	-0.432959407	0.090765464	-0.286881148	0.171952683		0.2410081	-0.056583528	0.948774677	-0.023458973	0.335184192	0.271302022	-0.152003093	0.86941589	0.584962501	0.259087221	-0.245112498		0.352671618	0.381870635	0.45169597	0.050626073		-0.137503524	0.311944006	0.765534746	0.402098444	0.335603032	0.08246216	0.339850003	0.800691192	-0.093109404	0.214319121	0.125530882	0.505235308	0.144389909	0.078002512	0.263034406	0.775293713	0.791413378	0.553935605	0.033947332	0.148522525	0.306103128	0.125530882	0.160464672	0.231325546	0.78181983
7001	7001 BB0086, BPP0087, BP3671 | | (BB, BPP, BP) putative glycosyl transferase	92	-0.054447784	0.036994207	-0.316027493	0.451106754	0.561115759	0.079727192	0.1740294	1.480625841	0.385653692	0.678071905	0	-0.126912112	0.299560282	-0.229481846	-0.258311996	0	0.2410081	0.403896942	1.222392421	-0.110182918	-0.088536675	-0.321928095	-0.137503524	0.377235467	-0.152003093	-0.106915204	0.308122295	0.179323699	0.169925001	0.455194626	0.087462841	-0.415037499	0.025995209	0.699245928	-0.440572591	-0.545434137	-0.4639471	1.054447784	0.190331212	0.984569959	0.453172628	-0.28757659	0.172836597	-0.371968777	-0.424497829	-1.131244533	0.721698838
3394	3394 BB0087, BPP0088, BP3672 | | (BB, BPP, BP) hypothetical protein	93	0.086414752	0.347923303	0.091630475	0.905672617	0.850622376	0.360747344	0.072149786	1.419225296	0.175086707	0.299560282	0.229481846	0.224560258	0.230297619	-0.065095028	0.135351853	0.285402219	0.381870635	0.263034406	1.390234108	0.102361718	-0.017277991	0	0.016301812	0.311944006	-0.029146346	0.050626073	0.349149564	0.08246216	0.906890596	0.615659298	0.10433666	0.169925001	0.263034406	0.650665748	0.167109986	0.454565863	-0.192645078	0.725825037	0.521952703	0.595158268	0.067114196	0.116813665	0.347923303	0	0.517399217	0.204358499	0.948469699
1026	1026 BB0088, BPP0089, BP3673 | | (BB, BPP, BP) LysR family regulatory protein	94	0.135883428	-0.076961982	0.091630475	0.490635118	0.544996093	0.095157233	-0.135655099	1.328622747	0.403355694	0.562594688	0.331843564	0.015106892	0.080919995	0.08246216	-0.175849835	0.189824559	0.463400521	0.352671618	1.683526335	-0.204819792	-0.088536675	-0.420108489	0.032421478	0.590479506	0	0.207595419	0.538419915	-0.229481846	-0.093109404	0.55359833	0.232660757	-0.075187496	-0.026472211	0.736965594	0.121306296	-0.111031312	-0.321928095	0.807354922	0.509013647	0.921144579	0.465663572	0.116813665	-0.459431619	-0.237039197	-0.314873337	-0.768674454	0.839535328
1024	1024 BB0089, BPP0090, BP3674 | | (BB, BPP, BP) periplasmic solute-binding protein	95	0.360589715	0.108252891	-0.048094288	0.718587065	0.75576319	0.410933101	0.238159737	1.381090167	0.438121112	0.705552642	0.499571009	0.337034987	0.449307401	0.252387162	0.023458973	0.087462841	0.313157885	0.516790998	0.628031223	0.216317907	0.550197083	0.324962155	0.212993723	0.601450624	0.23878686	0.402098444	0.757429697	0.08246216	0.409390936	0.718229032	0.392317423	0.257387843	0.051530301	1.126177106	0.097847323	0.026472211	0.169925001	0.971985624	0.633461018	1.060120992	0.538419915	0.393144893	0.076621282	0.043068722	-0.280107919	-0.238159737	0.796466606
1023	1023 BB0090, BPP0091, BP3675 | | (BB, BPP, BP) ABC transport system permease protein	96	0.069540933	0.018615678	0.219009782	0.490635118	0.544996093	0.079727192	0.018378529	1.551015169	0.505235308	0.592342031	0.331843564	0.123631349	0.566346823	0.321928095	-0.023846742	1.266786541	0.540568381	0.562594688	0.584962501	-0.087462841	0.067114196	0.13058411	0.064130337	0.736965594	0.028569152	0.251538767	0.573466862	0.08246216	0.129283017	0.255257055	0.307428525	-0.285754482	0.306103128	0.090197809	0.275634443	0.245112498	0.263034406	1.218423519	0.314510623	1.186878135	0.207595419	0.017277991	-0.257797757	-0.113656782	0.393663848	0	0.415037499
1021	1021 BB0092, BPP0093, BP3677 | | (BB, BPP, BP) conserved hypothetical protein	98	-0.017921908	-0.222392421	0.156725504	0.529109266	0.544996093	-0.067114196	-0.263034406	1.049468676	0.235628248	0.244418728	0.142019005	0.059501012	-0.145850866	-0.133266531	-0.258311996	-0.415037499	0.203533394	0.106915204	0.222392421	0.234465254	-0.182864057	-0.212303604	-0.137503524	0.171766348	-0.058893689	0.017073513	0.335603032	0	-0.218640286	-0.047305715	0.153805336	0.108524457	-0.053439259	-0.199308808	0.097847323	0	0.263034406	1.528378972	0.456064768	0.674229839	0.067114196	0.209923069	0.076621282	-0.16175107	0.055495113	-0.201633861	0.167109986
1020	1020 BB0093, BPP0094, BP3678 | | (BB, BPP, BP) putative exported protein	99	0.086414752	-0.057333175	0.023458973	0.382719779	0.354664881	-0.084392187	-0.075948853	1.3016557	0.293731203	0.36994961	0.649813645	0.407424315	0.449307401	0.371968777	0.069262662	0.781359714	0.125530882	0.106915204	0.105353	0.436099115	-0.070389328	0.263034406	-0.016488123	0.271302022	0.028569152	0.177538186	0.26589406	-0.387023123	-0.327574658	0.154328146	0.185866545	-0.039998068	0.19592021	0.318822184	-0.051530301	0.05246742	-0.112474729	0.639410285	0.469485283	1.11783649	0.192645078	0.132755209	-0.257797757	-0.429684275	-0.212993723	-0.275634443	0.658963082
2727	2727 BB0094, BPP0095, BP3679 | | (BB, BPP, BP) TetR-family transcriptional regulator	100	0.214738849	0	0.219009782	0.516398214	0.495527417	0.048363022	0.089637212	1.419225296	0.420843121	0.281412935	0.445799753	0.164854012	0.428843299	0.041820176	-0.048094288	0.906890596	0.222392421	0.31748219	0.381870635	0.021061616	0.26589406	0.506959989	0.016301812	0.804984018	0	0.415037499	0.490325627	0.041820176			0.292781749	-0.075187496	0.025995209		0	0.05246742	0.03562391	0.854149134	0.415037499	0.767339243	-0.034765418	0.116813665	-0.053439259	-0.137503524	-0.087462841
1019	1019 BB0095, BPP0096, BP3680 | glcB, glc | (BB, BPP, BP) malate synthase G	101	0.415037499	0.036994207	-0.123382416	0.39665897	0.797183117	-0.050040682	0.358453971	1.456378295	0.367731785	0.501194143	0.370837695	0.081196083	0.206450877	0.38827059	0.354664881	0.658211483	0.584962501	0.745816512	1.850423644	0.75802721	0.050626073	-0.177538186	-0.033166864	0.487793842	0.084064265	0.251538767	0.526545814	0.021061616	0.409390936	0.420843121	0.321928095	0.257387843	0.504042505	0	0.254572827	0.05246742	-0.112474729	2.047753131	1.036525876	1.131911676	0.684498174	0.814785128	0.932885804	0.105353	0.667424661	-0.275634443	0.233199176
3567	3567 BB, BPP, BP | | (BB) BB0095 - BB0096 intergenic region; (BPP) BPP0096 - BPP0097 intergenic region; (BP) BP3680 - BP3681 intergenic region	102																	-0.137503524			0.141355849	-0.182864057	0.030057234	-0.459431619	-0.195015982	-0.043943348	-0.088536675	0.067114196	0.062284278			-0.055141554	-0.022720077						-0.2410081	0.387023123			0.254317189			-0.212993723
3760	3760 BB0096, BPP0097, BP3681 | glcC | (BB, BPP) GntR-family transcriptional regulator ; (BP) Pseudogene	103	0	-0.222392421	0.135351853	0.354430735	0.426814667	-0.101879614	-0.197939378	1.203091865	-0.047305715	1.469485283	-0.157541277	-0.203533394	0.054447784	0.121990524	-0.175849835	-0.167109986	0.105353	0.281412935	0.2410081	0.270089163	-0.485426827	-0.592575685		0.545741191	-0.321928095	-0.070389328		0.197939378	0.14974712	0	-0.321928095	-0.37064338	0.125530882	-0.430634354	0.049753035	0.078002512	0.10433666	2.0138058	0.495957495	0.595158268	0.017073513	0.379848071	1.494764692	0.347923303	1.612976877	0.430634354	0.189477799
7002	7002 BB0096, BPP0097, BP3681 | glcC | (BB, BPP) GntR-family transcriptional regulator ; (BP) Pseudogene	104	-0.054447784	0.108252891	-0.123382416	0.451106754	0.354664881	0.386058432	0.222392421	1.468553009	0.154328146	0.335184192	0.208108195	-0.007613184	0.253756592	-0.180572246	0	-0.142019005	0.125530882	0.352671618	0.277533976	0.021061616	0.251538767	0.263034406	0.227068909	0.869939459	-0.074000581	0.335603032	0.63005039	0.121990524	0.64385619	0.505235308	0.053111336	-0.111256751	0.076621282	0.755461938	-0.051530301	0.199308808	0.070389328	1.041027268	0.284453389	1.045323991	0.375866902	0.16411938	1.273922722	0.021695071	0.88216351	0.148863386	1.061927749
1018	1018 BB0097, BPP0098, BP3682 | | (BB, BPP, BP) putative dehydrogenase	105	-0.054447784	-0.336049203	-0.316027493	0.804743709	0.639118271	0	0.509013647	1.406625259	0.645716532	0.678071905	0.499571009	-0.007613184	0.027480736	0.28757659	0.444302094	0.14974712	0.555518723	0.797811149	0.656045599	0.527247003	0.177538186	0.030057234	-0.330148602	-0.050626073	-0.043943348	0.192645078	0.362570079	-0.443606651	-0.142019005	0.27462238	0.392317423	0.618385502	-0.226770862	0.30633124	0.097847323	-0.08246216	-0.036525876	0.343954401	1.43569697	0.693338662	0.192645078	1.07617168	-0.459431619	-0.316473665	-0.350497247	-0.436099115	0.489038081
7003	7003 BB0098, BPP0099, BP3683 | | (BB, BPP, BP) putative exported protein	106	0.040971781	0.018615678	-0.561503528	0.368644594	0.713118852	0.165059246	0.024453044	1.033166864	0.391578526	0.447952122	0.298523491	0.211504105	0.036525876	0.246437895	-0.007905198	0.058893689	0.289506617	0.469485283	0.479167837	0.477321778	-0.046542586	-0.035877036	-0.125530882	0.364411426	0.03796785	0.212544635	0.561878888	0.041820176	-0.281181753	0.04580369	0.159198595	0.087462841	-0.176497655	0.383673328	-0.268105395	-0.506959989	-0.38332864	0.401098308	0.802060622	0.588369102	0.120752159	0.42370236	-0.693896872	-0.289506617	-0.191298652	-0.154328146	0.54793177
1017	1017 BB0098, BPP0099, BP3683 | | (BB, BPP, BP) putative exported protein	107	-0.054447784	0	0.495527417	0.516398214	0.391190757	0.198779864	-0.197939378	1.049468676	0.331205908	0.147557188	0.499571009	0.354956895	0.027480736	0.599037686	-0.202816883	1.022367813	0.14543044	0.187085553	0.222392421	0.216317907	0.083416008	-0.062060968	-0.033166864	0.311944006	-0.058893689	0.115477217	0.335603032	0.062284278	-0.022720077	-0.096215315	0.121015401	0.108524457	-0.166649869	0.229025514	0	-0.140177658	0.169925001	0.299560282	0.884522783	0.467778961	0.017073513	0.519778332	0.051530301	-0.211504105	0.055495113	0.091147888	0.433896527
3044	3044 BB0099, BPP0100, BP3684 | | (BB, BPP, BP) UbiA prenyltransferase family protein	108	-0.111031312	-0.158262084	-0.573185333	0.250808104	0.444302094	0	-0.504042505	1.368151112	-0.096215315	0.281412935	-0.185555653	-0.662965013	-0.028014376	-0.415037499	-0.316027493	-0.117356951	0.14543044	-0.139724764	1.231730286	-0.387023123	-0.347923303	-0.547487795	-0.211504105	0.257496222	-0.184424571	0.146841388	0.349149564	0.197939378	-0.142019005	0	-0.132103536	-0.53239445	0.076621282	-0.656515762	-0.025535092	-0.328622747	-0.277533976	0.838719093	0.253756592	0.712197689	-0.017277991	-0.089637212	0.408464845	-0.044394119	0.477321778	0.563900885	0.395928676
1015	1015 BB0100, BPP0101, BP3685 | | (BB, BPP, BP) putative aminotransferase	109	0.245112498	0.125530882	0.156725504	0.684903939	0.824150165	0.435386145	0.222392421	1.516249751	0.488747185	0.501194143	0.828519532	0.554265703	0.469485283	0.497499659	0.259087221	1.434628228	0.431339312	0.420575683	0.364996817	0.541893779	0.017073513	0.407424315	0.295455884	0.686339521	0.298658316	0.402098444	0.490325627	0.041820176	-0.327574658	0.175086707	0.263034406	0.169925001	0.101283336	0.060754031	0.167109986	0	0.292781749	0.387023123	0.748020783	0.82045058	-0.05246742	0.482941564	-0.108934372	-0.090197809	0.028014376	0.120294234	0.642843417
2726	2726 BB0101, BPP0102, BP3686 | | (BB, BPP, BP) conserved hypothetical protein	110	0	-0.117039421	-0.471305719	0.662003536	0.478653599	0.155278225	-0.197939378	1.231946728	-0.146841388	0.516790998	0.164386818	-0.493040011	0.027480736	0.160464672	-0.230297619	-0.218640286	0.295455884	0.206450877	0.723790205	-0.958179824	-0.347923303				-0.152003093		0.294183104	0.270089163	-0.870716983	-0.668794092	-0.018147347	-0.167109986	-0.080919995	-0.430634354	-0.341036918	-0.397335498	-0.621488377	0.365649472		0.25276607	-0.088536675	0.393144893		-0.618129365	-0.502500341	-0.353636955	-0.406625259
1014	1014 BB, BPP, BP | | (BB) BB0101 - BB0102 intergenic region; (BPP) BPP0102 - BPP0103 intergenic region; (BP) BP3686 - BP3687 intergenic region	111	0.119581616	0.036994207	-0.023846742	0.825502269	0.654225163	0.435386145	0.106915204	1.381090167	0.385653692	0.187085553	0.481869008	0.538668848	0.299560282	0.584962501	-0.202816883	1.033423002	0.203533394	0.335184192	0.313157885	0.216317907	0.033947332	-0.015266757	0.016301812	0.402546555	0.056583528	0.538419915	0.573466862	-0.133266531	-0.35614381	-0.146841388	0.40599236	0.214319121	-0.137503524	-0.217230716	0.049753035	0.078002512	-0.074000581	0.132450296	1.080919995	0.654864514	0.115477217	0.701776166	-0.257797757	-0.137503524	0.393663848	0.176877762	0.144389909
1013	1013 BB0102, BPP0103, BP3687 | | (BB, BPP, BP) putative dihydrodipicolinate synthase	112	0.069540933		0.669175505	1.036069255	0.837446987	0.386058432	0.668794092	1.381090167	0.615659298	0.501194143	0.517058436	0.281893433	0.230297619	0.28757659	0.113656782	0.044394119	0.313157885	0.63584367	0.463400521	0.234465254	0.389042291	0.088355874	-0.101879614	0	0.028569152	0.538419915	0.526545814	-0.280107919			0	0.169925001	-0.693896872		-0.21818017	-0.362570079	-0.112474729	-0.415037499	0.387023123	-0.062735755	-0.222392421	0.148522525	-0.257797757	-0.584962501	-0.180572246	-0.275634443	-0.051530301
	RD1	112.5
3614	3614 BPP, BP | | (BPP) BPP0110 - BPP0111 intergenic region; (BP) BP3687 - BP3688 intergenic region	113	-0.816288047	-1.328187085	-1.193771743	-1.188303531	-0.734340125	-1.090197809	-1.315775868	0.097297201	-0.516790998	-0.457583194	-0.560300446	-0.736965594	-0.670692375	-0.332575339	-0.561503528	0.745954377	-0.541893779	-0.417505755	-0.254317189	-0.280107919	-0.619727919	-0.440572591	-0.815575429	-0.473317145	-0.64385619	-0.392317423	-0.347923303	-0.765534746	-2.678071905	-3.36923381	-3.099535674	-2.607682577	-2.665882496	-3.31676639	-2.610497593	-2.339850003	-2.099535674	-2.584962501	-1.741081703	-2.33219643	-2.584962501	-2.259562214	-2.278859373	-2.169925001	-2.935459748	-3.108524457	-2.169925001
1213	1213 BPP0104, BP3204 | | (BPP) putative adhesin ; (BP) Pseudogene	114	-0.498547749				0.354664881	-0.316473665	-0.2410081	0.689212463	-0.389411692	-0.478047297	-0.313660479	-0.482392767	-0.40275917	-0.462971976	-0.345774837	0.183221824	0.55055247	-0.340543773	-0.722466024	-0.839535328	-0.637429921	-0.510961919	-0.777607579	-0.259721672	-0.628905848	-0.501546493	-0.276840205	-0.606336152			-2.38332864	-0.891475543	-1.044394119		-2.510961919			-0.761840263	-1.584962501	-1.185355042	-1.304854582	-1.830718915	-0.584962501		-1.169925001	-2.938599455
1205	1205 BPP0104, BP3204 | | (BPP) putative adhesin ; (BP) Pseudogene	115	-0.14345279	-0.442358105	-0.193771743	-0.068564286	0.354664881	-0.16175107	-0.115477217	0.588685587	0.426625474	0.335184192	-0.442943496	-0.230005605	0.314510623	0.497499659	0.007862118	0.662965013	0.265461143	0.263034406	1.420491929	-0.0725125	-0.119298928	-0.154818109	0.135514971	0.294022098	-0.079071571	0.067114196	0.326500825	0.173064709	-3.584962501	-2.95419631	-3.906890596	-3.299560282	-2.781359714	-3.31676639	-2.510961919	-2.432959407	-2.321928095	-3.115477217	-2.700439718	-3.139551352	-2.807354922	-3.375039431	-1.974004791		-2.797956224	-3.108524457	-3.09592442
	RD1 end	115.5
1197	1197 BB0103, BB0104, BPP0105, BP3205 | | (BP) Pseudogene; (BB, BB, BPP) putative desaturase	116	-0.017921908	-0.018859027	-0.721283972	0.053771256	0.317190176	0.079727192	-0.135655099	0.618129365	-0.146841388	0.31748219	0.024662054	0.037474705	0.387023123	0.197939378	0.354664881	-0.117356951	0.184424571	-0.022367813	0.313157885	0.179323699	0.033947332	-0.11042399	0.048363022	0.325240829	-0.074000581	0.131244533	0.389042291	0.355480655	0.189824559	0.175086707	-0.036525876	0.027905997	-0.080919995	0.175086707	-0.278301162	-0.231325546	0.10433666	0.528378972	0.633461018	0.328054198	0.192645078	1.025840005	0.368387406	0.084888898	0.258311996	0.283792966	0.025090981
3061	3061 BB0103, BB0104, BPP0105, BP3205 | | (BB, BB, BPP) putative desaturase ; (BP) Pseudogene	117	0.05246742	0.055141554	-0.202816883	0.171952683	0.091630475	0.048363022	0.089637212	0.406625259	0.195550809	0.206450877	0.250543462	-0.152003093	-0.028014376	0.121990524	0.177787119	0.169925001	0.313157885	0.106915204	1.14543044	0.041820176	-0.088536675	0	0.169925001	0.402546555	0	0.280107919	0.251538767	0	0	0.068171503	0.185866545	-0.005646563	0.125530882	0.175086707	0.452512205	0.026472211	0.10433666	0.528378972	0.59724083	0.25276607	0.550197083	0.680243004	-0.652076697	-0.371968777	-0.212993723	-0.097297201	-0.078002512
1186	1186 BB0105, BPP0106, BP3207 | | (BB, BPP, BP) putative fatty acid desaturase	118	0.245112498	0.036994207	-0.202816883	0.053771256	0.336049203	0.155278225	-0.176877762	0.274174963	0.31259023	0.043721377	0.427421224	0.144389909	0.253756592	0.680721484	-0.072756342	-0.752072487	0	-0.215012891	-0.022026306	0.252387162	-0.283792966	-0.440572591	0.079727192	0.686339521	0.097610797	0.321928095	0.607682577	0.667424661	-0.192645078	0.175086707	0.070389328	-0.167109986	0.284729477	0.060754031	-0.160464672	-0.295455884	-0.036525876	0.132450296	0.054447784	0.328054198	0.478047297	0.325400287	0.368387406	0.125530882	0.327574658	0.031026896	-0.21818017
1178	1178 BB0106, BPP0107, BP3208 | | (BB, BPP) conserved hypothetical protein ; (BP) Pseudogene	119	0.274859841	0	0.156725504	0.368644594	0.426814667	0.347923303	0.358453971	0.128324097	0.438121112	0.022026306	0.389946518	0.224560258	0.182203331	0.021061616	0.259087221	-0.093109404	0.064130337	0.106915204	0.064130337	0.179323699	0.131244533	0.074000581	0.155278225	0.229481846	0.070389328	0.294183104	0.550197083	-0.180572246		0.438121112	0.711494907	0.312882955	0.428093652	0.537656786	0.395928676	0.394859617	0.169925001	-0.571156701	-0.285402219	0.089267338	0.26589406	0.100694	-0.166649869	-0.211504105	-0.280107919	-0.768674454	-0.373458396
5188	5188 BB0106, BPP0107 | | (BB, BPP) conserved hypothetical protein	120	0.075187496	0.203533394	0.069262662	0.219781208	0.239187664	0.364996817	0.377562794	-0.426264755	0.133266531	-0.147898695	0.475919741	0.324962155	0.123988717	-0.087462841	0.239187664	0.247927513	-0.169925001	-0.232290882	-0.362570079	0.197939378	0.033947332	-0.189033824	0.074546953	0.347133435	0	0.192645078	0.362570079	0.222392421	0.014950341	0.04580369	0.252980741	-0.081136763	0.025995209	0.453307516	-0.008461579	-0.169925001	0.137503524	-0.40275917	-0.22650853	-0.010268335	0.344648171	0.028682755	1	-0.029443778	0.386468347	-0.086156644	-0.228027956
5187	5187 BB0107, BPP0108 | | (BB, BPP) conserved hypothetical protein	121	0.005924834	0.297998078	0.366943211	0.433184846	0.517723163	0.486987341	0.024453044	0.138519864	-0.015596855	-0.181065559	0.215267987	0.13058411	0.314510623	-0.043068722	-0.21191909	-0.030373649	-0.014646776	-0.232290882	-0.059501012	-0.102569734	0.406424369	0.368743847	0.25022663	0.672533722	0.222392421	0.577308928	0.457348304	0.028014376	0.209453366	0.355658952	0.576925182	-0.057485495	0.05994254		0.501010722	0.467504919	0.647698256	-0.40275917	-0.300509111	0.108376161	0.251538767	-0.029264595	-0.156868849	0.043068722	-0.128104826	0.249027548	0.041579104
5186	5186 BB0108, BPP0109 | | (BB, BPP) probable amino acid permease	122	-0.385653692			0.122484007	-0.039966407	0.105353	-0.22650853	-0.396517411	-0.27237227	-0.653134003	-0.442943496	-0.547487795	-0.584962501	-1.148863386	-0.428236997	-0.607682577	-0.343954401	-0.541241123	-0.090197809	-0.891065628	-0.276840205	-0.426897654	-0.125530882	0.406722231	-0.321928095	-0.304854582	-0.131789873	-0.11783649	0.48112669	0.318822184	-0.099535674	-0.714597781	0.05994254	0.782769284	-0.189033824	-0.190102883	0.201633861	0.442518236	-0.782901878	-0.256908303	0.736965594	-0.712074419	0.306103128	-0.029443778	-0.169925001	-0.436099115	-0.584962501
5185	5185 BB0109, BPP0110 | | (BB, BPP) Putative methyltransferase	123	-0.104633541	0.31817596			0.833028316	0.736965594	0.048498518		-0.129767875	-0.115477217	0.142019005	-0.11042399	0.106915204	-0.502500341	-0.449610648	1.169925001	-0.237039197	-0.417505755	-0.325575872	0.121990524	-0.222392421	-0.11042399	-0.237039197	0.142019005	0.230612928	0.152003093	-0.131789873	-0.405638801	0.502500341		-0.321928095	-0.37064338	-0.237039197		0.658963082			0.054447784	-0.063009798	0.108376161	-0.407424315	-0.102020937	0.504042505
1169	1169 BB0111, BPP0111, BP3209 | | (BB, BPP) putative dehydrogenase ; (BP) Pseudogene	124	-0.130396637	-0.158262084	-0.504472583	0	0.113656782	0.016301812	-0.219313028	0.065588342	0	-0.04508789	0.072756342	-0.284453389	-0.274174963	-0.021373651	-0.258311996	-0.476438044	-0.090197809	0	-0.137503524	0	-0.106915204	0.288125387	-0.084392187	0.284976959	-0.217591435	-0.05246742	0.222392421	-0.204819792	0.169925001	0.235628248	0	0.060695932	-0.108934372	0.403355694	-0.341036918	-0.362570079	-0.074000581	1.218423519	0.358453971	0.399607459	0.146841388	0.239670413	1.089005006	-0.289506617	0.415037499	-0.716207034	0.189477799
1620	1620 BB0111, BPP0111, BP0705 | | (BP) Pseudogene; (BB, BPP) putative dehydrogenase	125	-0.073063462	-0.03796785	-0.258311996	0.26607486	0.317190176	0.155278225	-0.075948853	0.456378295	-0.121306296	0.705552642	0.024662054	0.059501012	0.449307401	0.46712601	0.046542586	1.46760555	0.447458977	0.453365618	0.330645312	0.355480655	0.033947332	0.13058411	-0.101879614	0.257496222	0.070389328	0.321928095	0.308122295	0.216317907	0.392317423	0.023083613	0.201633861	-0.075187496	-0.080919995	0.119052672	-0.247927513	-0.054447784	0	0.60334103	0.387023123	0.854802084	0.083416008	0.393144893	0	0.105353	0.371968777	-0.064130337	0.144389909
1621	1621 BB0112, BPP0112, BP0706 | | (BB, BPP, BP) putative membrane protein	126	0.119581616	-0.20069735	-0.149377624	0.39665897	0.259087221	0.169925001	0.036525876	0.573735245	0.293731203	0.532221039	0.649813645	0.224560258	0.343954401	0.527247003	0.198545679	1.159871337	0.259386629	0.453365618	0.364996817	0.404390255	0.26589406	0.407424315	0.016301812	0.545741191	-0.01449957	0.207595419	0.375866902	-0.065095028			0.263034406	0.169925001	0.101283336		-0.078002512	-0.054447784	0.263034406	0.469485283	0.387023123	0.837728571	0.237039197	0.283172051	-0.355094959	-0.022026306	-0.314873337
6016	6016 BB0113, BPP0113, BP0707 | | (BB, BPP, BP) conserved hypothetical protein	128	0.567040593	0.540568381	0.426814667	0.944146765	0.623851514	0.584962501	0.314510623	1.260235772	0.746243408	0.745816512	0.869939459	0.538668848	0.566346823	0.197939378	0.495527417	0.491853096	0.628031223	0.691877705	0.613817363	0.482392767	0.389042291	0.752072487	0.595850817	0.940760797	0.50589093	0.736965594	1.058893689	0.541893779	0.584962501	0.455194626	0.572889668	0.379378367	0.327164743	0.708768702	0.593374741	0.374395515	0.350497247	0.60334103	0.7589919	0.712197689	0.335603032	0.482941564	-0.137503524	-0.263034406	0.327574658	0.498805857	0.542149417
3678	3678 BB0113, BPP0113, BP0707 | | (BB, BPP, BP) conserved hypothetical protein	129	-0.273760812	-0.076961982	0.198545679		0.239187664	-0.084392187	-0.331205908	0.480625841	0.133266531	0	-0.050626073	0.354956895	-0.145850866	-0.180572246	-0.175849835	-0.04580369	-0.343954401	-0.267480311	-0.186413124	-0.156725504	-0.438121112	-0.078002512	-0.26960706	0.08061846	-0.234465254	-0.034765418	-0.05246742	-0.043068722	-0.069262662	-0.527931556	-0.255838904	-0.26529038	-0.355094959		0.144389909	-0.026967048	0.263034406	0	0.284453389	0.089267338	-0.485426827	-0.089637212	-0.355094959	-0.652076697	-0.212993723	-0.479167837	-0.10496956
1623	1623 BB0114, BPP0114, BP0708 | | (BB, BPP, BP) putative membrane protein	131	0	0.018615678	0	0.340075442	0.336049203	0.227068909	0.036525876	0.763559804	0.133266531	0.167456746	0.271302022	0.185031894	0.321928095	0.216317907	0.113656782	0.599912842	0.203533394	0.244418728	0.203533394	0.355480655	-0.106915204	0.171611378	0.125530882	0.686339521	-0.152003093	0.146841388	0.415037499	0.121990524	0.614709844	0.403355694	-0.112474729	0.139551352	0.172836597	0.415037499	-0.10496956	0	0.03562391	0.528378972	0.769880217	0.511500339	0.177538186	0.590744853	0.19592021	0.14543044	0.612976877	0.430634354	0.415037499
1624	1624 BB0115, BPP0115, BP0709 | aspS, tls | (BB, BPP, BP) aspartyl-tRNA synthetase	132	0.167944637	0.192645078	0.177787119	0.684903939	0.623851514	0.140481224	0.089637212	1.260235772	0	0.403896942	0.186413124	0.102569734	0.253756592	0.102361718	0.177787119	0.022367813	0.330645312	0.36994961	1.115477217	0.304854582	-0.125530882	0.015106892	-0.033166864	0.364411426	0	0.280107919	0.321928095	0.041820176	0.247927513	0.385653692	0.153805336	0.154818109	0.408464845	0.229025514	0.189477799	0.078002512	-0.036525876	1.397592365	0.584962501	0.553935605	0.415037499	0.283172051	-0.053439259	0	0.185555653	0.563900885	0.144389909
1625	1625 BB0116, BPP0116, BP0710 | | (BB, BPP, BP) putative endonuclease/exonuclease/phosphatase family protein	133	0.069540933	0.225066556	0.373043411	0.944146765	0.713118852	0.423211431	0.299560282	1.492598483	0.215728691	0.532221039	0.271302022	0.243925583	0.276840205	0	0.336049203	0.321928095	0.447458977	0.437063806	0.788495895	0.304854582	-0.017277991	0.088355874	0.140481224	0.511252815	0.137503524	0.349149564	0.584962501	0.121990524	0.169925001	0.615659298	0.307428525	0.184875343	0.2410081	0.755461938	0.415037499	0.637429921	-0.192645078	0.639410285	0.469485283	0.82045058	0.42786154	0.132755209	0.610957709	-0.16175107	-0.212993723	-0.569365646	0.506959989
1626	1626 BB0117, BPP0117, BP0711 | | (BB, BPP, BP) putative phospholipase	134	0.069540933	-0.076961982	0.091630475	0.662003536	0.741688004	0.282035368	0.59724083	1.368151112	0.537656786	0.705552642	0.711874613	0.490840323	0.408084739	0.197939378	0.391190757	0.87036472	0.613817363	0.719099173	0.898120386	0.612976877	0.415037499	0.372658897	0.198779864	0.229481846	0.070389328	0.526545814	0.736965594	-0.306103128	-0.299560282	0.331205908	0.350497247	0.366322214	-0.080919995	0.63076619	0.356934545	0.267480311	-0.074000581	0.182203331	0.843880798	0.654864514	0.131244533	0.482941564	-0.423807709	-0.459431619	-1.028569152	-1.436099115	-0.078002512
1627	1627 BB0118, BPP0118, BP0712 | | (BB, BPP, BP) putative membrane protein	135	-0.150025444	-0.244418728	-0.230297619	0.188072348	0.354664881	-0.016488123	-0.056583528	1.260235772	0.235628248	0.244418728	0.208108195	-0.078002512	0.132450296	0.041820176	0	-0.093109404	0.398549376	0.244418728	0.313157885	0.062284278	-0.144389909	-0.247927513	-0.016488123	0.311944006	-0.217591435	0.067114196	0.402098444	-0.180572246	0.129283017	0.455194626	0	-0.111256751	-0.166649869	0.746243408	0.097847323	-0.169925001	-0.234465254	0.566346823	0.442518236	0.937264245	0.280107919	0.084392187	0.284729477	-0.552541023	0.13492958	-1	0.506959989
1628	1628 BB0119, BPP0119, BP0713 | | (BPP, BP) Pseudogene; (BB) putative membrane protein	136	0.017702002				1.011777168	0.423211431	-0.331205908	1.618129365	-0.172836597	0.043721377	-0.185555653	0.059501012	-0.208586622	-0.133266531	-0.072756342	0.285402219	0	0.127379306	0.431339312	0.121990524	-0.304854582	-0.380031049	-0.230612928	0.096215315	-0.217591435	-0.106915204	-0.088536675	-0.133266531		0.068171503	-0.152003093	-0.285754482	0.125530882	0.075551033	0.275634443			0.387023123	0.584962501	0.328054198	0.42786154	0.419376435	0.101283336	-0.722466024		0.498805857	0.706268797
1629	1629 BB0119, BPP0119, BP0713 | | (BPP, BP) Pseudogene; (BB) putative membrane protein	137	-0.252387162	-0.459431619	-0.504472583	0.088536675	0.239187664	-0.137503524	-0.176877762	1.287980763	0.175086707	0.31748219	0.229481846	0.059501012	-0.085729874	-0.306103128	-0.149377624	0.727920455	0.14543044	0.065095028	0.084888898	-0.087462841	-0.304854582	0.116644919	-0.415037499	0.271302022	-0.251538767	-0.125530882	0.192645078	-0.280107919	-0.476438044	-0.071553261	-0.213403638	-0.557056504	-0.226770862	-0.235378063	-0.309328058	-0.295455884	-0.321928095	0.691877705	0.089637212	0.767339243	-0.263034406	-0.28757659	-0.226770862	-0.520832163	0.028014376	-0.275634443	0.296393003
1630	1630 BB0120, BPP0120, BP0715 | | (BP) Pseudogene; (BB, BPP) putative membrane protein	138	0.135883428	0.036994207	0	0.424139706	0.461580085	0.212993723	-0.018615678	1.607158247	0.403355694	0.387023123	0.331843564	0.123631349	0.253756592	0.179323699	-0.023846742	0.794415866	0.510194732	0.403896942	0.83824893	0.08246216	-0.144389909	0.198328716	0.016301812	0.706803624	-0.029146346	0.099535674	0.453172628	0.08246216	-0.093109404	0.255257055	0.053111336	-0.26529038	0.149377624	0.426625474	0	0.026472211	0.070389328	1.509013647	0.253756592	1.411195433	0.618909833	0	0.125530882	-0.186413124	0.436099115	0.605721061	1.155794673
5183	5183 BB0121, BPP0121 | | (BB, BPP) NAD dependent epimerase/dehydratase family protein	139	-0.567260499	-0.511899039	-0.81526012		-1.193771743		-1.782901878	0.689212463		0.480132528	-0.355480655	-0.321928095	-0.331205908	-0.891065628	-0.386416821	-0.51887331	-0.362570079	-0.340543773	-0.874469118	-0.368644594	-1.169925001		-0.669354688	-0.097168659	-0.173536255	-0.787455365		0.685126663			-0.621488377	-0.977632187	-0.343954401		-0.042813084	0.199308808		0.206450877	-0.530514717	-0.139551352	-0.485426827	-0.790076931	-1.459431619	-0.219965684	0.327574658
5181	5181 BB0122, BPP0122 | | (BB, BPP) DegT/DnrJ/EryC1/StrS aminotransferase family protein	141	0.467504919	0.055141554	0.252484486	0.578862301	0.850622376	0.406816992	0.504674712	1.901662081	0.640750279	0.582494245	0.56828376	0.185031894	0.253756592	0.565979397	0.613583179	0.544320516	0.771522816	0.962525295	1.771522816	0.835369298	0.152003093	-0.025535092	0.165059246	0.389946518	0.137503524	0.770912926	0.861923865	0.028014376	0.087462841	-0.031364171	0.424026283	0.303780748	0.291889269	0.179659436	0.669610326	0.183711953	-0.125530882	1.343954401	0.794971198	1.724634792	0.522565964	0.306784609	0.043068722	-0.105794664	0.250406798	1.498805857	1.144389909
5182	5182 BB0122, BPP0122 | | (BB, BPP) DegT/DnrJ/EryC1/StrS aminotransferase family protein	142	0.063872183	-0.137503524		0.340075442	0.634047281	0.084888898	0.1740294	1.639824436	0.188761643	0.00737953	0.243557031	-0.212303604	-0.2410081	-0.148863386	0.069262662	-0.04580369	0.253286429	0.447952122	1.463400521	0.14775362	-0.046542586	-0.035877036	-0.1740294	0.13196534	-0.038994132	0.326500825	0.335603032	-0.332575339	0.183221824	0.04580369	0.115477217	0.321928095	0.109411217	-0.193383974	0.363507199	0.199308808	-0.074000581	0.924051147	0.91753784	1.020319984	0.27064759	0.624960569	0.093109404	0.289506617	0.649502753	1.506185387	1.233199176
6017	6017 BPP0123 | | (BPP) putative asparagine synthetase	143	-0.332355466	-0.123828587	-0.166971684	0.030119988	0.128156351	-0.186413124	-0.346802764	1.385377526	-0.263034406	0.305559022	-0.094215342	-0.341036918	0.515497681	-0.014213859	-0.396758766	0.497186541	0.035979297	-0.123514536	0.277533976	-0.237797114	-0.176380024	0.03500645	-0.192645078	0.479888644	-0.099535674	0.212544635	0.172467196	0.446515731	0.115477217	-0.462343214	-0.284838776	-0.696219252	-0.216575095	-0.895302621	-0.114071767	-0.091922489	0.576925182	0.812629864	0.184917716	0.53287399	-0.144389909	-0.120798144	-0.278859373	0.105353	1.230452191	1.395301281	0.370050045
6018	6018 BPP0124 | wbmU | (BPP) putative formyl transferase	144	0.063872183	-0.050849141	-0.015853951	0.516398214	0.58758797	0.317549654	0.324392135	1.963187334	0.670294555	0.1740294	0.691482824	0.231044292	0.284453389	0.671870566	0.450084446	1.437405312	0.420491929	0.793549123	0.750021747	0.719892081	-0.058416686	0.121306296	0.032421478	0.61955243	-0.0489096	0.136462243	0.63005039	0.115477217	-0.05358104	-0.339486466	0.093109404	0.124121312	0.141472426	-0.539158811	0.31006794	0.086414752	0.359895945	1.445916812	1.375187987	1.290901199	0.094182439	1.034351505	0.149377624	0.007268	0.8872704	1.639668393	1.313466516
6019	6019 BPP0125 | wbmT | (BPP) hypothetical protein	145	-0.409112665	-0.274320213	0.135351853	0.193405792	0.298081353	-0.090197809	-0.169925001	1.310700839	0.090197809	0.346865997	0	-0.275234859	0.387023123	-0.028569152	-0.306246473	0.235216462	0.021695071	0.200024608	0.425925815	-0.148863386	0.04508789	0.360881729	-0.198904068	0.385721932	-0.029146346	0.251538767	0.393407483	0.102361718	-0.209923069	-0.573374526	-0.199531464	-0.445411148	-0.40053793	-0.561878888	-0.114071767	-0.120681482	0.331514144	0.442518236	-0.056583528	0.376148486	-0.249359469	-0.330645312	-0.584962501	-0.228477184	0.12631645	1.031026896	0.282587203
6020	6020 BPP0126 | wbmS | (BPP) hypothetical protein	146	-0.123912604	-0.336049203	-0.355828502	-0.062194762	0.135351853	-0.29620127	-0.410933101	1.328622747	0.248743748	0.050881169	0.088437965	-0.293731203	-0.135655099	0.160464672	-0.417667755	-0.35614381	-0.137503524	-0.156119202	-0.029443778	0.115477217	-0.333423734	-0.138009821	-0.131504783	0.538148042	-0.104697379	-0.011495639	0.473931188	0.281770968	-0.790546634	-1.27237227	-0.767339243	-0.955605881	-0.722466024	-1.52420847	-0.535209466	-0.506959989	-0.337034987	0.1740294	0.13525983	0.040357738	-0.719892081	-0.28757659	-0.94005746	-0.469485283	0.266174113	1.081300102	0.211504105
6021	6021 BPP0127 | wbmR | (BPP) putative formyl transferase	147	-0.362570079	-0.137503524	0.113656782	0.34966149	0.561115759	0.027068243	-0.037474705	1.796127667	0.449525876	0.469485283	0.545741191	0.13058411	0.578783926	0.246437895	-0.007905198	1.282316239	0.17154328	0.206450877	0.393011193	0.299118212	-0.064390587	0.399770743	-0.00547513	0.427421224	-0.109877618	0.289506617	0.280107919	0.069041644	-0.73947245	-0.838719093	-0.540568381	-0.299560282	-0.5334322	-0.885716573	0.196857329	-0.339850003	0.232660757	0.553801569	0.547487795	0.53287399	-0.610957709	0.2926635	-0.584962501	-0.381429107	0.108934372	1.702047178	0.631996035
	RD2	147.5
6022	6022 BPP0128 | wbmQ | (BPP) putative formyl transferase	148	-0.266601021	-0.123828587	-0.267772325	0.271128088	0.571763003	0.079727192	0.095419565	1.566201573	0.30633124	0.495957495	0.364411426	0.158064846	0.372809264	0.456857675	0.05415577	1.348728154	0.301380717	0.219218174	0.484385546	0.197939378	-0.157100961	0.25880982	0.074546953	0.459934037	0.205809537	0.402098444	0.550197083	0.264212597	-3.125530882	-2.36923381	-1.678071905	-1.870716983	-1.75161237	-2.994838295	-1.717412797	-1.913585248	-1.38332864	-1.037474705	-1.460973783	-0.949726794	-1.72935241	-1.674599713	-1.459431619	-2.381429107		-1.177787119	-1.309328058
6023	6023 BPP0129 | wbmP | (BPP) conserved hypothetical protein	149	0.188929662	-0.130649853	0.20539935	0.235378063	0.32350395	-0.033166864	-0.233740099	1.805756368	0.564128997	0.602123052	0.311944006	-0.05415577	0.284453389	0.191760803	0.149636079	0.727920455	0.222392421	0.474818728	0.420491929	0.166778446	-0.215728691	-0.083355746	0.016301812	0.427421224	-0.034061836	0.120752159	0.577308928	0.222392421	-2.941106311	-2.95419631	-2.234465254	-1.714597781	-1.906890596	-3.423681594	-2.025535092	-1.847996907	-2.152003093	-1.478047297	-1.22650853	-1.358191639	-2.023083613	-1.533737177	-1.483679165	-1.62935662	-1.733825887	-1.899071091	-2.208399149
5173	5173 BB0130, BPP0130 | wbmO | (BB, BPP) hypothetical protein	150	-0.532495081	-1.807354922	-0.961110987	-1.216317907	-0.900989994	-1.371968777	-1.315775868	0.178597303	-0.36923381	-0.478047297	-0.121015401	-0.177538186	-0.761840263	-0.297385911	-0.407175382	0.544320516	-0.362570079	-0.321928095	-0.439532061	-0.0725125	-0.787455365	-0.121395108	-0.978304929	-0.5360529	-0.658963082	-0.276840205	-0.333423734	-0.891065628	-2	-2.838719093	-1	-0.733213459	-0.811733363	-2.731803889	-1.330389674	-1.584962501	-1.0489096	-0.859137464	0.118319967	-0.358191639	-1.619727919	-0.316145742	-1.321928095	-1.500073603	-0.86507042	-0.436099115	-0.925999419
6024	6024 BB0130, BPP0130 | wbmO | (BB, BPP) hypothetical protein	151	0.876087396	0.640104055	0.976153258	1.219781208	1.18473988	0.909802191	0.93053518	2.599797542	1.505235308	0.970098514	1.222392421	0.312787441	0.584962501	1.355480655	1.076757199	0.882643049	1.197191867	1.447952122	2.43673257	1.355480655	0.673771768	0.696930932	0.73039294	1.257496222	0.810100299	1.039528364	1.397759508	0.711278951	-2	-2.539158811	-1.736965594	-1.117356951	-1.366322214	-2.664689693	-1.288569498	-1.639410285	-1.736965594	-0.700439718	0.048498518	-1.010268335	-1.691877705	-0.36008909	-1.412125904			-0.021061616	-0.99158776
5172	5172 BB0131, BPP0131 | wbmN | (BB, BPP) ABC transporter ATP-binding protein	152	0.559003274	0.377069649	0.472984848	0.950460539	1.038889013	0.555518723	0.87782813	2.212774419	1.564128997	1.106915204	1.278155693	0.88957601	0.456064768	0.912537159	0.634047281	0.403722186	0.870489267	1.065095028	1.951843962	1.185555653	0.362570079	0.979608211	0.212993723	0.896906507	0.499101764	0.750640531	1.067114196	0.222392421	-4.584962501	-6.539158811	-5.321928095	-5.415037499	-3.558967292	-7.124121312	-4.417852515	-4.339850003	-3.321928095	-4.700439718	-4.87036472	-4.139551352	-4.392317423	-5.960001932	-2.906890596	-5.044394119	-2.797956224	-6.108524457	-4.417852515
5171	5171 BB0132, BPP0132 | wbmM | (BB, BPP) ABC transporter ATP-binding protein	153	0.086414752	0.067114196	0.329790213	0.634818707	0.713118852	0.330645312	0.358453971	2.163698427	0.708768702	-0.164386818		-0.360402243	0.106915204	0.210217707	-0.039966407	0.798741792	-0.796466606	0.358453971	0.665264129	0.371968777		-0.584962501	0.021695071			-0.72935241	0.923586884				-3.736965594	-4	-3.044394119		-3.832890014	-4.339850003	-3.584962501	-4.285402219	-3.410933101	-3.33219643	-3.977279923	-3.790076931		-5.044394119	-4.257387843
5170	5170 BB0132, BPP0132 | wbmM | (BB, BPP) ABC transporter ATP-binding protein	154	0.509815724	0.297998078	0.528694281	0.825502269	1.120924782	0.390234108	0.629481167	2.163698427	1.075551033	0.900464326	0.76650987	0.463567393	0.521952703	0.835369298	0.461580085	0.309855263	0.894205336	1.00737953	1.190822342	1.014075185	0.251538767	0.690671942	0.330645312	0.792272966	0.429392792	0.659344697	1.094182439	0.382857094	-5	-6.539158811	-4.099535674	-3.540568381	-3.781359714	-6.124121312	-4.417852515	-4.339850003	-3.906890596	-4.285402219	-4.285402219	-4.139551352	-4.392317423	-4.638073837	-3.196397213	-4.307428525	-3.257387843	-5.108524457	-4.832890014
5169	5169 BB0133, BPP0133 | wbmL | (BB, BPP) ABC transporter integral membrane protein	155	0.378968245	0.433653177	0.539582597	0.57068837	0.859339593	0.525461489	0.118319967	2.43171624	0.526930379	0.95491211	0.377235467	-0.062060968	0.680382066	0.160464672	0.239187664	1.513069582	0.530514717	0.542416806	0.830074999	0.393663848	0.04508789	0.646081791	0.231730286	1.156969346	0.363638347	0.63005039	0.80407979	0.736965594	-6.584962501	-5.539158811	-3	-3.093109404	-2.278859373	-9.861086906	-4.832890014	-4.754887502	-4.321928095	-3.478047297	-3.063009798	-2.817623258	-3.655351829	-4.375039431	-3.044394119	-3.459431619	-2.797956224	-4.108524457	-9.154818109
5168	5168 BB0134, BPP0134 | wbmK | (BB, BPP) hypothetical protein	156	0.567040593	0.170618772	0.703468682	1.082800305	1.18473988	0.794809669	0.637429921	2.188445089	1.248743748	1.127379306	1.457923312	0.337034987	0.894506871	1.108934372	0.603241234	1.718818247	0.87843802	1.167456746	1.028854863	1.041820176	0.440572591	0.721698838	0.356485317	0.88498334	0.641546029	0.716207034	1.202629167	0.234465254	-4.584962501	-6.539158811	-4.099535674	-3.678071905	-3.366322214	-5.539158811	-4.832890014	-3.532495081	-4.321928095	-3.285402219	-2.285402219	-3.33219643	-3.655351829	-3.638073837	-1.974004791	-3.044394119	-2.450032921	-3.523561956	-4.417852515
5167	5167 BB0135, BPP0135 | wbmJ | (BB, BPP) hypothetical protein	157	0.397115591	0.347923303	0.099010006	0.89915931	0.683972507	0.423211431	0.2793824	2.255559285	1.015430041	0.970098514	0.860837252	0.395928676	0.387023123	1.021061616	0.426814667	0.584962501	0.985353224	1.127379306	1.565400234	0.835369298	0.141661149	0.320915322	0.125530882	0.733645236	0.27897595	0.546282033	0.868210127	0.603699063	-6.584962501	-6.539158811	-4.099535674	-4.678071905	-3.781359714	-3.217230716	-4.832890014	-4.754887502	-4.321928095	-4.285402219	-5.285402219	-4.554588852	-4.169925001	-5.375039431	-3.366322214	-5.044394119	-3.087462841	-4.523561956	-6.417852515
5166	5166 BB0136, BPP0136 | wbmI | (BB, BPP) putative asparagine synthetase	158	0.534619115	0.433653177	0.379117925	0.825502269	1.038889013	0.540568381	0.547487795	2.207941265	0.791758067	0.776373979	0.76650987	0.144389909	0.609415544	0.640457613	0.517723163	0.426264755	0.909802191	0.767709118	0.854459157	0.649502753	0.212544635	0.407424315	0.373458396	0.902831341	0.393233129	0.622632919	1.126007885	0.507483748	-3.777607579	-6.539158811	-2.514573173	-2.607682577	-2.906890596	-4.802193217	-2.330389674	-2.532495081	-2.321928095	-2.700439718	-2.346802764	-2.232660757	-3.169925001	-2.638073837	-2.781359714	-4.044394119	-2.450032921	-2.786596362	-2.832890014
	RD2 end	158.5
5164	5164 BB0137, BPP0137 | wbmH | (BB, BPP) nucleotide sugar epimerase/dehydratase	159	0.704544116	0.225066556	0.495527417	0.783682093	0.841852166	0.203533394	0.227667363	2.022195746	0.984403145	0.750221691	0.869939459	0.463567393	0.621488377	0.811390435	0.472984848	0.63420602	0.83824893	0.962525295	1.974269725	0.603699063	0.172467196	0.312787441	0.19401062	0.720286853	0.333423734	0.823619976	0.886906221	0.371968777	-0.227410496	-0.584962501	0.180572246	0.044394119	0.008717217	-0.554265703	0.074000581	-0.169925001	-0.206450877	0.645335119	0.736965594	0.871675903	0.088809267	0.49120918	-0.842760258	0.112110366	0.600593152	1.38332864	1.041579104
5165	5165 BB0137, BPP0137 | wbmH | (BB, BPP) nucleotide sugar epimerase/dehydratase	160	0.467504919	0.225066556	0.212220616	0.111256751	0.517723163	0.043068722	0.206450877	1.527931556	0.49426419	0.532221039	0.338416218	0.088355874	0.415037499	-0.164630702	0.084213004	0.574908836	0.01449957	0.134136673	0.404066381	0.014075185	0.172467196	0.46723371	0.115477217	0.495655959	0.23878686	0.473931188	0.465663572	0.258311996	-0.245112498		0.252980741	-0.034215715	-0.176497655	-0.714730376	0.282587203	0.199308808	0.341036918	0.633461018	0.36804002	0.546949175	0.011404763	0.325400287	-0.044394119	0	0.612976877	1.461331152	0.731894605
5162	5162 BB0138, BPP0138 | wbmG | (BB, BPP) nucleotide sugar epimerase/dehydratase	161	0.332575339	0.203533394	0.212220616	0.733308571	0.603241234	0.463400521	0.451563375	1.877515993	0.670294555	0.542416806	0.522840789	-0.015266757	0.428843299	0.293358943	0.354664881	0.357552005	0.510194732	0.659456227	0.55055247	0.382857094	0.232173442	0.167109986	0.2410081	0.672533722	0.189033824	0.457348304	0.810622636	0.246437895	-0.04580369	-0.36923381	0.510961919	0.366322214	0.233590628	-0.480265122	0.604515298	0.230005605	0.282933963	0.933766302	0.943416472	0.743091697	0.335603032	0.555697906	0.125530882	0.138827705	0.731296844	1.461331152	1.033358597
5163	5163 BB0138, BPP0138 | wbmG | (BB, BPP) nucleotide sugar epimerase/dehydratase	162	0.224934616	0.170618772	0.528694281	0.839177206	0.876617584	0.486987341	0.358453971	1.763559804	0.782769284	0.7589919	0.56828376	0.13058411	0.238159737	0.371968777	0.156725504	0.285402219	0.580096746	0.480132528	1.132194612	0.185555653	0.056143078	0.279810119	0.174774401	0.586803848	0.23878686	0.440572591	0.652076697	0.270089163	-0.125530882	-0.656515762	0.159198595	-0.117356951	0.291889269	-0.714730376	0.536343796	0.245112498	0.432959407	1.115477217	0.699490889	0.430304256	0.308122295	0.602240492	-0.343954401	0.216133431	0.661475395	1.798366139	0.570832172
5161	5161 BB0139, BPP0139 | wbmF | (BB, BPP) nucleotide sugar epimerase/dehydratase	163	0.526398608	0.308122295	0.634047281	1.088536675	0.850622376	0.856472689	0.7589919	1.488618632	1.11189288	0.6405972	1.215267987	1.116644919	0.442518236	0.685126663	0.517723163	1.624490865	0.665264129	0.714597781	0.821854492	0.556393349	0.716207034	0.63308445	0.339310173	0.257496222	0.385891154	0.709220604	0.810622636	-0.11783649			0.957295549	0.636624621	0.076621282		0.476965248	0.199308808	0.093109404	-0.018615678	0.80911538	0.504304837	0.473931188	0.563560024	-0.611434712	0.253286429	-0.280107919
	RD3	163.5
5160	5160 BB0140, BPP0140 | wbmE | (BB, BPP) putative exported protein	164	0.719043686	0.31817596	0.561115759	0.378043292	0.654225163	0.439421658	0.289506617	1.573735245	0.620712526	0.793549123	0.545741191	0.015106892	0.469485283	0.507483748	0.170800689	0.403722186	0.646767785	0.490701769	1.728195385	0.393663848	0.04508789	0.08358663	0.295455884	0.823843045	0.23878686	0.473931188	0.673771768	0.446515731	-4.584962501	-6.539158811	-4.584962501	-4.415037499	-3.196397213	-4.31676639	-3.610497593	-3.532495081	-3.906890596	-3.700439718	-4.285402219	-4.139551352	-4.169925001	-4.638073837	-2.906890596	-9.366322214	-2.450032921	-4.523561956	-4.417852515
5159	5159 BB0141, BPP0141 | wbmD | (BB, BPP) putative membrane protein	165	0.397115591	0.225066556	0.278716028	0.512136187	0.722704901	0.540568381	0.729548123	1.022195746	0.689659879	0.275312736	0.706803624	0.579891511	0.329307625	0.685126663	0.674124721	0.115477217	0.570315725	0.447952122	0.560467939	0.77878577	0.440572591	0.696930932	0.479167837	0.586803848	0.471621028	0.644771896	1.011404763	0.222392421	-2.584962501	-5.539158811	-3.584962501	-2.830074999	-3.366322214	-6.124121312	-4.417852515	-4.017921908	-3.584962501	-3.700439718	-5.285402219	-3.33219643	-3.807354922	-4.638073837	-3.044394119	-4.62935662	-3.257387843	-6.108524457	-4.832890014
	RD3 end	165.5
5157	5157 BB0142, BPP0142 | wbmC | (BB, BPP) putative glutamine amidotransferase	166	0.040971781	0.18167396	0.674124721	0.359184265	0.265659875	0.801095932	0.258918297	-0.653675251	0.708768702	-0.562936194	0.633872101	0.969303203	0.206450877	0.270089163	0.212220616	0.544320516	0.01449957	-0.303549566	-0.362570079	0.095758983	0.212544635	0.263034406	0.25022663	0.406722231	0.154885602	0.344648171	0.389042291	0.069041644			0.476813697	-0.069262662	0.320178313		0.615570487	0.704544116	0.432959407	-0.761840263	-0.7206176	-0.232660757	0.162271429	0.17954942	0.306103128	0.5898119	0.981016897
5158	5158 BB0142, BPP0142 | wbmC | (BB, BPP) putative glutamine amidotransferase	167	0.224934616	0.308122295	0.239187664	0.099941438	0.391190757	0.439421658	0.118319967	0.118055762	0.764621937	-0.099535674	0.475919741	0.211504105	0.140862536	0.382857094	-0.175849835	0.832890014	-0.029443778	-0.164386818	-0.014646776	0.36099766	0.289506617	0.459891735	0.074546953	0.720286853	0.318075769	0.666576266	0.622632919	0.649502753	0.101538026	0.104697379	0.180572246	0.17990909	0.320178313	-0.015596855	0.074000581	0.274859841	0.242856524	-0.176877762	-0.197939378	0.010195767	0.522565964	0.084392187	0.306103128	0.152003093	0.357322001	0.334419039	0.074000581
5156	5156 BB0143, BPP0143 | wbmB | (BB, BPP) hypothetical protein	168	0.598749452	0.367419479	0.128156351	0.310929096	0.654225163	0.364996817	0.238159737	0.942969055	0.516123624	0.582494245	0.590479506	0.263034406	0.736965594	0.787006277	0.379117925	1.448460501	0.190822342	0.1740294	0.138827705	0.787006277	0.099535674	0.496233582	0.095157233	0.759996563	0.23878686	0.473931188	0.637429921	0.762202886	0.196397213	-0.430634354	0.058893689	0.366322214	0.277533976	-0.697856557	0.337034987	0.304006187	0.396890153	0.253756592	0.495957495	0.336182079	0.335603032	0.662049887	-0.156868849	0.447458977	0.912537159	1.213403638	0.254572827
5155	5155 BB0143, BPP0143 | wbmB | (BB, BPP) hypothetical protein	169	0.575033383	0.225066556	0.329790213	0.688685579	0.859339593	0.494764692	0.67652974	1.26489715	0.878693704	0.592342031	0.991684732	0.372658897	0.415037499	0.835369298	0.592824618	0.380821784	0.59946207	0.6405972	0.728195385	0.956931278	0.317340825	0.345027778	0.295455884	0.572006846	0.385891154	0.561878888	0.784271309	0.08246216	-0.10922907	-0.015596855	0.662965013	0.727920455	0.491658781	-0.169925001	0.701088558	0.346650524	0.396890153	0.428843299	1.211784322	0.641808361	0.432111013	1.143285876	-0.459431619	0.028854863	-0.028569152	0.520832163	0.089942125
5154	5154 BB0144, BPP0144 | wbmA | (BB, BPP) putative glycosyl transferase	170	0.542793046	0.297998078	-0.05626822	0.281181753	0.582332245	0.259386629	0.118319967	1.011140558	0.403355694	0.511610759	0.096215315	0.030057234	0.1740294	0.160464672	-0.267772325	-0.030373649	0.216133431	0.250650681	0.313157885	0.069041644	-0.119298928	0.102569734	0.010888316	0.355798296	0.111031312	0.308122295	0.457348304	0.425606741	-0.030373649	-0.310340121	0.14839184	-0.299560282	0.109411217	-0.396200857	-0.09592442	-0.190102883	0.137503524	0.90442234	0.442518236	0.53287399	0.251538767	0.084392187	0.441032708	0.277533976	0.86155323	0.946757979	0.711430502
1339	1339 BB0145, BPP0145, BP0082 | bplL, wlbL | (BB, BPP, BP) lipopolysaccharide biosynthesis protein	171	0.260062839	-0.057333175	-0.149377624	0.325575872	0.409112665	0.016301812	-0.037474705	1.217591435	0.215728691	0.352671618	0.072756342	-0.078002512	0.132450296	0.041820176	0.113656782	1.159871337	0.222392421	0.244418728	0.064130337	0.197939378	0.050626073	-0.030696797	-0.137503524	0.215267987	-0.058893689	0.177538186	0.280107919	0.062284278	0.129283017	-0.462343214	0.201633861	-0.205584134	0.284729477	-0.95419631	0.097847323	0	0.03562391	0.60334103	0.428843299	0.553935605	0.162271429	0.194816177	1.11345805	0.105353	0.719892081	0.626185163	0.189477799
1338	1338 BB0146, BPP0146, BP0083 | bplJ, bplK, wlbjK | (BP) Pseudogene; (BB, BPP) putative membrane protein	172	-0.111031312	-0.018859027	-0.376148486	0.281181753	0.156725504	0.140481224	-0.197939378	1.158697746	-0.023458973	0.106915204	0.024662054	-0.102250058	-0.115477217	-0.204819792	0.091630475	-0.04580369	0.203533394	0.106915204	1.105353	-0.065095028	-0.304854582	-0.399930607	-0.137503524	0.016488123	-0.304006187	0	0.099535674	-0.156725504	-0.167109986	-0.430634354	-0.132103536	-0.186218809	0.2410081	-0.608421474	0.121306296	-0.263034406	-0.192645078	0.408084739	0.703282468	0.467778961	0.162271429	0.432315491	-0.736965594	-0.371968777	0.234465254	0.626185163	0.395928676
1337	1337 BB0146, BPP0146, BP0083 | bplJ, bplK, wlbjK | (BP) Pseudogene; (BB, BPP) putative membrane protein	173	0.245112498	0.055141554	0.091630475	0.662003536	0.608421474	0.064130337	0.387023123	1.573735245	0.660513534	0.485426827	0.601450624	0.354956895	0.276840205	0.497499659	0.495527417	0.845490051	0.494764692	0.7589919	1.555518723	0.584962501	0.083416008	0.288125387	0.11042399	0.351472371	0.084064265	0.389042291	0.415037499	-0.110182918	-0.117356951	-0.226275856	0.185866545	0.257387843	0.19592021	-0.561878888	0.376563351	0.267480311	0.263034406	0.674599713	1.165808893	0.654864514	0.362570079	0.733485025	-0.495957495	-0.022026306	0.456857675	0.334419039	0.356934545
1336	1336 BB0147, BPP0147, BP0085 | bplI, wlbI | (BB, BPP, BP) lipopolysaccharide biosynthesis protein	174	-0.190102883	0.090765464	-0.072756342	0.39665897	0.461580085	0.125530882	0.036525876	1.260235772	0.385653692	0.244418728	0.389946518	0.015106892	0	0.121990524	-0.023846742	-0.167109986	0.2410081	0.244418728	0.277533976	0.321928095	-0.106915204	-0.015266757	-0.101879614	0.126912112	-0.089267338	0	0.26589406	-0.133266531			0.10433666	0.169925001	-0.026472211		0.097847323	0.332575339	-0.074000581	1.612443237	1.027480736	0.553935605	0.222392421	0.567475074	-0.080919995	-0.237039197	0.210217707
1335	1335 BB0148, BPP0148, BP0086 | bplH, wlbH | (BB, BPP, BP) putative glycosyl transferase	175	-0.054447784	-0.096861539	-0.123382416	0.204013892	0.478653599	0.064130337	-0.09557766	1.188445089	0.154328146	0.281412935	0.229481846	-0.203533394	0	0.041820176	-0.230297619	0.06608919	0.043068722	0.065095028	0.259386629	0.252387162	0.017073513	0.030057234	-0.067114196	0.126912112	-0.234465254	0.067114196	0.389042291	-0.254572827	-0.022720077	-0.399607459	0.169925001	0.124121312	0.149377624	-0.409875794	-0.078002512	0.05246742	-0.321928095	0.584962501	0.343954401	0.445411148	0.294183104	0.132755209	-0.289506617	-0.316473665	0	-0.353636955	-0.051530301
1334	1334 BB0149, BPP0149, BP0087 | bplG, wlbG | (BB, BPP, BP) probable sugar transferase	176	0.48032896	-0.158262084	0.219009782	0.171952683	0.592824618	0.184424571	0.123988717	1.049468676	0.773724144	0.621488377	1	0.615019735	0.469485283	1.338801913	0.239187664	0.832890014	0.479167837	0.7589919	0.750021747	0.795180208	0.237039197	0.658963082	0.2410081	0.487793842	0.250961574	0.502500341	0.662965013	0.234465254			0.321928095	0.479780264	0.347923303		0.254572827	-0.169925001	0.485426827	0.182203331	1.415037499	0.595158268	0.280107919	1.217417606	-0.874469118	-0.090197809	0.304854582
1333	1333 BB0150, BPP0150, BP0088 | bplF, wlbF | (BB, BPP, BP) lipopolysaccharide biosynthesis protein	177	0.214738849	-0.137503524	0.354664881	0.578862301	0.577057303	0.016301812	0.372809264	1.246160587	0.615659298	0.501194143	0.481869008	0.538668848	0.157541277	0.706953025	0.278716028	0.942514505	0.628031223	0.577545029	1.562936194	0.45169597	0.162271429	0.337034987	0.079727192	0.351472371	0.189033824	0.192645078	0.308122295	0.041820176	-0.142019005	-0.226275856	0.169925001	0.326429487	0.125530882	-0.329705445	0.433896527	0.05246742	0.169925001	0.449307401	0.914270126	0.422691072	0.349149564	0.65838357	-0.108934372	0.203533394	0.594361199	0.646363045	0.275634443
1331	1331 BB0151, BPP0151, BP0089 | bplE, wlbE | (BB, BPP, BP) probable glycosyl transferase	178	-0.017921908	-0.222392421	-0.023846742	0.310929096	0.654225163	-0.084392187	0.284453389	0.682259702	0.645716532	0.562594688	0.4639471	0.318887641	-0.056583528	0.512450001	-0.123382416	-0.069262662	0.277533976	0.469485283	0.415037499	0.252387162	0.033947332	0.349007629	0	-0.03355256	0.111031312	0.067114196	0.251538767	-0.065095028			0.336283388	0.339850003	-0.196397213		0.049753035	-0.397335498	-0.321928095	-0.145850866	0.428843299	0.20029865	-0.070389328	0.379848071	-0.459431619	-0.429684275	-0.543142325
3081	3081 BB0152, BPP0152, BP0090 | bplD, wlbD | (BB, BPP, BP) UDP-N-acetylglucosamine 2-epimerase	179	-0.273760812	-0.03796785	0.219009782	0.39665897	0.317190176	0.095157233	0	0.527931556	0.133266531	0.187085553	0.186413124	-0.370183263	-0.2410081	-0.595609745	-0.316027493	-0.093109404	-0.022026306	0.022026306	0.064130337	-0.133266531	-0.106915204	-0.078002512		0.0489096	-0.234465254	-0.088536675	0.131244533	-0.065095028	-0.299560282	0.11189288	0.263034406	0.060695932	-0.459431619	0.610588308	-0.025535092	0.078002512	-0.036525876	0.584962501	0.343954401	0.173331603	0.131244533	-0.035189428	-0.495957495	0.184424571	-0.11783649	-1.353636955	0.233199176
1330	1330 BB0153, BPP0153, BP0091 | bplC, wlbC | (BB, BPP, BP) lipopolysaccharide biosynthesis protein	180	0.05246742	-0.018859027	-0.258311996	0.105610188	0.177787119	0.032421478	-0.037474705	0.618129365	0.11189288	0.403896942	0.096215315	0.081196083	0.054447784	0.693896872	0.336049203	0.339850003	0.431339312	0.621488377	1.165059246	0.45169597	-0.088536675	0.337034987	0.016301812	-0.139162748	0	-0.125530882	-0.034765418	0.121990524	-0.245112498	-0.199308808	0	0.271463028	0.172836597	-0.36923381	0	-0.054447784	0	0.584962501	0.933766302	0.595158268	0.177538186	0.814785128	-0.257797757	-0.067114196	0.028014376	0.68589141	-0.051530301
1329	1329 BB0154, BPP0154, BP0092 | bplB, wlbB | (BB, BPP, BP) probable acetyltransferase	181	0.304006187	0	-0.048094288	0.071258683	0.177787119	0.11042399	0.415037499	0.743660247	0.215728691	0.469485283	0.351472371	0.390146324	0.299560282	0.102361718	0.373043411	0.108524457	0.125530882	0.387023123	0.364996817	0.693896872	0.237039197	0.250323354	0.155278225	-0.067904065	0.097610797	0.177538186	0.207595419	0.102361718			0.137503524	0.392317423	0.076621282		0.049753035	-0.026967048	0	0.299560282	0.657112286	0.376148486	0.294183104	0.406320282	-0.026472211
1328	1328 BB0155, BPP0155, BP0093 | bplA, wlbA | (BB, BPP, BP) probable oxidoreductase	182	0.05246742	0.090765464	-0.175849835	-0.303780748	-0.175849835	-0.050040682	-0.219313028	0.381090167	0.068171503	0.147557188	-0.130060541	-0.177538186	-0.115477217	0.512450001	-0.149377624	-0.04580369	0	0	0.613817363	0.08246216	-0.088536675	-0.062060968	-0.050040682	0.298523491	-0.152003093	0.067114196	-0.182864057	0.304854582	0.614709844	-0.494764692	-0.093109404	-0.057485495	0	-0.757799098	-0.078002512	-0.397335498	-0.152003093	0.899473124	0.645335119	-0.162271429	0.131244533	0.531851164	-0.026472211	0.064130337	0.371968777	0.605721061	-0.051530301
3573	3573 BB0156, BPP0156, BP0094 | rfaC, waaC | (BB, BPP, BP) probable heptosyltransferase	183									0.331205908		0.499571009										0.362570079											0.906890596			0.674904626
1327	1327 BB0157, BPP0157, BP0095 | kdtA, waaA | (BB, BPP, BP) 3-deoxy-D-manno-octulosonic-acid transferase	184	0	0.036994207			-0.123382416	-0.249978253	-0.09557766	-0.519374159	-0.253756592	-0.294447358	-0.185555653	-0.152003093	-0.342887714	-0.133266531	-0.097847323	-0.385290156	-0.237039197	-0.321928095	-0.459431619	-0.087462841	-0.182864057	-0.062060968	-0.084392187	-0.050626073	-0.029146346	-0.125530882	-0.242570303	0.102361718		-0.430634354	-0.234465254	-0.039998068	0.149377624		0.167109986	0.637429921	0.10433666	0.157541277	-0.156119202	0.145850866	-0.222392421	-0.225292312	0.306103128		0.304854582	0.091147888
5153	5153 BB0158, BPP0158 | | (BB, BPP) putative exported protein	185	0.063872183	0.159478214	0.317190176	-0.69891869	-0.561503528	0.184424571	0.621488377	-1.618909833	-0.199308808	-0.749349319	-0.334419039	0.088355874	-0.285402219	0.281770968	0.539582597	-0.884522783	-0.479609501	-0.457583194	-0.439532061	0.46712601	0.473931188	0.445094733	0.347923303	-0.369694514	0.197446064	0.232173442	-0.169925001	-0.102569734		-0.129767875	0.321928095	0.312882955	-0.137503524	0.318822184	0.54793177	0.289506617	0.519374159	-1.331205908	-0.804275529	-0.930097987	0.152003093	-0.005805622	-0.781359714	0.071083098	-0.350497247	-0.021061616	-0.151065974
1326	1326 BB0159, BPP0159, BP0096 | | (BB, BP) putative exported protein ; (BPP) Pseudogene	186	0.017702002	-0.057333175	0.444302094	-0.60334103	-0.682809824	-0.371968777	0.206450877	-0.841302254	0.195550809	-0.215012891	0.024662054	-0.203533394	-0.452512205	0.304854582	-0.149377624	0.375039431	-0.16175107	-0.467778961	0.683526335	0	0.017073513	0.030057234	0.032421478	-0.121015401	0.056583528	0.131244533	-0.242570303	0.102361718	0.108524457	-0.199308808	-0.132103536	0.353146825	-0.026472211	0.944656966	0.233199176	0.05246742	0.232660757	-0.700439718	-0.2410081	-0.425305835	0.099535674	0.034351505	0.051530301	0.222392421	0.456857675	0.646363045	-0.623436649
1325	1325 BB0160, BPP0159, BP0097 | baf | (BPP) Pseudogene; (BB, BP) Bvg accessory factor	187	-0.017921908	-0.433896527	0.113656782	-0.718818247	-0.760812336	-0.350907162	-0.018615678	-1.338801913	-0.339486466	-0.664815808	-0.185555653	0.037474705	-0.378511623	0.420331799	-0.123382416	0.584962501	-0.7589919	-0.294447358	-0.652076697	0.28757659	0.362570079	0.395928676	0	-0.398549376	0.028569152	-0.017277991	-0.509674373	0.062284278		-0.047305715	-0.018147347	0.379378367	-0.321928095	-0.199308808	-0.247927513	-0.20029865	-0.152003093	-1.308122295	-0.452512205	-0.647698256	-0.034765418	0.16411938	0.408464845	0.125530882	-0.180572246	-0.394278939	-0.788495895
3080	3080 BB0161, BPP0160, BP0098 | birA | (BB, BPP, BP) putative biotin protein ligase	188	0.035189428	0.036994207	-0.202816883	-0.281412935	-0.202816883	0.032421478	0	-0.841302254	-0.596644306	-0.700439718	0.096215315	0.263034406	0	0.197939378	0.156725504	0.714245518	-0.429684275	-0.321928095	-0.459431619	0.234465254	0.237039197	0.538668848	0.11042399	-0.355480655	0.344828497	0.280107919	-0.485426827	-0.133266531			0.277984747	0.285402219	-0.289506617		0.074000581	-0.08246216	0.201633861	-1.056583528	-0.331205908	-0.38466385	0.067114196	0.148522525	0.076621282	-0.113656782	-0.628031223	-0.166009951	-0.547487795
1324	1324 BB0163, BPP0161, BP0099 | | (BB, BPP, BP) putative integral membrane protein	189	0.152003093	0	-0.230297619	-0.60334103	-0.801454321	-0.289506617	-0.331205908	0.158697746	-0.824913293	-0.215012891	-0.5360529	-0.284453389	-0.274174963	-0.502500341	-0.149377624	-0.35614381	-0.186413124	-0.378511623	0.801095932	-0.306103128	-0.125530882	-0.420108489	-0.15565087	-0.688055994	-0.217591435	-0.326228232	-0.777607579	0.021061616	-0.04580369	-0.596644306	-0.321928095	-0.26529038	-0.196397213	-0.584962501	-0.10496956	-0.231325546	-0.321928095	-0.415037499	-0.700439718	-0.854149134	0.099535674	-0.492396382	-0.226770862	-0.211504105	0	0.204358499	-0.406625259
1323	1323 BB0164, BPP0162, BP0100 | | (BB, BPP, BP) probable ATP-binding component of ABC transporter	190	0.035189428	-0.137503524	-0.097847323	-0.575860294	-0.801454321	-0.393342428	-0.135655099	-0.782408565	-0.399607459	-0.321928095	-0.303392143	-0.592575685	-0.208586622	0.021061616	-0.023846742	-0.142019005	-0.343954401	-0.2410081	-0.289506617	-0.180572246	0.115477217	0.211504105	0.064130337	-0.828233652	0.250961574	-0.125530882	-0.610957709	-0.156725504	-0.245112498	-0.668794092	-0.192645078	0.139551352	-0.423807709	-0.389411692	-0.051530301	0	0.070389328	-1.056583528	-0.331205908	-0.910732662	-0.485426827	0.034351505	0.076621282	-0.40053793	-0.387023123	-0.201633861	-0.373458396
7008	7008 BB0165, BPP0163, BP0101 | | (BB, BPP) putative exported protein ; (BP) Pseudogene	191	0.05246742	0.036994207	0.219009782	0.603109847	0.298081353	-0.119581616	-0.156119202	0.573735245	0.154328146	0.043721377	0.499571009	-0.078002512	-0.145850866	0.021061616	-0.376148486	0.14974712	0.14543044	-0.115477217	-0.022026306	-0.087462841	-0.017277991	0.144389909	0.079727192	0.243557031	0.028569152	0.349149564	0.237039197	0.304854582	0.044394119	-0.071553261	-0.074000581	-0.205584134	0.101283336	-0.079727192	0.121306296	0.103093493	-0.036525876	0.230297619	0.415037499	0.226770862	0.099535674	0.239670413	0.149377624	0.330645312	0.371968777	0.309328058	0.395928676
7009	7009 BB0166, BPP0164, BP0101A | | (BB, BPP, BP) putative exported protein	192	0.260062839	0.090765464	0.023458973	0.250808104	0.577057303	0.212993723	0.469485283	1.158697746	0.600392541	0.437063806	0.696607857	0.407424315	0.321928095	0.46712601	0.298081353	1.108524457	0.184424571	0.263034406	0.184424571	0.404390255	0.192645078	0.590015728	0.125530882	0.633872101	0.23878686	0.349149564	0.453172628	0.179323699	-0.192645078	-0.047305715	0.185866545	0.184875343	-0.080919995	-0.217230716	0.275634443	0.245112498	0.678071905	0.449307401	0.823122238	0.511500339	-0.088536675	0.722992652	-0.080919995	0.203533394	0.497499659	0.743224585	0.576500922
1322	1322 BB0167, BPP0165, BP0101B | | (BB, BPP, BP) conserved hypothetical protein	193	-0.111031312	0.287802311				-0.101879614	-0.135655099	-2.256339753	-1.561878888	-1.498805857	-0.465663572	-1.078002512	-0.700439718		-0.504472583	-0.790546634		-1.934904972	-1.956931278	-0.254572827	-0.182864057	-0.380031049	-0.067114196	-0.635588574	-0.234465254	-0.664396968	-1.748461233		-0.069262662	-0.310340121	-0.415037499	-0.327574658		-0.608421474	-0.341036918	0.175849835	0.169925001	-1.793549123	-2.478047297	-2.38466385	-0.263034406	-1.330645312	0.726434927	-0.044394119	-0.087462841	0.334419039	-0.373458396
1321	1321 BB0168, BPP0166, BP0102 | | (BB, BPP, BP) putative penicillin-binding protein precursor	194	0.135883428	0.073063462	-0.149377624	-0.631355406	-0.376148486	-0.249978253	0.106915204	-0.426264755	-0.527931556	-0.091630475	-0.366127899	-0.284453389	-0.028014376	-0.043068722	-0.023846742	0.247927513	-0.459431619	-0.294447358	-0.371968777	0.102361718	0.308122295	0.102569734	0.032421478	-0.560300446	-0.074000581	-0.163498732	-0.283792966	-0.156725504	0.584962501	0.175086707	-0.018147347	0.417852515	-0.166649869	-0.146841388	0.144389909	0.127755547	0.070389328	-0.308122295	0.123988717	-0.197036847	0	0.051225323	-0.080919995	0.021695071	-0.148863386	0.498805857	0.275634443
1320	1320 BB0169, BPP0167, BP0103 | | (BB, BPP, BP) probable class IV aminotransferase	195	-0.252387162	0.108252891	0.239187664	-0.349584438	-0.316027493	-0.119581616	-0.378511623	-0.06871275	-0.281770968	-0.215012891	-0.214124805	-0.256972653	-0.274174963	-0.306103128	-0.407175382	-0.573735245	-0.16175107	-0.164386818	-0.343954401	-0.021373651	-0.263034406	-0.26607486	-0.211504105	-0.398549376	-0.286304185	-0.347923303	-0.392317423	-0.229481846		-0.096215315	-0.255838904	0.092757141	-0.166649869	0.119052672	-0.132450296	0	-0.277533976	0.674599713	0.106915204	-0.031026896	-0.144389909	-0.127111918	-0.108934372	-0.289506617	-0.028569152	0.334419039	-0.025535092
1319	1319 BB0170, BPP0168, BP0104 | | (BB, BPP, BP) conserved hypothetical protein	196	-0.017921908	0.225066556	0.698619283	0.410464769	0.444302094	0	0.495957495	0.573735245	-0.096215315	0.065095028	-0.050626073	-0.05415577	0.054447784	-0.021373651	0.069262662	-0.272079545	-0.113656782	0.086156644	0	0.021061616	-0.106915204	0.144389909	0.095157233	0	0.014355293	0.083416008	-0.017277991	0.08246216		0.023083613	-0.152003093	0.076815597	0.025995209	0.403355694	0	0.267480311	0.350497247	0	0.106915204	-0.062735755	-0.125530882	-0.165586066	0.172836597	-0.113656782	0.477321778	0	0.144389909
3495	3495 BB0171, BPP0169, BP0105 | lipB | (BB, BPP, BP) lipoate-protein ligase B	197	-0.432959407	-0.511899039	-0.149377624	-0.470890734	-0.504472583	-0.601450624	-0.354664881	-0.426264755	-0.172836597	-0.164386818	-0.334419039	-0.370183263	-0.612976877	-0.472752997	-0.645335119	-0.508146904	-0.459431619	-0.349942471	0.613817363	-0.563900885	-0.509674373	-0.440572591	-0.576788569	-0.253118937	-0.358453971	-0.610957709	-0.610957709	-0.387023123	0	-0.121306296	-0.234465254	-0.22521294	-0.495957495	-0.253756592	-0.10496956	-0.295455884	-0.415037499	-0.274174963	-0.056583528	-0.306661338	0.017073513	-0.165586066	-0.495957495	-0.211504105	-0.148863386	-0.03170886	-0.132450296
1318	1318 BB0172, BPP0170, BP0106 | lipA, lip | (BB, BPP, BP) lipoic acid synthetase	198	0.035189428	-0.076961982	0.156725504	0	0.023458973	-0.26960706	0	-0.178337241	0.133266531	0.065095028	0.0489096	0.164854012	0.708951218	0.121990524	-0.175849835	0.882643049	0.2410081	0.127379306	0.043068722	-0.280107919	0.017073513	-0.030696797	0	-0.176156955	0.097610797	-0.05246742	-0.144389909	0.062284278	-0.245112498	-0.172836597	-0.018147347	-0.093109404	-0.196397213	-0.112894056	0.144389909	0.103093493	0.070389328	-0.115477217	-0.176877762	-0.095157233	-0.163498732	-0.20511443	-0.080919995	-0.022026306	0.210217707	0.031026896	-0.309328058
2757	2757 BB0173, BPP0171, BP0107 | rfbC, rmlC | (BB, BPP, BP) dTDP-4-dehydrorhamnose 3,5-epimerase	199	0	-0.117039421	-0.345774837	-0.094327383	0	-0.067114196	-0.018615678	-0.178337241	-0.146841388	-0.091630475	-0.273018494	0.037474705	0	0.141355849	0.239187664	-0.245112498	-0.16175107	0.065095028	-0.044394119	0.08246216	0.115477217	0.13058411	0.184424571	-0.176156955	-0.029146346	-0.144389909	-0.088536675	-0.065095028	0.129283017	0	-0.213403638	0.044394119	-0.321928095	0.119052672	0.074000581	0.127755547	-0.036525876	-0.274174963	0.018378529	-0.162271429	-0.222392421	-0.017487427	-0.226770862	0.021695071	0.160464672	0.257797757	-0.132450296
3078	3078 BB0174, BPP0172, BP0108 | rfbD, rmlD | (BB, BPP, BP) dTDP-4-dehydrorhamnose reductase	200	0.183711953	0.090765464	-0.072756342	0.219781208	0.177787119	-0.067114196	0.284453389	-0.56828376	-0.023458973	-0.215012891	0.024662054	0.243925583	0.027480736	-0.204819792	0.198545679	0.108524457	0.021695071	0.127379306	-0.237039197	0.102361718	0.067114196	-0.015266757	-0.1740294	-0.313660479	-0.120294234	-0.125530882	-0.202492864	-0.280107919			-0.132103536	0.139551352	-0.196397213		0	-0.08246216	-0.4639471	-0.746243408	-0.09557766	-0.128324097	0.067114196	-0.185214872	-0.026472211	-0.263034406	-0.314873337	-0.768674454	-1.025535092
1316	1316 BB0175, BPP0173, BP0109 | rfbB, rmlB | (BB, BPP, BP) dTDP-glucose 4,6-dehydratase	201	0.260062839						-0.135655099		-0.430634354	-0.164386818		-0.370183263	0.027480736		-0.048094288			-0.091630475	-0.237039197	0.179323699	-0.106915204	-0.046293652	0	-0.176156955	-0.01449957	0.131244533	0.177538186	-0.087462841		0.255257055		0.271463028		-0.146841388				0.387023123	0.372809264	0.030373649		-0.108252891		0.064130337		0.626185163
2882	2882 BB0176, BPP0174, BP3090 | | (BB, BPP, BP) conserved hypothetical protein	202	-0.295455884	0			-0.072756342	0.048363022	-0.018615678	0.328622747	-0.023458973	-0.091630475	-0.050626073	0.015106892	-0.085729874	-0.065095028	-0.258311996	-0.218640286	0.021695071	-0.115477217	-0.137503524	-0.110182918	-0.088536675	-0.015266757	-0.016488123	0.096215315	0.028569152	-0.017277991	-0.05246742	0.197939378	-0.117356951	-0.071553261	-0.112474729	-0.12963528	-0.137503524	0.391578526	-0.078002512			0.027480736	-0.037474705	-0.031026896	0	-0.185214872	0.263034406	-0.211504105	0.028014376	0.359081093	0.233199176
3175	3175 BB, BPP, BP | | (BB) BB0176 - BB0177 intergenic region; (BPP) BPP0174 - BPP0174 intergenic region; (BP) BP3088 - BP3090 intergenic region	203	-0.091922489	0.159478214	0.113656782	0.088536675	0.239187664	0.079727192	0.238159737	0.217591435	0.215728691	0.187085553	0.250543462	0.204931451	0.206450877		-0.048094288	0	-0.022026306	0.187085553	-0.022026306	0.482392767	-0.070389328	0.198328716	0.095157233	0.016488123	0.084064265	0.192645078	0.207595419	0.160464672			-0.112474729	0.154818109	-0.053439259		-0.10496956	-0.026967048	0.10433666	0.132450296	0.190331212	0.145850866	0.115477217	0.100694	0.263034406	0.184424571	0.436099115
1813	1813 BB0177, BPP0175, BP3088 | | (BB, BPP, BP) putative exported protein	204	0.199308808	-0.057333175	0.135351853	0.39665897	0.461580085	0.155278225	0.415037499	0.246160587	0.472068444	0.263034406	0.389946518	0.407424315	0.299560282	0.197939378	0.091630475	0.108524457	0.222392421	0.577545029	0.295455884	0.121990524	0.237039197	0.198328716	-0.033166864	-0.195015982	0.176322773	0.280107919	0.251538767	-0.156725504	-0.476438044	-0.226275856	0.572889668	0.312882955	-0.108934372	0.318822184	0.233199176	0.127755547	-0.192645078	-0.274174963	0.253756592	0.226770862	0.222392421	0.067904065	-0.289506617	-0.186413124	-0.350497247	-0.03170886	-0.406625259
1812	1812 BB0178, BPP0176, BP3087 | hslU, htpI | (BB, BPP, BP) ATP-dependent Hsl protease ATP-binding subunit	205	0.035189428	0.036994207	0.478653599	0.451106754	0.391190757	0.064130337	0.054447784	0.480625841	0.367731785	0.335184192	0.331843564	0.243925583	0.469485283	0.160464672	0.135351853	0.14974712	0.398549376	0.420575683	0.277533976	0.041820176	0	0.13058411	0.140481224	0.032789935	0	0.099535674	0.207595419	0.041820176			0.307428525	0.214319121	0.149377624		0.376563351	0.311201688	0.137503524	0.321928095	0.401098308	0.278301162	0.115477217	0.224873411	-0.459431619	-0.211504105	0.13492958
1811	1811 BB0179, BPP0177, BP3086 | hslV, htpO | (BB, BPP, BP) ATP-dependent protease heat shock protein	206	0.230005605	-0.018859027	0.023458973	0.088536675	0.198545679	0.048363022	0.089637212	0.456378295	0.195550809	0.299560282	0.072756342	-0.030696797	0.106915204	0.556393349	0.239187664	0.06608919	0.259386629	0.299560282	0.313157885	0.782901878	-0.070389328	-0.046293652	-0.033166864	0.032789935	0	0.115477217	0.099535674	0.08246216	-0.385290156	-0.281770968	0.070389328	0.405141463	0.218640286	-0.291231298	0.074000581	-0.169925001	-0.152003093	1.0138058	0.725825037	0.030373649	0.251538767	0.71242341	-0.108934372	-0.022026306	-0.11783649	0.031026896	-0.309328058
6183	6183 BB, BPP, BP | (BB) BB0179 - BB0180 intergenic region; (BPP) BPP0177 - BPP0178 intergenic region; (BP) BP3085 - BP3086 intergenic region; Bpp5 SSH product 7029	207	0.304006187	0.090765464	0.113656782	0.018147347	0.156725504	0.095157233	0.387023123	0.573735245	0.472068444	0.592342031	0.186413124	0.372658897	0.343954401	1.640457613	0.850622376	0.700439718	0.788495895	0.7589919	1.977973694	1.062284278	0.607682577	0.074000581	0.690315501	0.439699554	0.731183242	0.652076697	0.538419915	0.527247003	0.727920455	0.438121112	1.017921908	1.184875343	0.644905041	-0.047305715	0.489038081	0.493040011	0.263034406	0.157541277	1.206450877	0.574694165	0.893084796	1.366427555	0.4665678	0.165059246	0.787006277	1.231325546	0.593374741
1810	1810 BB0180, BPP0178, BP3085 | dksA | (BB, BPP, BP) putative dnaK suppressor protein	208	0.119581616	0.018615678	-0.048094288	0.018147347	0	0.212993723	0.222392421	0.504472583	0.04580369	-0.068171503	0.208108195	0.037474705	0.253756592	0.599037686	0.373043411	0	0.021695071	0.281412935	0.184424571	0.482392767	0.033947332	0.102569734	0.095157233	-0.176156955	0.056583528	0.146841388	0.146841388	-0.156725504	-0.245112498	-0.071553261	0.263034406	0.515699838	-0.080919995	-0.409875794	0.144389909	-0.140177658	-0.152003093	-0.274174963	0.387023123	0.11783649	0.067114196	0.457850583	-0.495957495	-0.489805268	-0.212993723	0.257797757	0.049753035
1809	1809 BB0181, BPP0179, BP3084 | | (BB, BPP, BP) conserved hypothetical protein	209	0.214738849	0.31817596	0.113656782	0.053771256	0.091630475	0.140481224	-0.018615678	0.527931556	-0.146841388	-0.022367813	-0.243271151	-0.05415577	0.157541277	-0.332575339	0.198545679	0.857980995	0.021695071	-0.068171503	-0.137503524	-0.156725504	-0.125530882	-0.212303604	0.064130337	0.096215315	-0.074000581	0.099535674	0.067114196	0.160464672	0.285402219	-0.172836597	0.03562391	-0.327574658	0.149377624	-0.473069621	0.489038081	0.374395515	0.350497247	0.054447784	-0.176877762	0.030373649	-0.034765418	-0.330645312	-0.026472211	0.084888898	0.736965594	0.851477475	0.233199176
1808	1808 BB0182, BPP0180, BP3083 | | (BB, BPP, BP) putative regulatory protein	210	0.245112498	0.018615678	-0.573185333	-0.522421035	-0.504472583	0.064130337	-0.018615678	-0.381870635	-0.199308808	-0.530514717	-0.130060541	-0.256972653	-0.378511623	0.121990524	0.177787119	-0.790546634	-0.520832163	-0.498805857	-0.429684275	0.216317907	-0.182864057	0	-0.084392187	-0.253118937	-0.217591435	0.115477217	-0.163498732	0.021061616	0.022367813	-0.527931556	-0.255838904	0.214319121	-0.080919995	-0.349334252	-0.21818017	-0.169925001	-0.234465254	-0.342887714	-0.075948853	-0.269186633	0.050626073	0.116813665	0.960107273	-0.113656782	0.556393349	0.626185163	-0.025535092
3585	3585 BB, BPP, BP | | (BB) BB0182 - BB0183 intergenic region; (BPP) BPP0180 - BPP0181 intergenic region; (BP) BP3082 - BP3083 intergenic region	211	0.48032896	0.036994207	0.512206158	-0.421137699	-0.573185333	-0.033166864	-0.176877762	-0.841302254	0.04580369	-0.267480311	0.389946518	0.185031894	0.182203331	0.252387162	0	0.189824559	-0.237039197	-0.7744403	-0.489805268	0.420331799	-0.070389328	0.030057234	-0.067114196	-0.016678741	0.111031312	0.067114196	-0.088536675	0.08246216			0.217230716	-0.148250959	0.284729477		0.097847323	0.245112498	0.432959407	-0.115477217	-0.530514717	0.399607459	0.083416008	0.034351505	0.076621282	-0.459431619	0.055495113
	single gene variant 1	211.5
3174	3174 BB0183, BPP0181, BP3082 | | (BB, BPP, BP) putative transport protein ATP-binding	212	-1.532495081	-1.359895945	-1.471305719	-1.349584438	-1.538419915	-0.874469118	-0.700439718	-1.519374159	-0.596644306	-1.437405312	-0.688055994	-1.984893108	-1.115477217	-1.180572246	-0.976541027	-1	-1.520832163	-1.562936194	-1.652076697	-1.180572246	-1.106915204	-1.284453389	-1.101879614	-1.398549376	-0.736965594	-1.534336428	-1.637429921	-1.332575339	-1.607682577	-1.784271309	-0.830074999	-1.460841189	-0.874469118	-1.838719093	-1.440572591	-1.295455884	-1.234465254	-1.612976877	-1.530514717	-1.162271429	-1.222392421	-1.468148836	-1.257797757	-1.289506617	-1.280107919	-1.436099115	-1.440572591
1807	1807 BB0184, BPP0182, BP3081 | | (BB, BPP, BP) putative ABC transporter permease protein	213	0.119581616	0.055141554	0.113656782	-0.689070904	-0.760812336	-0.101879614	-0.037474705	-1.618909833	-0.281770968	-0.7744403	-0.243271151	-0.102250058	-0.274174963	0.179323699	0	-0.069262662	-0.584962501	-0.664815808	-0.796466606	0.270089163	-0.163498732	-0.126912112	0	0.016488123	-0.120294234	-0.034765418	-0.263034406	0.102361718	0.169925001	-0.071553261	-0.055141554	0.108524457	0.051530301	-0.06342538	-0.278301162	-0.026967048	-0.074000581	-1.176877762	-0.859137464	-0.910732662	-0.070389328	-0.127111918	-0.196397213	0.043068722	-0.11783649	-0.31410859	-1.132450296
1804	1804 BB0185, BPP0183, BP3080 | | (BB, BPP, BP) putative periplasmic solute binding protein	214	0.017702002	0.018615678	0.023458973	-0.259386629	-0.175849835	0.295455884	0.018378529	-0.725825037	0.195550809	0.678071905	0.164386818	0.506959989	0.054447784	-0.133266531	0	0.491853096	-0.186413124	-0.294447358	-0.429684275	0.08246216	0.177538186	0.044854236	0.184424571	0.171766348	0.084064265	0.033947332	0.067114196	0.041820176	-0.167109986	0.195550809	0.472487771	0.011227255	-0.108934372	0.255257055	0.097847323	0.103093493	0.03562391	-0.746243408	-0.504042505	-0.162271429	-0.017277991	-0.28757659	-0.166649869	-0.113656782	-0.584962501	-1	-0.974909019
7010	7010 BB0186, BPP0184, BP3079 | | (BB, BPP, BP) conserved hypothetical protein	215	-0.091922489	-0.158262084	0.069262662	-0.259386629	-0.230297619	0.169925001	0.036525876	-1.256339753	-0.199308808	-0.498805857	0.072756342	-0.102250058	0.027480736	-0.133266531	0.023458973	-0.385290156	-0.289506617	-0.2410081	-0.520832163	0.021061616	0.251538767	0.185031894	0.212993723	0.200912694	0.084064265	0.389042291	0.26589406	-0.110182918	0.285402219	0.521537121	0.432959407	0.092757141	-0.108934372	0.516123624	0.356934545	0.454565863	0.201633861	-0.842458723	-0.354664881	-0.696607857	0.017073513	-0.089637212	0.025995209	-0.113656782	-0.028569152	-0.61667136	-0.788495895
1803	1803 BB0187, BPP0185, BP3078 | | (BB, BPP, BP) putative membrane protein	216	-0.091922489	0.20894689		-0.496425826	-0.721283972	0.032421478	-0.018615678	-1.033947332	-0.071553261	-0.700439718	0.0489096	-0.078002512	-0.530514717	0.021061616	0	-0.476438044	-0.343954401	-0.437405312	-0.16175107	0.216317907	-0.05246742	-0.212303604	-0.050040682	0.08061846	-0.168122759	-0.222392421	-0.222392421	-0.065095028	0.409390936		-0.299560282	-0.057485495	-0.226770862		-0.21818017	-0.20029865	-0.321928095	0.230297619	-0.135655099	-0.554588852	0.321928095	0	0.125530882	-0.459431619	-1.028569152	0	-0.341036918
3173	3173 BB0189, BPP0186, BP3077 | | (BB, BPP, BP) putative outer membrane protein	217	-0.073063462	0.018615678	-0.258311996	-0.237691558	-0.175849835	0.048363022	-0.037474705	-0.671377253	-0.146841388	-0.437405312	-0.157541277	-0.126912112	0.080919995	-0.110182918	0.069262662	0.569855608	-0.186413124	-0.467778961	-0.584962501	-0.065095028	-0.088536675	-0.194816177	-0.119581616	0.032789935	-0.184424571	0.067114196	0.162271429	0.041820176	0.108524457	-0.226275856	0.10433666	-0.26529038	-0.080919995	-0.253756592	-0.051530301	0.026472211	-0.074000581	-0.571156701	-0.504042505	-0.425305835	0.050626073	-0.185214872	-0.226770862	-0.113656782	0.304854582	0.031026896	-0.440572591
3434	3434 BB0190, BPP0187, BP3076 | | (BB, BPP, BP) putative integrase/recombinase	218	0.31836148	0.073063462			0.373043411		-0.2410081		0.195550809	-0.115477217	0.024662054	0.243925583	-0.274174963	0	0.046542586	0.285402219	-0.067114196	-0.068171503	0	0.021061616	0.207595419	0.496233582	0.079727192	0.338416218	0.097610797	0.115477217	0.115477217	0.160464672		0.27462238	0.10433666	0.184875343	0.101283336		0.097847323	0.415037499		0.230297619	0.442518236	0.303392143	-0.05246742	0.16411938	0.628031223	-0.067114196	0.327574658	0.309328058	0.470890734
1802	1802 BB0192, BPP0189, BP3074 | dapF | (BB, BPP, BP) diaminopimelate epimerase	220	-0.073063462	0.108252891	0.239187664	0.188072348	0.177787119	0.398549376	0.140862536	-0.256339753	0.31259023	0.106915204	0.408805546	0.522901533	0.408084739	0.719892081	0	-0.445411148	0.14543044	0	-0.022026306	0.46712601	0.389042291	0.569695744	0.198779864	0.229481846	0.189033824	0.402098444	0.251538767	0.121990524	-0.093109404	0.175086707	0.378511623	0.417852515	0.284729477	0.255257055	0.049753035	-0.20029865	0.321928095	0.027480736	0.206450877	0.11783649	0.177538186	0.543823806	0.263034406	0.105353	0.13492958	0.031026896	0.049753035
1801	1801 BB0193, BPP0190, BP3073 | | (BB, BPP, BP) putative acyltransferase	221	-0.339850003	0.108252891			0.577057303	0.048363022	0.269186633		0.068171503	-0.215012891	0.119298928	0.059501012	-0.028014376	-0.065095028	-0.149377624	-0.540568381	-0.113656782	-0.139724764	-0.343954401	-0.204819792	0.099535674	0.044854236	-0.084392187	-0.067904065	-0.168122759	-0.017277991	0.099535674	-0.387023123			0.217230716	0.011227255	-0.053439259		0.395928676	0.654503434		0.027480736	0.238159737	0.145850866	-0.304854582	0.116813665	0.263034406		0.160464672
2797	2797 BB0194, BPP0191, BP3072 | | (BB, BPP, BP) putative acyltransferase	222	-0.036069255	0.2410081	-0.230297619	0.673499175	0.478653599	0.212993723	0.358453971	0.158697746	0.175086707	0.187085553	0.408805546	0.281893433	0.027480736	0.216317907	0.135351853	0.459431619	0.125530882	0.281412935	-0.067114196	0.404390255	-0.070389328	0.116644919	-0.101879614	0.111645356	0.028569152	0.237039197	0.162271429	-0.180572246	-0.04580369	0.438121112	0.292781749	0.405141463	0.125530882		0.097847323	0.026472211	-0.192645078	0	0.269186633	0.145850866	0.017073513	0.209923069	0.284729477	-0.090197809	-0.180572246	-0.61667136	-0.510961919
1800	1800 BB0195, BPP0192, BP3071 | metK | (BB, BPP, BP) S-adenosylmethionine synthetase	223	0.119581616	0.073063462	-0.048094288	0.451106754	0.461580085	0.282035368	0.190331212	0.480625841	0.255257055	0.31748219	0.164386818	-0.05415577	0.182203331	0.216317907	0.239187664	0.14974712	0.364996817	0.299560282	0.398549376	0.179323699	0.050626073	-0.177538186	0	0.171766348	-0.074000581	0.115477217	0.308122295	0.252387162			0.169925001	0.076815597	0.347923303		0.121306296	-0.054447784	0.321928095	1.194378045	0.314510623	0.328054198	0.192645078	0.254317189	0.540568381	0.2410081	0.631355406
7011	7011 BB0196, BPP0193, BP3070 | | (BB, BPP, BP) conserved hypothetical protein	224	0.035189428	1.064130337	0.259087221	0.368644594	0.713118852	0.2410081	0.106915204	0.328622747	0.385653692	0.335184192	0.072756342	0.081196083	0.054447784	-0.204819792	-0.286881148	-0.192645078	0.14543044	0.167456746	0.277533976	0.626782676	0.207595419	0.224560258	0.064130337	0.156969346	0.070389328	0.321928095	0.465663572	0.160464672	-0.192645078	0.023083613	0.232660757	0.199672345	-0.053439259	0.090197809	0.167109986	0.103093493	0.070389328	-0.2410081	0.372809264	-0.095157233	-0.05246742	0.47045062	-0.289506617	0.043068722	0.415037499	-0.131244533	-0.341036918
3433	3433 BB0197, BPP0194, BP3069 | | (BB, BPP, BP) putative glycosyl transferase	225	0.304006187	0.225066556	-0.072756342	0.591037015	0.824150165	0.506352666	0.253756592	0.763559804	0.154328146	0.784987109	0.351472371	0.204931451	0.449307401	0.252387162	0.239187664	0.169925001	0.431339312	0.485426827	0.494764692	0.321928095	0.526545814	0.372658897	0.334984248	0.487793842	0.310340121	0.526545814	0.596367264	0.179323699		0.385653692	0.572889668	0.312882955	0.172836597	1.349584438	0.025090981	0.026472211	0.10433666	-0.308122295	0.157541277	0.399607459	0.453172628	0.268816758	0.218640286	0	-0.028569152	-0.479167837	-0.440572591
1799	1799 BB0198, BPP0195, BP3068 | acyH | (BB, BPP, BP) adenosylhomocysteinase	226	-0.091922489	-0.096861539	0.577057303	0.529109266	0.317190176	0.125530882	-0.09557766	0.763559804	0.403355694	0.469485283	0.229481846	-0.152003093	0.132450296	0.021061616	0.091630475	0.303780748	0.364996817	0.352671618	1.455451768	0	-0.034765418	-0.062060968	0.321928095	0.311944006	0.163498732	0.362570079	0.526545814	-0.065095028	0.087462841	-0.226275856	0.378511623	-0.022720077	0.347923303	0.30633124	0.296393003	0.127755547	-0.152003093	-0.028014376	0.415037499	0.25276607	0.349149564	0.084392187	-0.495957495	-0.186413124	0.055495113	0.283792966	-0.189033824
1798	1798 BB0199, BPP0196, BP3067 | | (BB, BPP, BP) putative membrane protein	227	0.017702002	0.125530882	-0.504472583	0.219781208	0.177787119	0.254813899	-0.176877762	0.763559804	-0.096215315	0.147557188	-0.157541277	-0.177538186	0.157541277	-0.254572827	-0.149377624	-0.299560282	-0.022026306	0	-0.022026306	-0.043068722	-0.070389328	-0.062060968	0.155278225	0.415037499	-0.152003093	0.083416008	0.26589406	-0.156725504	0.339850003	0.293731203	0.153805336	-0.22521294	-0.026472211	0.773724144	-0.278301162	-0.263034406	-0.321928095	0.182203331	0.372809264	0.445411148	0.415037499	0.067904065	-0.5334322	-0.459431619	-0.057715498	-0.201633861	0.097847323
1797	1797 BB0200, BPP0197, BP3066 | | (BB, BPP, BP) putative methylenetetrahydrofolate reductase	228	0.135883428	-0.076961982	-0.175849835	0.325575872	0.495527417	0.125530882	-0.156119202	0.618129365	0.349584438	0.469485283	0.208108195	0.204931451	0.106915204	0.28757659	-0.023846742	0.044394119	0.364996817	0.31748219	0.203533394	0.304854582	0.162271429	0.158064846	0.155278225	0.325240829	0.056583528	0.207595419	0.502500341	0.179323699	-0.04580369	0.11189288	0.153805336	-0.167109986	0.2410081	0.119052672	-0.309328058	-0.328622747	-0.112474729	1.332983283	0.358453971	0.595158268	0.131244533	0.239670413	0.485426827	-0.022026306	0.371968777	-0.201633861	-0.078002512
2796	2796 BB0201, BPP0198, BP3064 | | (BB, BPP, BP) putative transcriptional regulator	229	-0.94753258	-0.538866086	-0.801454321	-0.421137699	-0.175849835	-0.626541604	-0.427421224	-0.178337241	-0.146841388	-0.2410081	-0.5360529	-0.592575685	-0.612976877	-0.359542387	-0.801454321	-0.752072487	-0.343954401	-0.294447358	-0.316473665	-0.661198087	-0.584962501	-0.615659298	-0.552541023	-0.376854305	-0.454031631	-0.534336428	-0.347923303	-0.280107919	-0.870716983	-0.909802191	-0.213403638	-0.830074999	-0.389042291	-0.95419631	-0.745427173	-0.584962501	-0.736965594	-0.145850866	-0.584962501	-0.162271429	-0.283792966	-0.542149417	0.076621282	-0.652076697	-0.180572246	-0.394278939	-0.440572591
1796	1796 BB0202, BPP0199, BP3063 | | (BB, BPP, BP) putative aminohydrolase	230	0.245112498	-0.20069735	-0.072756342	0.368644594	0.156725504	0.212993723	0.253756592	0.381090167	0.31259023	0.244418728	0.186413124	0.015106892	0.321928095	-0.043068722	0.177787119	0.209453366	0.259386629	0.403896942	0.989028882	0.371968777	0.099535674	-0.11042399	-0.033166864	0.186413124	-0.058893689	0.207595419	0.083416008	-0.204819792	0.426264755	0.331205908	0.560714954	0.092757141	0.428093652	0.460841189	0.254572827	0.127755547	-0.112474729	0.321928095	0	0.352301744	0.662965013	-0.165586066	-0.053439259	-0.237039197	-0.148863386	-0.479167837	-0.160464672
1795	1795 BB0203, BPP0200, BP3062 | | (BB, BPP, BP) putative integral membrane transport protein	231	0.152003093	0.055141554	0.219009782	0.382719779	0.135351853	0.048363022	0.284453389	0.504472583	0.349584438	0.299560282	0.499571009	0.522901533	0.253756592	0.420331799	0.336049203	0.303780748	0.555518723	0.532221039	0.364996817	0.420331799	0.280107919	0.395928676	0.095157233	0.215267987	0.22650853	0.389042291	0.478047297	0.102361718	-0.245112498	-0.146841388	0.277984747	0.257387843	0.076621282	-0.06342538	0.376563351	0.175849835	0.263034406	0	0.703282468	0.145850866	0.146841388	0.701776166	-0.257797757	0	0.258311996	0	-0.247927513
7012	7012 BB0204, BB0205, BPP0201, BP3061 | | (BB, BB, BPP, BP) 5-formyltetrahydrofolate cyclo-ligase family protein	232	-0.036069255	-0.018859027	0.156725504	-0.113956189	-0.149377624	0.140481224	0.072149786	-0.381870635	0.215728691	-0.068171503	0.291766124	0.390146324	0.054447784	-0.021373651	0.069262662	-0.385290156	0.064130337	-0.115477217	-0.16175107	-0.306103128		0.116644919	0.254813899	0.377235467	0.23878686	0.207595419		0.021061616			0.232660757	-0.186218809	-0.289506617		-0.247927513	-0.231325546	-0.112474729	-0.700439718	-0.2410081	-0.162271429	0.131244533	0.16411938	0.485426827		-0.148863386	-0.479167837
7013	7013 BB0204, BB0205, BPP0201, BP3061 | | (BB, BB, BPP, BP) 5-formyltetrahydrofolate cyclo-ligase family protein	233	-0.073063462	-0.018859027	-0.097847323	-0.094327383	-0.345774837	0.155278225	-0.09557766	-0.519374159	0.331205908	0.086156644	0.311944006	-0.102250058	0	0.160464672	-0.023846742	-0.415037499	0	-0.2410081	-0.289506617	0.08246216	0.222392421	0.185031894	0.321928095	0.427421224	0.189033824	0.294183104	0.280107919	0.338801913	0.392317423	0.67516031	0.121015401	0.044394119	0.051530301		-0.10496956	-0.362570079	-0.277533976	-0.452512205	0.157541277	-0.095157233	0.321928095	0.148522525	0.347923303	-0.263034406	-0.180572246	-0.823122238	-0.132450296
1794	1794 BB0206, BPP0202, BP3060 | | (BB, BPP, BP) putative transglycosylase	234	0.260062839	0.036994207	-0.048094288	-0.396890153	-0.471305719	0.212993723	0.222392421	-1.033947332	-0.071553261	-0.63005039	0.331843564	0.015106892	0	0.041820176	0.091630475	-0.642447995	-0.40053793	-0.467778961	-0.584962501	0.338801913	0.083416008	0.300509111	0.064130337	0.08061846	0.014355293	0.099535674	0.067114196	0.102361718	0.599912842		0.137503524	0.479780264	0.218640286	-0.235378063	0	0.05246742	0.10433666	-0.842458723	-0.2410081	-0.46712601	0.083416008	0.507603618	0.347923303	0	0.13492958	-0.275634443	-0.662965013
3584	3584 BB0207, BPP0203, BP3059 | cca | (BB, BPP, BP) tRNA nucleotidyltransferase	235	-0.385653692	-0.743224585	-0.048094288		-1.345774837	-0.459431619	-0.452512205	-1.966833136	-0.430634354	-0.934904972	-0.303392143	-0.558628353	-0.612976877	-0.628031223	-0.202816883	-1.093109404	-0.915111102	-1.115477217	0	-0.628031223	-0.559427409	-0.461331152	-0.309684499	-0.584962501	-0.268816758	-0.202492864	-0.559427409	-0.595609745	-0.642447995	-0.121306296	0	0.139551352	0.125530882	-0.199308808	0.025090981	0.078002512	-0.152003093	-0.2410081	-0.075948853	-0.031026896	0.067114196	0.224873411	0.076621282	-0.316473665	-0.387023123	-0.201633861	-0.584962501
1793	1793 BB0208, BPP0204, BP3058 | | (BB, BPP, BP) conserved hypothetical protein	236	-0.169925001	0.018615678			-0.149377624	0.155278225	-0.219313028	-1.725825037	-0.047305715	-0.407657969	-0.076621282	-0.203533394	-0.176877762	-0.204819792	-0.316027493	-0.870716983	-0.429684275	-0.378511623	-0.489805268	-0.021373651	-0.283792966	0.015106892	-0.230612928	-0.157541277	-0.251538767	0.017073513	-0.088536675	0.021061616			0.053111336	0.011227255	0.076621282		0.144389909	0.602664502		-0.342887714	-0.478047297	-0.128324097	-0.144389909	0.194816177	0.485426827	0.14543044		-0.238159737
3171	3171 BB0209, BB0209, BPP0205, BP3057, BP3057 | | (BB, BB, BPP, BP, BP) putative ATP-dependent RNA helicase	237	0.754667596	0.59946207	0.613583179	0.315827895	0.478653599	0.816692787	1.382300713	-0.601836319	1.677587047	0.442518236	1.0489096	0.752072487	0.495957495	0.897430266	0.893691098	0.437405312	0.575214524	0.469485283	0.842318594	1.141355849	0.736965594	0.810966176	0.785328616	0.560808639	0.779609932	0.883806982	0.770912926	0.556393349		0.537656786	0.564784619	0.936637939	0.510194732	0.657238402	0.363507199	0.152003093	0.544320516	0.080919995	0.17948383	0.311659759	0.494395291	0.628712704	0.381870635	0.216133431	0.386468347	0.213403638	-0.847996907
7014	7014 BB0209, BB0209, BB0209, BPP0205, BP3057, BP3057, BP3057 | | (BB, BB, BB, BPP, BP, BP, BP) putative ATP-dependent RNA helicase	238	1.467504919	1.125530882	0.78350818	0.725966595	1.124545098	1.347923303	1.65123572	-0.116409492	1.516123624	0.927945063	1.554235985	1.366782331	1.0138058	1.474779583	1.379117925	0.745954377	0.932885804	1.082667658	1.89224382	1.807354922	1.502500341	1.237499314	1.347923303	1.20571368	1.521050737	1.557995453	1.321928095	1.157297393		1.023083613	1.029747343	1.330916878	0.798584712		0.913064363	0.715432433	0.292781749	-0.085729874	0.521952703	-0.162271429	1.019899557	1.35514763	0.610957709	0.307281319	0.679250096	0.158262084	0.559427409
1791	1791 BB, BPP, BP | | (BB) BB0209 - BB0210 intergenic region; (BPP) BPP0205 - BPP0206 intergenic region; (BP) BP3056 - BP3057 intergenic region	239	0.467504919	-0.03796785	0.461580085	0	0.046542586	0.184424571	0.123988717	-0.338801913	0.718229032	0.299560282	0.370837695	0.490840323	0.321928095	0.782901878	0.298081353	0.754887502	0.14543044	0.263034406	1.479167837	0.46712601	0.177538186	0.237499314	0.334984248	0.257496222	0.35614381	0.453172628	0.502500341	0.512450001	-0.117356951	-0.462343214	0.201633861	0.22881869	-0.053439259	-0.984569959	0.211504105	-0.08246216	0.263034406	-0.342887714	0.645335119	0.030373649	0.280107919	0.919581318	0.19592021	-0.044394119	0.537028024	0.453717967	-0.662965013
1790	1790 BB0210, BPP0206, BP3056 | ung | (BB, BPP, BP) uracil-DNA glycosylase	240	0.199308808	0.108252891	-0.023846742	-0.018378529	0.091630475	0.386058432	0.621488377	-0.06871275	0.472068444	0.532221039	0.427421224	0.490840323	0.449307401	0.556393349	0.373043411	0.303780748	0.084888898	0.403896942	0.259386629	0.556393349	0.067114196	0.13058411	0.282035368	0.126912112	0.263034406	0.192645078	0.207595419	0.482392767	-0.476438044	-1.784271309	-0.4639471	0.044394119	-0.495957495	-1.329705445	-0.510961919	-0.847996907	-0.4639471	-1.2410081	0.157541277	-0.74723393	-0.691877705	0.239670413	-0.693896872	-1.186413124	-1.087462841	-1	-1.662965013
1789	1789 BB0210, BPP0206, BP3056 | ung | (BB, BPP, BP) uracil-DNA glycosylase	241	0.017702002	-0.117039421	-0.376148486	-0.055853235	-0.202816883	0.064130337	0.343954401	-0.519374159	0.133266531	0.206450877	0.331843564	0.407424315	0.182203331	0.482392767	0.091630475	1.189824559	-0.044394119	0.086156644	0.084888898	0.541893779	0.465663572	0.953706348	-0.050040682	-0.067904065	0.124328135	0.162271429	-0.034765418	-0.043068722	-0.445411148	-0.096215315	-0.055141554	0.379378367	0.025995209	0.318822184	-0.47533801	-0.545434137	0	-0.028014376	0.725825037	0.060120992	0.033947332	0.519778332	0.644905041	-0.316473665	-0.087462841	-0.31410859	-0.160464672
5211	5211 BB0211, BPP0207 | | (BB, BPP) haloacid dehalogenase-like hydrolase	242	0.378968245	0.114035243	0.484300162	0.442173629	0.732227675	0.463400521	0.521952703	0.588685587	0.438121112	0.696450434	0.364411426	0.678071905	0.609415544	0.36099766	0.550389352	1.745954377	0.570315725	0.426092688	0.540568381	0.382857094	0.432111013	0.579891511	0.431339312	0.398358758	0.478540442	0.522565964	0.353636955	0.293358943	-0.435215381	0.015430041	0.081794091	0.033423002	-0.237039197	-0.146841388	-0.008461579	0.035189428	0.222392421	-0.263034406	0.227667363	-0.031026896	-0.131789873	0.169281085	-0.062541466	-0.307428525	0.100164162	-0.301169535	-0.417852515
5212	5212 BB0212, BPP0208 | | (BB, BPP) phosphorylase family protein	243	-0.465380885					0.174774401	0.358453971		-0.129767875	-0.285402219	0.200912694	-0.062060968	0.036525876	-0.164630702	-0.175849835	0.222392421	-0.307428525	-0.397876948	-0.343954401	-0.164630702	0.022720077	0.237499314	-0.211504105	-0.169925001	-0.058893689	-0.011495639	-0.144389909	0.14775362			-0.178970141	-0.341788517	-0.366322214					-0.2410081	0.024453044	-0.139551352	-0.438121112	-0.053111336	0.587874096
5210	5210 BB0213, BPP0209 | | (BB, BPP) conserved hypothetical protein	244										-0.285402219	0.032789935	0.158064846	-0.40275917				-0.520832163	-0.607330314		-0.164630702	-0.422691072		-0.211504105			-0.584962501		-0.482600783			-0.447458977	-0.524266569						-0.115477217	-0.128897733	-0.139551352		0.062365881
5209	5209 BB0214, BPP0210 | | (BB, BPP) AraC family transcriptional regulator	245	0.152003093	0.277533976	-0.072756342	0.340075442	0.342281157	0.555518723	0.487187285	0.033166864	0.318822184	0.250650681	0.351472371	0.94584423	0.560087832	-0.314873337	0.18473988	0.392317423	0.098563834	0.238159737	0.165059246	0.108934372	0.577308928	0.684385679	0.155278225	0.210498743	0.27897595	0.406424369	0.172467196	-0.028569152	0.333900737	0.620712526	0.685566442	0.442943496	0.203533394	0.644063013	0.323614472	0.260062839	0.023846742	0.106915204	0.36804002	0.46036149	0.584962501	0.352881023	-0.118394701	0.084888898	-0.280107919	-0.154328146	0.196857329
5208	5208 BB0215, BPP0211 | fur | (BB, BPP) ferric uptake regulation protein	246	0.017702002	0.090765464	0.291655084	0.099941438	0.128156351	0.2410081	0.152003093	-0.584962501	0.175086707	-0.052741462	0.0489096	0.13058411	-0.075948853	0.108934372	0.113656782	-0.192645078	0.028854863	0.050881169	0.112110366	0.222392421	0.212544635	0.015106892	0.074546953	-0.097168659	0.102098188	0.353636955	0.192645078	0.121990524		-0.047305715	0.252980741	0.169925001	0.428093652		0.268648012	0.152003093	-0.125530882	1.072149786	0.083831591	-0.306661338	0.131244533	-0.005805622	0.552541023	-0.237039197	-0.424497829	-0.201633861
5207	5207 BB0216, BPP0212 | | (BB, BPP) conserved hypothetical protein	248	-0.017921908	0.055141554	0.495527417	0.240539768	0.18473988	0.259386629	0.442518236	-0.338801913	0.449525876	0.311532924	0.257496222	0.088355874	-0.018615678	0.234465254	0.403163399	0.156504486	0.084888898	0.187085553	1.057143907	0.234465254	0.298844482	0.093109404	0.165059246	-0.027905997	0.222392421	0.353636955	0.088809267	0.197939378	-0.061400545	0.590124206	0.5360529	0.426264755	0.656045599	0.818393194	0.476965248	0.401616984	0.242856524	-0.156119202	0.184917716	-0.117183539	0.232173442	0.199869405	-0.216575095	0.177998302	0.064540252	-0.275634443	0.025090981
5206	5206 BB0217, BPP0213 | | (BB, BPP) putative Na+/H+ antiporter protein	249	-0.183345517	0.170618772	0.023458973	-0.303780748	-0.158147834	0.471305719	0.072149786	-0.396517411	-0.349334252	-0.378511623	-0.050626073	-0.26607486	-0.018615678	-0.314873337	-0.123382416	0.63420602	-0.343954401	-0.397876948	-0.439532061	-0.148863386	0.222392421	-0.166133422	0.14543044	0.016488123	0.009586049	0.067114196	0.011404763	-0.102569734	-0.077167861	-0.217230716	0.03562391	-0.12963528	-0.137503524	0.285269624	0.167109986	0.214738849	0.023846742	-0.2410081	-0.22650853	-0.208814015	0.212544635	-0.053111336	0.881605299	-0.014646776	0.234465254	-0.201633861	-0.330389674
7015	7015 BB0218, BPP0214 | | (BB, BPP) hypothetical protein	250	-0.602884409	-0.529820947	-0.682809824	-1.801280408	-1.760812336	-1.459431619	-1.22650853	-1.426264755	-1.632268215	-1.3594028	-1.23349013	-0.984893108	-0.963474124	-1.246160587	-0.900989994	-0.077167861	-1.169925001	-1.397876948	-1.237039197	-0.971985624	-0.602240492	-0.779778678	-0.978304929	-1.273018494	-0.769387072	-1.276840205	-1.422691072	-1.087462841	-0.375509135	-0.584962501	-0.584962501	-0.642447995	-0.693896872	-0.714730376	-0.662965013	-0.667424661	-0.480625841	-1.530514717	-0.963474124	-1.185355042	-0.551015169	-0.316145742	-0.94005746	-0.219965684	-0.107640723	0.317740298	-0.610497593
5205	5205 BB0219, BPP0215 | | (BB, BPP) putative glycosyl transferase	251	-0.370223652	0.043068722	-0.248913298	-0.934546939	-0.787779384	0.165059246	0.248576353	-1.841302254	0.030696797	-1.181065559	-0.253118937	-0.160464672	-0.761840263	0	-0.175849835	-1.497499659	-0.928916902	-1.215012891	-1.237039197	-0.196691911	0.067114196	-0.046293652	-0.055709433	-0.062121712	-0.019365325	-0.119298928	-0.131789873	0	-0.030373649	0.04580369	-0.036525876	-0.205584134	-0.176497655		-0.268105395	-0.409112665	-0.415037499	-1.037474705	-0.87036472	-0.713286598	0.162271429	-0.28757659	-0.080919995	-0.307428525	-0.702798991	-0.823122238	-0.832890014
7016	7016 BB0220, BPP0216 | | (BB, BPP) conserved hypothetical protein	252	-0.354956895	0.067114196	0.18473988	-0.69891869	-0.81526012	0.105353	0.060372618	-1.841302254	-0.310340121	-1.3594028	-0.195015982	-0.592575685	-0.730813367	-0.314873337	-0.05626822	-1.263034406	-1.203091865	-1.215012891	-1.381429107	-0.133266531	-0.023083613	0.054635257	0.174774401	0.284976959	-0.058893689	0.202629167	-0.034765418	0.14775362		-0.291231298	-0.074000581	-0.231815675	-0.062541466	-0.278631261	-0.078002512	-0.073063462	0.30256277	-1.530514717	-1.512812715	-1.74723393	-0.182864057	-0.316145742	0.188266637	0.043068722	-0.257387843	-0.938599455	-0.717412797
5204	5204 BB0221, BPP0217 | | (BB, BPP) acetyltransferase (GNAT) family protein	253	-0.054447784	0.170618772	0.038889013	-0.365181293	-0.386416821	0.330645312	0.530514717	-1.011227255	0.015430041	-0.607330314	0.186413124	0.102569734	-0.40275917	0.197939378	0.265659875	-0.607682577	-0.56326743	-0.478047297	-0.652076697	0.338801913	0.162271429	-0.121395108	0.14543044	0.10137702	0.084064265	0.011404763	0.056143078	-0.0725125	0.345774837	-0.06342538	0.252980741	0.312882955	0.093109404	-0.181606806	0.31006794	0.199308808	0.159198595	-0.761840263	-0.410933101	-0.891623839	0.192645078	0.474626296	0.172836597		0.371968777	0.415037499	-0.132450296
5203	5203 BB0222, BPP0218 | | (BB, BPP) conserved hypothetical protein	254	-0.183345517	-0.044394119	-0.023846742	-0.160822794	-0.286881148	0.2410081	0	-0.519374159	-0.27237227	-0.397876948	-0.273018494	-0.547487795	-0.378511623	-0.424497829	-0.023846742	-0.726981506	-0.67516031	-0.437405312	-0.746713571	-0.246160587	-0.209095599	-0.235954872	0.064130337	0.266714752	-0.251538767	0.056143078	0.033947332	0.055495113	0.115477217	-0.217230716	0.023846742	-0.430144392	-0.00877021	0.54830403	0.057880916	-0.017921908	0	-0.584962501	-0.660911354	-0.615989396	0.078002512	-0.390146324	0.428093652	0.057143907	0.386468347	-0.380604002	0.057880916
5202	5202 BB0222, BPP0218 | | (BB, BPP) conserved hypothetical protein	255	0.063872183	0.159478214	0.099010006	-0.259386629	0.142511644	0.502500341	0.095419565	-0.456638404	-0.146841388	0.00737953	-0.03355256	-0.062060968	0.190331212	0.13492958	0.05415577	1.101538026	-0.237039197	-0.164386818	-0.237039197	0.293358943	0.397759508	0.474538511	0.165059246	0.423305115	0.254997087	0.506535854	0.192645078	0.527247003	0.584962501	0.472068444	0.30256277	-0.069262662	0.306103128	0.610588308	0.121306296	0.415037499	0.600904045	-0.427421224	-0.566583971	-0.358191639	0.308122295	-0.017487427	0.852846306	0.540568381	0.510796482	-0.301169535	-0.151065974
5200	5200 BB0223, BPP0219 | | (BB, BPP) metallo-beta-lactamase superfamily protein	256	0.567040593	0.192645078	0.265659875	0.099941438	0.212220616	0.415037499	0.637429921	-0.256339753	0.460841189	0.1740294	0.4639471	0.430144392	0.1740294	0.835369298	0.634047281	-0.077167861	0.071083098	0.036525876	-0.105794664	0.897430266	0.172467196	0.312787441	0.19401062	0.406722231	0.205809537	0.380272081	0.317340825	0.197939378	0.333900737	0.133266531	0.519374159	0.515699838	0.24838763	0.035750025	0.363507199	0.245112498	0.30256277	-0.354664881	-0.089005006	-0.38466385	0.335603032	0.571379528	0.491658781	0.313157885	0.470532612	-0.177787119	-0.510961919
5201	5201 BB0223, BPP0219 | | (BB, BPP) metallo-beta-lactamase superfamily protein	257	0.284640862	0.256775415	0.156725504	-0.288830407	0.128156351	0.584962501	0.521952703	-0.653675251	0.426625474	-0.215012891	0.665580961	-0.015266757	0.036525876	0.556393349	0.128156351	0.403722186	-0.186413124	-0.181065559	-0.419903254	0.527247003	0.440572591	0.399770743	0.330645312	0.338416218	0.286881148	0.232173442	0.280107919	0.028014376	0.156504486	1.605499432	0.592955291	0.409390936	0.24838763	0.293731203	0.254572827	0.152003093	0.137503524	-0.670692375	-0.331205908	-0.358191639	0.397759508	0.259166588	0.203533394	0.152003093	-0.047934477	0.139403057	-0.06030051
5199	5199 BB0224, BPP0220 | | (BB, BPP) ArsR family regulatory protein	258	0.284640862	0.2357138	0.05415577	0.030119988	0.156725504	0.5776577	0.451563375	-0.487665299	0.242200902	-0.164386818	0.545741191	0.237499314	0.415037499	0.497499659	0.354664881	1.080373416	0.043068722	-0.215012891	-0.203091865	0.197939378	0.423599513	0.496233582	0.125530882	0.4639471	0.341036918	0.465663572	0.423599513	0.537028024	0.426264755	-0.181606806	0.527737632	0.21916852	0.388565288	-0.026089229	0.31006794	0.415037499	0.722466024	-0.761840263	-0.660911354	-0.554588852	0.522565964	0.127460909	0.633677786	0.359328067	0.327574658	0.176877762	0.057880916
7017	7017 BB0225, BPP0221 | | (BB, BPP) putative membrane protein	259	-0.091922489	0.030894008		-0.216317907	-0.428236997	0.184424571	-0.037474705		0.379704426	-0.437405312	0.311944006	0.102569734	-0.135655099	0.527247003	-0.123382416		-0.541893779	-0.519867472	1.084888898	0.210217707	-0.131789873	-0.067355268	-0.010971118	0.71356099	-0.251538767		-0.276840205		-0.158697746	-0.16411938	-0.024247546	-0.142019005	0.36159824	-0.36923381	-0.132450296	-0.295455884		-0.927850214	-0.8259706	-0.680119734	0.362570079	-0.232081478	1.180572246	0.138827705	0.009398698	0.300866479	-0.510961919
5198	5198 BB0227, BPP0223 | | (BB, BPP) putative phenylacetate-CoA ligase	260	-0.02999474	-0.110282055	0.084213004	0.177345942	0.156725504	0.347923303	0.206450877	-1.310787537	0.215728691	-0.8259706	0.064851144	-0.11042399	-0.263034406	-0.102569734	-0.072756342	-1.030373649	-0.254317189	-0.607330314	-0.796466606	-0.043068722	0.222392421	-0.035877036	-0.055709433	-0.109042759	-0.00965017	-0.023083613	0.04508789	-0.196691911		-0.36923381	0.058893689	-0.04580369	-0.118394701		-0.008461579	-0.091922489	0.023846742	-0.263034406	-0.939627382	-0.781999348	-0.182864057	-0.316145742	-0.176497655	-0.203091865	-0.502500341	-1.108524457	-1.09592442
5197	5197 BB0228, BPP0224 | | (BB, BPP) ABC transporter ATP-binding protein	261	0.332575339	0.136935645	0.391190757	0.433184846	0.403163399	0.548062918	0.258918297	-0.011227255	0.242200902	0.212848649	0.351472371	-0.030696797	0.140862536	0.041820176	0.084213004	0.087462841	0.203533394	0.160854011	0.83824893	0.160464672	0.212544635	0.044854236	0.295455884	0.389946518	0.230612928	0.289506617	0.440572591	0.041820176	0.209453366	0.015430041	0.485426827	0.14974712	0.504042505	0.04580369	0.337034987	0.602664502	0.137503524	0.769880217	-0.037474705	-0.052088511	0.584962501	0.073421069	0.291889269	0.336427665	0.312467766	0.549687026	-0.008461579
5196	5196 BB0229, BPP0225 | | (BB) putative exported protein ; (BPP) Pseudogene	262	0.040971781	0.090765464	0.069262662	0.562467863	0.450084446	0.439421658	0.377562794	0.716693199	0.355658952	0.358453971	0.325240829	-0.212303604	0.018378529	0.055495113	0.142511644	-0.04580369	0.165059246	0.187085553	0.940498988	0.210217707	0.222392421	0.08358663	0.115477217	0.016488123	0.24691474	0.680931559	0.448984831	-0.014213859	0.014950341	-0.015596855	0.432959407	0.303780748	-0.00877021	-0.112894056	0.254572827	-0.054447784	-0.152003093	0.123988717	0.487187285	0.050273206	0.514573173	0.138030151	-0.483679165	0.165059246	0.250406798	0.506185387	0.415037499
5195	5195 BB0230, BPP0226 | | (BB, BPP) putative branched-chain amino acid transport system permease	263	0.235058833	0.148250959	0.415037499	0.468808756	0.561115759	0.510194732	0.2793824	1.158697746	0.075551033	0.238159737	-0.050626073	-0.321928095	0.072149786	-0.350497247	0.038889013	-0.015106892	0.336427665	0.106915204	1.216133431	-0.246160587	0.241888597	-0.078002512	0.295455884	0.455909781	0.111031312	0.353636955	0.482151695	0.160464672	0.448460501	0.161280907	0.282933963	-0.081136763	0.277533976	-0.026089229	0.268648012	0.167944637	0	0.894506871	0.206450877	0.68062761	0.448984831	-0.041138695	0.218640286	0.359328067	0.787006277	0.749456538	0.637429921
5194	5194 BB0231, BPP0227 | | (BB, BPP) putative branched-chain amino acid transport system permease	264	-0.324899661	0.114035243	-0.267772325	0.198719592	0.265659875	0.222392421	-0.285402219	1	-0.16411938	0.120590141	-0.214124805	-0.461331152	0	-0.482600783	-0.345774837	-0.375509135	-0.271804615	-0.147898695	-0.186413124	-0.297385911	-0.377367081	-0.321928095	-0.044394119	0.406722231	-0.309955453	-0.222392421	0.261124816	0.108934372	0.709658248	0.104697379	-0.234465254	-0.540568381	0.076621282	-0.058032121	-0.151065974	0.069540933	0.023846742	1.036525876	0.024453044	0.489805268	0.192645078	-0.452207292	0.919080005	0.336427665	1.297201009	1.266514975	1.121306296
5193	5193 BB0231, BPP0227 | | (BB, BPP) putative branched-chain amino acid transport system permease	265	0.423915651	0.148250959	0.252484486	0.340075442	0.613583179	0.381870635	0.184917716	0.966052668	0.355658952	0.480132528	-0.085391491	-0.126912112	0.036525876	-0.043068722	-0.325875279	-0.175571565	0.084888898	0.311532924	0.216133431	-0.043068722	0.033947332	-0.00507099	0.043068722	0.423305115	-0.00965017	0.232173442	0.192645078	0.327574658	0	0.04580369	0.321928095	-0.218640286	0.188266637	0.242200902	0.089942125	0	0.137503524	1.063325935	0.2793824	0.779311885	0.514573173	-0.102020937	0.375144772	0.01449957	0.625255207	0.672835257	0.669610326
5192	5192 BB0232, BPP0228 | | (BB, BPP) putative high-affinity branched-chain amino acid transport ATP-binding protein	266	0.214738849	-0.00625899	0.212220616	0.804743709	0.693753527	0.356485317	0.521952703	1.236700258	0.660513534	0.776373979	0.325240829	0.102569734	0.253756592	-0.405638801	0.069262662	0.156504486	0.59946207	0.521952703	1.771522816	0	0.27064759	0.03500645	0.155278225	0.171766348	0.189033824	0.362570079	0.561878888	0.108934372	0.273018494	0.133266531	0.655351829	0.033423002	0.157239742	0.015430041	0.44012848	0.069540933	0.180572246	0.609415544	0.589066899	0.718429643	0.584962501	0.051225323	-0.118394701	0.071083098	-0.212993723	0.659659868	0.593374741
5190	5190 BB0233, BPP0229 | | (BB, BPP) putative AMP-binding enzyme	267	0.194128569			0.529109266	0.582332245	0.330645312	0.140862536	1.292553493	-0.047305715	-0.068171503	0	-0.303069068	-0.135655099	0.069041644	-0.007905198	0.058893689	0.177998302	0.2255597	1.203533394	0.173064709	0.011404763	-0.099535674	0.021695071	0.142019005	-0.109877618	0.397759508	0.498453507	-0.043068722	0.459431619	0.015430041	0.10433666	0.257387843	0.218640286	0.170499437	0.254572827	0	-0.125530882	0.442518236	0.580846392	0.61533615	0.389042291	0.169281085	0.188266637	-0.219965684		0.213403638	0.54793177
5191	5191 BB0233, BPP0229 | | (BB, BPP) putative AMP-binding enzyme	268	-0.054447784	0.192645078	0.156725504	0.658151211	0.751086702	0.517848305	0.1740294	1.138519864	-0.015596855	-0.083768358	0.032789935	-0.360402243	-0.263034406	-0.350497247	0.038889013	0.129283017	0.43673257	0.106915204	1.105353	-0.263034406	0.078002512	-0.00507099	-0.010971118	0.161918562	0.019108823	0.344648171	0.522565964	-0.043068722		0.403355694	0.222392421	-0.12963528	-0.00877021	0.541214605	0.452512205	0.214738849	0.023846742	0.560087832	0.206450877	0.46036149	-0.131789873	-0.259562214	-0.321928095	0.043068722	0.117651589	0.749456538	0.389502407
5189	5189 BB0234, BPP0230 | | (BB, BPP) cyclic nucleotide-binding protein	269	-0.156628179	-0.057333175	0.069262662	0.320710117	0.751086702	0.406816992	-0.024874669	1.011140558	0.161280907	0.36994961	0.229481846	0	0.358453971	0.210217707	-0.193771743	1.380821784	0.028854863	0.1740294	0.177998302	0.382857094	0.344648171	0.384340702	-0.022026306	0.455909781	0.222392421	0.448984831	0.380272081	0.258311996	0.798741792	0.928446739	0.242856524	0.087462841	0.188266637	1.104697379	0.389502407	0.289506617	0.468148836	0.680382066	0.30954437	0.51866013	0.344648171	0.084392187	0.587874096	0.692571475	0.86155323	0.231325546	0.593374741
3508	3508 BB0235, BPP0231, BP0564 | | (BB, BPP, BP) probable transporter	270	0.167944637	0.419713986			0.219009782	-0.15565087	-0.156119202	0.618129365	-0.146841388	0.167456746	-0.050626073	0.037474705	0.132450296	-0.563900885	-0.123382416	0.022367813	-0.137503524	-0.022367813	-0.459431619	0	-0.088536675	0.198328716	0.125530882	0.08061846	0.124328135	-0.034765418	0.083416008	-0.087462841			-0.132103536	0.044394119	-0.053439259		0.097847323	0.222392421		-0.085729874	0.456064768	0.173331603	-0.106915204	0.224873411	0.306103128	-0.044394119
3310	3310 BB0236, BPP0232, BP0563 | | (BB, BPP, BP) probable LysR-family transcriptional regulator	271	-0.31748219	0.073063462	0.023458973	0.250808104	0.354664881	0.212993723	0.054447784	0.743660247	0.31259023	0.206450877	0.271302022	-0.05415577	-0.274174963	-0.087462841	-0.407175382	-0.245112498	0.2410081	0.127379306	0.105353	-0.229481846	0.207595419	0.275634443	0.2410081	0.601450624	-0.377069649	-0.034765418	0.453172628	-0.043068722	-0.022720077	0.718229032	-0.59400764	-0.148250959	-0.257797757	1.477649477	-0.247927513	-0.362570079	-0.736965594	0.428843299	0.442518236	0.445411148	0.526545814	0	-0.080919995	-0.343954401	-0.543142325	-0.938599455	0.233199176
2455	2455 BB0237, BPP0233, BP0562 | | (BB, BPP, BP) putative exported protein	272	-0.017921908	0.333126301	-0.345774837		0.713118852	0.11042399	0	0.527931556	0.235628248	0.263034406	0.164386818	-0.312467766	-0.115477217	0.102361718	-0.123382416	-0.445411148	-0.113656782	0.043721377	-0.067114196	0.160464672	-0.125530882	0.088355874	-0.101879614	0.126912112	-0.120294234	0.067114196	0.177538186	0.08246216			0.017921908	0.108524457	-0.080919995		0.049753035	0.127755547	0.378511623	0.182203331	0.442518236	0.20029865	-0.034765418	0.148522525	-0.289506617			-0.569365646	-0.309328058
2456	2456 BB0238, BPP0234, BP0561 | | (BB, BPP, BP) putative exported protein	273	0.017702002	-0.20069735	-0.048094288	0.204013892	0.336049203	0.140481224	-0.018615678	0.381090167	0.215728691	0.501194143	0.229481846	0.204931451	0.387023123	0.270089163	-0.175849835	-0.272079545	0.125530882	0.403896942	0.479167837	0.28757659	0.222392421	0.324962155	-0.119581616	0.271302022	0.137503524	0.280107919	0.453172628	0.062284278	-0.245112498	0.11189288	0.277984747	0.027905997	0.051530301	0.746243408	-0.10496956	0	0.070389328	0.253756592	0.269186633	0.328054198	0.362570079	0.148522525	-0.166649869	-0.237039197	-0.502500341	-0.479167837	0.074000581
2457	2457 BB0239, BPP0235, BP0560 | | (BB, BPP) conserved hypothetical protein ; (BP) Pseudogene	274	-0.017921908	-0.384143491	0.495527417	0.424139706	0.336049203	0.048363022	0.089637212	0.682259702	0.349584438	0.147557188	0.291766124	0.037474705	0.132450296	0.062284278	-0.202816883	0.044394119	0.14543044	0.244418728	0.064130337	-0.065095028	-0.017277991	0.030057234	-0.1740294	-0.050626073	-0.152003093	0.067114196	0.207595419	-0.254572827			0.087462841	0.044394119	-0.108934372		-0.025535092	0.026472211	-0.277533976	0.106915204	0.428843299	0.173331603	-0.070389328	0.224873411	-0.108934372	-0.237039197	-0.087462841
2458	2458 BB0240, BPP0236, BP0559 | | (BB, BPP, BP) probable aminotransferase	275	0	-0.20069735	-0.721283972	0.15565087	0.135351853	-0.050040682	0.123988717	0.480625841	-0.253756592	-0.068171503	0.0489096	-0.203533394	-0.342887714	-0.133266531	0.113656782	-0.445411148	0.043068722	0.043721377	0.540568381	-0.021373651	-0.034765418	-0.380031049	-0.415037499	-0.488747185	-0.395928676	-0.034765418	-0.283792966	-0.443606651	-0.142019005	0.090197809	-0.018147347	0.169925001	-0.026472211	0.133266531	-0.247927513	-0.397335498	0.944858446	0.321928095	0.036525876	-0.031026896	0.177538186	-0.20511443	-0.080919995	-0.652076697	-0.212993723	-0.523561956	-0.406625259
2460	2460 BB0241, BPP0237, BP0558 | | (BB, BPP, BP) amino acid-binding periplasmic protein	276	0.152003093	-0.057333175	0.156725504	0.053771256	0.156725504	0.2410081	0.299560282	0.527931556	0.11189288	0.206450877	0.271302022	0.224560258	-0.056583528	0.160464672	0.298081353	-0.069262662	0.064130337	0.167456746	0.736965594	0.680721484	-0.034765418	-0.078002512	-0.084392187	0.064851144	-0.029146346	0.067114196	0.033947332	-0.306103128			0.232660757	0.405141463	0.19592021		0.074000581	-0.140177658	0.03562391	0.854149134	0.769880217	0.278301162	0.526545814	0.624960569	0.076621282	-0.186413124	-0.11783649
2461	2461 BB0242, BPP0238, BP0557 | | (BB, BPP, BP) putative membrane protein	277	0.199308808	-0.222392421	-0.123382416	0.219781208	0.219009782	0.11042399	0.428843299	0.246160587	0.645716532	0.2255597	0.534336428	0.354956895	0.182203331	0.75802721	0.391190757	0.768184325	0.184424571	0.387023123	1.212993723	0.612976877	0.321928095	0.224560258	0.321928095	0.271302022	0.23878686	0.26589406	0.440572591	0.041820176	0	-0.253756592	0.350497247	0.550746785	0.149377624	0	0.254572827	-0.026967048	0.070389328	-0.342887714	0.495957495	-0.095157233	0.453172628	0.764511921	-0.652076697	-0.186413124	-0.246160587	-0.064130337	-0.373458396
2462	2462 BB0243, BPP0239, BP0556 | hmgcL | (BB, BPP, BP) hydroxymethylglutaryl-CoA lyase	278	-0.036069255	-0.117039421	0.091630475	0.15565087	0.198545679	0.079727192	0.401098308	-0.256339753	0.367731785	-0.189477799	0.351472371	0.123631349	0.106915204	-0.254572827	0.156725504	-0.117356951	-0.022026306	-0.164386818	-0.459431619	0.197939378	0.222392421	0.13058411	-0.050040682	-0.121015401	0.056583528	0.192645078	0.362570079	-0.359542387	-0.327574658	-0.047305715	0.378511623	0.139551352	0.218640286		0.144389909	0.05246742	-0.277533976	0.182203331	-0.2410081	-0.232660757	0.017073513	-0.017487427	0.101283336	-0.343954401	-0.462971976	-0.768674454	-0.47533801
3311	3311 BB0244, BPP0240, BP0555 | smf | (BB, BPP, BP) conserved hypothetical protein	279	0.119581616						0.253756592		0.403355694	0.403896942		0.569695744	0.299560282		-0.149377624	0.426264755	0.381870635	0.403896942	1.874469118	0.28757659	0.131244533	0.324962155	0.016301812	1.291766124	0.124328135	0.538419915	0.415037499				0.321928095	0.285402219		0.415037499					0.668794092	0.595158268	0.415037499	0.419376435	0.025995209	0.184424571	0.210217707	0.646363045
2463	2463 BB0245, BPP0241, BP0554 | lrp, alsB, livR, ihb, oppI | (BB, BPP, BP) leucine-responsive regulatory protein	280	0	-0.137503524	-0.286881148	-0.133855747	-0.149377624	0.125530882	-0.037474705	-1.256339753	0	-0.467778961	0	-0.102250058	-0.085729874	-0.065095028	0.135351853	-0.607682577	-0.343954401	-0.498805857	-0.618129365	0.321928095	-0.070389328	-0.030696797	-0.050040682	0.064851144	-0.120294234	0.083416008	0.237039197	0.102361718	0.392317423	0.11189288	0.017921908	0.139551352	0.051530301	-0.199308808	-0.051530301	-0.054447784	0.03562391	-0.700439718	-0.452512205	-0.510194732	0.280107919	0.100694	0.428093652	-0.16175107	0.371968777	0.061400545	-0.623436649
2865	2865 BB0246, BPP0242, BP0553 | | (BB, BPP, BP) conserved hypothetical protein	281	-0.362570079	-0.222392421	-0.438884241	-0.281412935	-0.202816883	-0.050040682	-0.176877762	-1.10433666	-0.430634354	-0.664815808	-0.465663572	-0.256972653	-0.028014376	-0.306103128	-0.123382416	-0.678071905	-0.343954401	-0.596103058	0.105353	-0.306103128	-0.017277991	-0.360402243	-0.033166864	-0.103093493	-0.168122759	0.192645078	0.131244533	-0.133266531	0	-0.199308808	0.169925001	-0.093109404	-0.137503524	-0.047305715	0.049753035	0.026472211	-0.415037499	-1.176877762	-0.354664881	-0.647698256	0.294183104	-0.127111918	-0.459431619	-0.371968777	-0.148863386	-0.238159737	-0.745427173
2464	2464 BB0247, BPP0243, BP0552 | def, fms | (BB, BPP, BP) polypeptide deformylase	282	0.069540933	-0.018859027	0.239187664	0.235378063	0.239187664	0.459431619	0.190331212	-0.618909833	-0.199308808	-0.407657969	0.096215315	0.569695744	0.657112286	0.782901878	0.177787119	0.87036472	0.347923303	-0.407657969	-0.316473665	0.497499659	0.402098444	0.724765141	0.529253068	0.644519345	0.565597176	0.652076697	0.453172628	0.570748642		0.55359833	0.689299161	0.417852515	0.447458977	0.49426419	0.337034987	0.415037499	0.655351829	-0.571156701	0.123988717	0.25276607	0.478047297	0.733485025	-0.355094959	0.043068722	-0.280107919	0.120294234	-0.440572591
2866	2866 BB0248, BPP0244, BP0551 | fmt | (BB, BPP, BP) methionyl-tRNA formyltransferase	283	-0.210566986	-0.485426827	0.592824618	-0.216317907	-0.316027493	-0.119581616	0.089637212	-2.10433666	0.11189288	-1.267480311	-0.243271151	-0.078002512	-0.530514717	-0.387023123	-0.286881148	-1.245112498	-0.520832163	-0.852442812	-1.186413124	-0.180572246	0	0.015106892	0	-0.103093493	-0.089267338	-0.070389328	-0.088536675	-0.180572246			-0.074000581	-0.22521294	-0.226770862		-0.341036918	-0.231325546	-0.367731785	-0.746243408	-0.612976877	-0.647698256	-0.144389909	0.017277991	0.025995209	-0.552541023	-0.424497829	-1.716207034	-0.662965013
2867	2867 BB0249, BPP0245, BP0550 | | (BB, BPP, BP) conserved hypothetical protein	284	0.230005605	0.036994207	-0.175849835	0.250808104	0.391190757	0.198779864	0.072149786	0.274174963	0.175086707	0.147557188	0.229481846	0.164854012	0.343954401	0.216317907	0.239187664	-0.117356951	0.381870635	0.2255597	0.203533394	0.38827059	-0.106915204	0.030057234	0.095157233	0.298523491	0.084064265	0.237039197	0.490325627	0.141355849	0.108524457	-0.071553261	0.137503524	0.199672345	0.284729477	0.015430041	0.025090981	-0.08246216	-0.234465254	0.206450877	0.358453971	0.278301162	0.237039197	0.325400287	-0.389042291	-0.186413124	0.08246216	0.257797757	-0.21818017
2465	2465 BB0250, BPP0246, BP0549 | | (BB, BPP, BP) probable haloacid dehalogenase-like hydrolase	285	0.017702002	-0.096861539	0.239187664	-0.018378529	-0.149377624	-0.033166864	-0.40275917	-0.56828376	0.090197809	-0.664815808	0.164386818	-0.05415577	-0.274174963	0.28757659	-0.286881148	-0.752072487	-0.044394119	-0.321928095	-0.489805268	0.021061616	-0.263034406	-0.303069068	-0.084392187	0.156969346	-0.058893689	-0.125530882	0.131244533	0.08246216	0.022367813	-0.199308808	-0.321928095	0.060695932	0.076621282	0.030696797	-0.341036918	-0.397335498	-0.277533976	0.408084739	-0.115477217	-0.062735755	-0.347923303	-0.053111336	-0.026472211	-0.137503524	0.108934372	-0.03170886	-0.189033824
2466	2466 BB0251, BPP0247, BP0548 | | (BB, BPP, BP) hypothetical protein	286	-0.190102883					0.690315501	0.054447784		0.154328146	-0.189477799	0.389946518	-0.493040011	-0.274174963	0	-0.345774837	-0.830074999	-0.022026306	-0.115477217	-0.263034406	-0.472752997	-0.125530882	-0.126912112	-0.137503524	-0.050626073	-0.152003093	-0.05246742	-0.106915204	-0.087462841			0.03562391	0.044394119	0.540568381		0.121306296			1.230297619	0.314510623	-0.031026896	0	0.297385911	0.485426827	0.184424571		0.407175382	0.144389909
2467	2467 BB0252, BPP0248, BP0547 | | (BB, BPP, BP) putative lysine decarboxylase	287	0.035189428	-0.096861539	-0.097847323	0.382719779	0.113656782	0.079727192	-0.135655099	0.527931556	-0.023458973	0.022026306	-0.076621282	-0.177538186	-0.085729874	0.160464672	-0.202816883	0.06608919	-0.022026306	-0.022367813	0.850423644	-0.065095028	-0.222392421	-0.126912112	0.11042399	0.200912694	0.111031312	0.308122295	0.207595419	0.252387162	-0.385290156	-0.824913293	-0.255838904	-0.285754482	0.218640286	-0.731803889	-0.078002512	-0.231325546	-0.192645078	0.365649472	0.157541277	0.145850866	-0.088536675	-0.017487427	-0.166649869	-0.237039197	0.393663848	0.061400545	-0.584962501
3313	3313 BB0253, BPP0249, BP0546 | | (BB, BPP, BP) bacterioferritin	288	0.274859841	0.159478214	0.156725504	0.477578965	0.478653599	0.321928095	0.343954401	0.406625259	0.154328146	0.516790998	0.291766124	0.337034987	0.7589919	0.527247003	0.354664881	0.303780748	0.2410081	0.299560282	0.165059246	0.612976877	0.402098444	0.441371647	0.410933101	0.499571009	0.250961574	0.453172628	0.550197083	0.234465254	-0.192645078	0.175086707	0.392317423	0.392317423	0.263034406	0.516123624	0.074000581	0.289506617	0.292781749	0	0.7589919	0.25276607	0.294183104	0.824632913	-0.080919995	0.021695071	0.415037499	0.283792966	0.337034987
2468	2468 BB0254, BPP0250, BP0545 | | (BB, BPP, BP) conserved hypothetical protein	289	0.086414752	0.036994207	0.113656782	0.281181753	0.278716028	0	0.106915204	0.274174963	-0.047305715	0.187085553	0	-0.203533394	0.253756592	-0.332575339	0.198545679	0.584962501	0	0.022026306	-0.211504105	0	0.017073513	0.144389909	0.048363022	0.439699554	0.042644337	0.308122295	0.375866902	0.08246216	-0.327574658	-0.866733469	0.087462841	-0.111256751	0.051530301	-0.608421474	0	-0.026967048	-0.415037499	-0.208586622	0.190331212	0.53287399	-0.070389328	-0.017487427	-0.080919995	-0.316473665	-0.280107919	-0.201633861	-0.373458396
2111	2111 BB0255, BPP0251, BP0544 | | (BB, BPP, BP) putative 4-oxalocrotonate tautomerase	290	-0.036069255	-0.076961982	-0.097847323	0.281181753	0.177787119	0.11042399	0.314510623	-0.381870635	0.472068444	-0.139724764	0.4639471	0.522901533	0.080919995	0.680721484	0.113656782	-0.218640286	0.330645312	0.127379306	-0.067114196	0.304854582	0.033947332	0.185031894	-0.119581616	0	-0.043943348	0.099535674	0.192645078	-0.180572246	0.108524457	0.195550809	0.40599236	0.299208018	0.218640286	0.104697379	0.211504105	-0.054447784	0.321928095	0.106915204	0.584962501	0.376148486	0.389042291	0.567475074	0.051530301	0.330645312	0.851136614	0.91938154	-0.025535092
3691	3691 BB, BPP, BP | | (BB) BB0255 - B0256 intergenic region; (BPP) BPP0251 - BPP0252 intergenic region; (BP) BP0543 - BP0544 intergenic region	291	-0.231325546	-0.117039421	-0.023846742	-0.496425826	0.046542586	0.095157233	-0.135655099	-0.338801913	0.367731785	-0.294447358	0.311944006	0.318887641	0.054447784	0.121990524	-0.202816883	0.700439718	0	-0.294447358	-0.459431619	0.041820176	0.050626073	-0.015266757	-0.1740294	0.126912112	-0.029146346	0.207595419	-0.034765418	0.041820176	0.266786541	0.215728691	0.217230716	-0.039998068	0		-0.278301162	-0.20029865	0.03562391	-0.176877762	0.140862536	0.303392143	0.067114196	0.224873411	-0.321928095	-0.520832163	-0.148863386	0.148863386	-0.10496956
3314	3314 BB0256, BPP0252, BP0543 | | (BB, BPP, BP) conserved hypothetical protein	292	-0.054447784	-0.137503524	-0.072756342	-0.018378529	0.069262662	0.048363022	-0.2410081	-0.725825037	-0.199308808	-0.321928095	-0.214124805	-0.256972653	0.080919995	-0.065095028	-0.149377624	-0.218640286	-0.211504105	-0.2410081	-0.429684275	-0.133266531	0.177538186	0.044854236	0.032421478	0.271302022	-0.01449957	0	0.131244533	0.179323699	0.794415866	0.537656786	0.070389328	-0.005646563	-0.080919995	0.746243408	-0.051530301	-0.169925001	0	-0.342887714	-0.156119202	-0.128324097	0.083416008	0.100694	0.19592021	0.203533394	0.028014376	-0.097297201	-0.406625259
2469	2469 BB0257, BPP0253, BP0542 | | (BB, BPP, BP) putative exported protein	293	0.31836148	0.090765464	0.113656782	0.437686238	0.461580085	0.410933101	0.442518236	0.246160587	0.537656786	0.469485283	0.869939459	0.957621398	0.775293713	1.072408496	0.727474145	1.700439718	0.944290567	0.772048053	0.540568381	0.719892081	0.526545814	0.905877823	0.759736902	0.869939459	0.584962501	0.965234582	0.757429697	0.436099115	0.06608919	0.367731785	0.40599236	0.22881869	0.306103128	0.680009709	0.167109986	0.175849835	0.485426827	0.299560282	0.206450877	0.489805268	0.42786154	0.482941564	-0.026472211	-0.090197809	-0.087462841	-0.166009951	-0.132450296
2470	2470 BB0258, BPP0254, BP0541 | | (BB, BPP, BP) probable transcriptional regulator	294	0.214738849	0	-0.286881148	0.235378063	0.259087221	0.155278225	0.157541277	0.274174963	0.195550809	0.022026306	0.291766124	0.263034406	0.106915204	0.197939378	0.135351853	0.087462841	0.203533394	0.127379306	-0.022026306	0.041820176	0.162271429	0.059501012	0.140481224	0.298523491	0.150559677	0.251538767	0.453172628	0.252387162	-0.327574658	-0.561878888	0.201633861	-0.005646563	0.076621282	-0.235378063	-0.247927513	-0.263034406	-0.367731785	-0.145850866	-0.115477217	0.303392143	0.033947332	-0.035189428	0.263034406	-0.40053793	0.028014376	-0.275634443	-0.160464672
1704	1704 BB0259, BPP0256, BP0566 | | (BB, BPP, BP) putative dioxygenase	295	-0.150025444	-0.459431619	-0.376148486	-0.281412935	-0.149377624	-0.101879614	0.106915204	-0.381870635	0.133266531	-0.267480311	0.119298928	0.144389909	-0.308122295	-0.021373651	0	0.569855608	-0.263034406	-0.349942471	-0.459431619	0.197939378	0.099535674	0.059501012	-0.26960706	-0.355480655	-0.152003093	0.017073513	-0.182864057	-0.563900885		0.331205908	0.321928095	0.199672345	-0.289506617		-0.278301162	-0.20029865	-0.112474729	-0.571156701	-0.331205908	0.25276607	0.017073513	0.084392187	0.388565288	-0.263034406	-0.246160587	0.476438044	-0.21818017
1703	1703 BB0260, BPP0257, BP0567 | | (BB, BPP, BP) conserved hypothetical protein	296	-0.362570079						0.584962501		-0.199308808	0	0.164386818	0.164854012	-0.176877762	0.321928095	0.069262662	-0.218640286	0.165059246	-0.022367813	0.043068722	-0.021373651	-0.182864057	0.015106892	0	0.257496222	0.056583528	-0.144389909	0.280107919	0.160464672			0.03562391	0.108524457	0.284729477					0.106915204	0.140862536	0.376148486	0.146841388	-0.127111918		0.313157885	0.594361199	1.442222329
1702	1702 BB0261, BPP0258, BP0568 | | (BB, BPP, BP) putative amino acid efflux protein	297	0.289506617	0.036994207	-0.072756342	-0.496425826	-0.286881148	0.184424571	0.1740294	-1.519374159	0	-0.934904972	0.096215315	0.081196083	-0.342887714	-0.254572827	-0.123382416	-0.955605881	-0.7589919	-0.7744403	-0.686842115	0.021061616	0.514573173	0.250323354	0.373458396	0.271302022	0.214124805	0.375866902	0.294183104	0.021061616		0.472068444	0.350497247	0.243173983	0.076621282	1.119052672	-0.051530301	-0.026967048	0.137503524	-1.176877762	-0.584962501	-0.345135486	0.375866902	0.194816177	0.428093652	-0.044394119	-0.462971976	-0.823122238	-0.974909019
3430	3430 BB0262, BPP0259, BP0569 | | (BB, BPP, BP) conserved hypothetical protein	298	-0.130396637	0.108252891	-0.023846742	-0.237691558	-0.316027493	0.048363022	-0.075948853	-0.381870635	0.11189288	-0.2410081	0.208108195	-0.177538186	-0.145850866	0.160464672	-0.048094288	-0.540568381	-0.263034406	-0.294447358	-0.067114196	-0.133266531	-0.106915204	0.074000581	0.155278225	0.032789935	0.070389328	0.083416008	0.115477217	0.041820176	0.087462841	-0.253756592	0.070389328	0.027905997	-0.026472211	-0.079727192	0.316857105	-0.054447784	0.137503524	-0.115477217	-0.427421224	-0.232660757	0.207595419	0.067904065	0.051530301	-0.022026306	-0.028569152	-0.131244533	-0.662965013
1701	1701 BB0263, BPP0260, BP0570 | | (BB, BPP, BP) putative exported protein	299	-0.190102883	-0.222392421	-0.072756342	-0.522421035	-0.376148486	-0.137503524	-0.354664881	-0.725825037	-0.281770968	-0.467778961	-0.185555653	-0.370183263	-0.571156701	0.141355849	-0.376148486	-0.508146904	-0.722466024	-0.63005039	-0.552541023	0	-0.070389328	0.158064846	0.254813899	0.271302022	-0.104697379	0.099535674	-0.106915204	0.08246216	0.22881869	-0.071553261	0.10433666	0.154818109	-0.026472211	-0.199308808	-0.21818017	-0.362570079	-0.152003093	-0.208586622	-0.331205908	-0.425305835	0.280107919	0.100694	0.101283336	0.084888898	-0.148863386	-0.275634443	-0.788495895
1699	1699 BB0264, BPP0261, BP0571 | | (BB, BPP, BP) putative two-component sensor kinase	300	0.289506617	0.108252891	-0.097847323	0.018147347	0.135351853	0.321928095	-0.115477217	-0.56828376	0.175086707	-0.022367813	0.271302022	0.490840323	0.621488377	0.482392767	0.608421474	0.857980995	0.184424571	-0.215012891	0	0.527247003	0.192645078	0.349007629	0.334984248	0.402546555	0.367371066	0.502500341	0.308122295	0.46712601	0.169925001	0.133266531	0.40599236	0.108524457	0.558490289	0	0.337034987	0.245112498	0.700439718	-0.571156701	-0.378511623	0	0.308122295	0.445139531	0.218640286	0.381870635	0.594361199	0.430634354	-0.547487795
2202	2202 BB0265, BPP0262, BP0572 | | (BB, BPP, BP) putative two-component response regulator	301	-0.054447784	-0.117039421	-0.286881148	0.088536675	-0.149377624	0.155278225	0.072149786	-1.10433666	0.235628248	-0.349942471	0.142019005	0.015106892	-0.028014376	0.338801913	0.259087221	-0.870716983	0.064130337	-0.2410081	0.479167837	0.197939378	0.192645078	0.144389909	0.169925001	-0.050626073	0.070389328	0.280107919	0.237039197	-0.133266531	-0.327574658	-0.071553261	0.432959407	0.550746785	0.2410081	-0.096215315	0.049753035	-0.140177658	0.350497247	-0.342887714	-0.09557766	-0.647698256	0.362570079	0.774707688	-0.693896872	-0.090197809	0.028014376	-0.768674454	-0.974909019
3458	3458 BB0266, BPP0263, BP0573 | trkA | (BB, BPP, BP) Trk system potassium uptake protein	302	-0.036069255	-0.20069735	-0.175849835	-0.174497731	0	-0.084392187	-0.018615678	-0.56828376	0.154328146	-0.164386818	0.096215315	0.015106892	-0.342887714	0.041820176	-0.149377624	-0.540568381	0.064130337	0	-0.16175107	0.102361718	-0.106915204	-0.177538186	-0.230612928	-0.195015982	-0.251538767	-0.182864057	-0.106915204	-0.021373651	0.022367813	-0.172836597	0.153805336	-0.075187496	-0.080919995	-0.06342538	-0.10496956	-0.169925001	-0.321928095	0.321928095	-0.075948853	-0.197036847	-0.05246742	0	-0.108934372	-0.371968777	-0.314873337	-0.166009951	-0.373458396
1698	1698 BB0267, BPP0264, BP0574 | trkH | (BB, BPP, BP) Trk system potassium uptake protein	303	0.035189428	-0.179323699	-0.345774837	0	0.023458973	-0.101879614	-0.478047297	-0.178337241	0.195550809	0.106915204	0.024662054	0.015106892	0	0.179323699	-0.097847323	-0.142019005	0.14543044	0.106915204	0.415037499	-0.065095028	-0.263034406	-0.247927513	0.032421478	0.633872101	-0.029146346	-0.034765418	0.177538186	0.021061616	-0.117356951	-0.253756592	-0.112474729	-0.37064338	0.051530301	-0.291231298	-0.21818017	-0.328622747	-0.112474729	0	0.072149786	0.11783649	-0.182864057	0.445139531	-0.874469118	-0.289506617	-0.087462841	0.148863386	-0.662965013
1697	1697 BB0268, BPP0265, BP0575 | | (BB, BPP, BP) probable MarR-family transcriptional regulator	304	0.086414752	0.018615678	-0.123382416	-0.237691558	0.317190176	0.321928095	0.106915204	-0.256339753	-0.172836597	-0.215012891	0	-0.126912112	-0.085729874	-0.087462841	0.219009782	0.06608919	0.064130337	0.065095028	0.184424571	-0.156725504		-0.015266757	0.2410081	0.243557031	-0.043943348	0.177538186	0.415037499	0.179323699		0.090197809	0.053111336	0.011227255	0.428093652	0.379704426	-0.078002512	-0.20029865	-0.415037499	-0.530514717		-0.031026896	0.415037499	-0.089637212	0.347923303	-0.090197809	0.371968777	0.176877762	-0.309328058
3679	3679 BB0269, BPP0266, BP0576 | | (BB, BPP, BP) conserved hypothetical protein	305	-0.054447784	-0.018859027	-0.258311996	0.541709303	0.198545679	0.169925001	0.269186633	-0.56828376	0.090197809	-0.294447358	-0.076621282	-0.284453389	-0.085729874	0.102361718	0.278716028	-0.167109986	0.084888898	0.263034406	0.277533976	0.270089163	0.115477217	-0.062060968	0.064130337	0.126912112	-0.01449957	0.192645078	0.453172628	-0.254572827		0.569365646	0.247927513	0.184875343	0.025995209		0.167109986	-0.263034406	-0.321928095	0.299560282	0.157541277	-0.232660757	0	0.194816177	-0.571906348		0.08246216	-0.479167837	-0.584962501
2201	2201 BB0270, BPP0267, BP0577 | | (BB, BPP, BP) conserved hypothetical protein	306	0.401616984	0	0.391190757		0.317190176	-0.067114196	0.358453971		0.31259023							0.022367813													0.129283017	0.488747185	0.392317423	-0.186218809		0.718229032	-0.189033824	0.199308808	-0.074000581	-0.612976877		0.030373649		-0.375039431		0.222392421	-0.028569152	-0.768674454	-1.247927513
3243	3243 BB0270, BPP0267, BP0577 | | (BB, BPP, BP) conserved hypothetical protein	307	-0.017921908	0.108252891	-0.345774837	0.281181753	0.239187664	0.095157233	0.314510623	-0.381870635	0.27462238	-0.091630475	0.186413124	0.243925583	0.080919995	0.102361718	0.298081353	-0.167109986	0.14543044	0.2255597	0.415037499	0.28757659	0.033947332	-0.046293652	-0.15565087	-0.121015401	-0.029146346	0.067114196	0.222392421	-0.254572827	0.022367813	0.521537121	0.087462841	0.092757141	-0.196397213	1.293731203	-0.078002512	-0.432959407	-0.514573173	-0.2410081	0.106915204	0.145850866	0.146841388	0.084392187	0.408464845	-0.40053793	-0.502500341	-0.569365646	-0.745427173
1696	1696 BB0271, BPP0268, BP0578 | | (BB, BPP, BP) conserved hypothetical protein	308	-0.169925001	-0.096861539	-0.230297619	0.053771256	0.317190176	-0.067114196	-0.037474705	0.274174963	-0.121306296	0.022026306	-0.103093493	-0.461331152	-0.115477217	-0.133266531	-0.072756342	-0.117356951	0.064130337	-0.022367813	0.862496476	-0.502500341		-0.321928095	0.016301812	-0.050626073	-0.152003093	0	0.131244533	0			0.070389328	-0.057485495	0.388565288		0.211504105	0	0	0.321928095	0.299560282	0.278301162	0.453172628	0.17954942	-0.289506617	0.064130337	-0.087462841
2373	2373 BB0276, BPP0273, BP0583 | | (BB, BPP, BP) probable ring hydroxylating beta subunit	309	-0.073063462	-0.31259023	-0.316027493	0.437686238	0.135351853	-0.084392187	0.140862536	0.456378295	0.293731203	0.206450877	0.186413124	0.164854012	0	0.584962501	0.177787119	0.044394119	0.2410081	0.501194143	0.184424571	0.338801913	-0.125530882	-0.194816177	-0.230612928	-0.253118937	-0.168122759	-0.125530882	0.017073513	-0.280107919	-0.445411148	-0.199308808	-0.036525876	0.124121312	-0.257797757	-0.181606806	-0.078002512	-0.295455884	-0.192645078	0.106915204	0.884522783	0.20029865	-0.05246742	0.764511921	0	-0.343954401	0.108934372	-0.097297201	-0.051530301
2372	2372 BB0277, BPP0274, BP0584 | | (BB, BPP, BP) probable Ring hydroxylating alpha subunit	310	0.035189428	-0.117039421	-0.023846742	0.250808104	0.239187664	0.032421478	-0.557481764	0.43171624	0.331205908	0.065095028	0.164386818	-0.152003093	0.343954401	0.197939378	-0.072756342	1	0.105353	0.106915204	0.021695071	0.062284278	-0.125530882	0.088355874	0	0.142019005	0.014355293	0.177538186	0.192645078	0.121990524	-0.299560282	-0.146841388	0.263034406	-0.186218809	0.172836597	0.030696797	0.025090981	0	0.201633861	0.253756592	0.253756592	0.511500339	-0.034765418	0.084392187	0.408464845	-0.186413124	0.210217707	0.257797757	0.211504105
2371	2371 BB0278, BPP0275, BP0585 | | (BB, BPP, BP) putative ferredoxin reductase	311	0.346650524	0.055141554	-0.230297619	0.325575872	0.544996093	0.295455884	0.456064768	0.065588342	0.27462238	0.352671618	0.534336428	0.600069393	0.489384841	0.654004145	0.478653599	0.189824559	0.313157885	0.547487795	0.2410081	1	0.618909833	0.600069393	0.2410081	0.126912112	0.124328135	0.251538767	0.440572591	-0.021373651	-0.218640286	0.718229032	0.263034406	0.661778098	0.025995209	1.54830403	-0.132450296	-0.08246216	0.169925001	-0.530514717	0.703282468	0.145850866	0.26589406	0.743901641	-0.257797757	0		-0.275634443	-0.025535092
2370	2370 BB0279, BPP0276, BP0586 | | (BB, BPP, BP) ferredoxin	312	0.230005605	-0.117039421	0.177787119	0.071258683	0.023458973	-0.1740294	0.106915204	-0.472068444	0.403355694	0.167456746	0.351472371	0.300509111	0.132450296	0.556393349	0.177787119	0.044394119	0.447458977	0.532221039	1.471305719	0.102361718	-0.070389328	-0.062060968	-0.101879614	-0.176156955	0.028569152	-0.088536675	0.115477217	0.141355849	0.108524457	0	-0.018147347	0.257387843	0.306103128	-0.291231298	0.121306296	-0.140177658	-0.074000581	-0.308122295	0.521952703	0	0.402098444	0.624960569	-0.108934372	0.259386629	0.649502753	0.204358499	-0.547487795
2369	2369 BB0280, BPP0277, BP0589 | | (BB, BPP, BP) putative exported protein	313	0.069540933	-0.179323699	-0.123382416	-0.113956189	0	0.016301812	-0.219313028	0.033166864	-0.253756592	0.2255597	-0.185555653	-0.284453389	0.080919995	-0.254572827	-0.023846742	-0.272079545	0.125530882	-0.022367813	1.115477217	-0.254572827	-0.106915204	-0.247927513	0.032421478	-0.23349013	-0.13606155	0.033947332	-0.05246742	0	0.129283017	-0.047305715	0.070389328	-0.245112498	0.347923303	-0.235378063	0.233199176	0.127755547	0.10433666	0	-0.037474705	-0.095157233	0	0	-0.289506617	0.259386629	0.685126663	0.780218792	-0.051530301
3469	3469 BB0281, BPP0278, BP0590 | | (BB, BPP, BP) oxidoreductase, large chain	314	-0.073063462	0.192645078			-0.504472583	-0.415037499	-0.115477217	-0.426264755	1.195550809	-0.215012891	-0.398549376	0.081196083	-0.208586622	-0.280107919	-0.258311996	0.266786541	-0.618129365	-0.530514717	-0.520832163	-0.628031223	0.033947332	-0.126912112	-0.084392187	-0.398549376	-0.120294234	-0.163498732	-0.485426827		0.044394119		0.185866545	-0.245112498	-0.080919995		-0.078002512	0.245112498	0.232660757	-0.274174963	-0.197939378	-0.062735755	-0.05246742	-0.108252891	0.284729477	-0.067114196		0.061400545
2368	2368 BB0282, BPP0279, BP0591 | | (BB, BPP, BP) oxidoreductase, medium chain	315	0.183711953	-0.057333175	-0.258311996	-0.84434913	-0.316027493	-0.230612928	0.123988717	-0.618909833	-0.253756592	-0.091630475	-0.103093493	-0.102250058	0	0	0.046542586	0.965784285	-0.371968777	-0.498805857	-0.429684275	0.197939378	0.389042291	0.496233582	0.016301812	-0.253118937	0.333423734	-0.070389328	-0.415037499	-0.087462841		0.63076619	0.185866545	0.22881869	0.051530301	0.268196111	-0.025535092	0.353636955	0.432959407	-0.274174963	-0.176877762	-0.062735755	-0.017277991	0.224873411	0.347923303	-0.022026306	-0.148863386	-0.03170886	0.275634443
2367	2367 BB0283, BPP0280, BP0592 | | (BB, BPP, BP) putative iron-sulfur binding protein	316	-0.036069255	-0.137503524	0.528694281	-1.174497731	-1.345774837	-0.704544116	-0.115477217	-1.338801913	-0.561878888	-0.596103058	-0.857980995	-0.399930607	-0.793549123	-0.563900885	-0.202816883	-0.870716983	-0.7589919	-0.7744403	-0.090197809	-0.502500341	-0.05246742	-0.194816177	-0.289506617	-0.103093493	-0.251538767	-0.509674373	-0.966052668	-0.204819792	-0.714597781	-0.121306296	-0.152003093	-0.022720077	0.025995209	-0.129767875	-0.189033824	-0.20029865	-0.367731785	-0.145850866	-0.156119202	-0.46712601	-0.106915204	0.067904065	0	0.021695071	-0.462971976	0.176877762	-0.925999419
6004	6004 BB0283, BPP0280, BP0592 | | (BB, BPP, BP) putative iron-sulfur binding protein	317	0.388070452			0.740613371	0.654225163	0.459431619	-0.378511623	1.016678741	0.293731203	0.127379306	0.408805546	0.474538511	0.823122238	0.338801913	0.278716028	0.303780748	0.295455884	0.206450877	0.613817363	0.420331799	0.695145418	0.102569734	0.573991383	0.439699554	0.333423734	0.478047297	0.453172628	0.355480655	0.672425342	0.175086707	0.498250868	0.417852515	0.172836597	0.119052672	0.254572827	0.784271309		0.408084739	0.633461018	0.61533615	0.514573173	0.555697906	0.932885804	0.801095932	0.415037499	0.061400545	0.275634443
6003	6003 BB0284, BPP0281, BP0593 | | (BPP) Pseudogene; (BB, BP) putative exported protein	318	0.069540933			-0.349584438	0.135351853		-0.037474705	0	0.255257055	0.106915204	0.024662054	0.243925583	0.365649472	0.38827059	-0.072756342	-0.245112498	0	-0.091630475	-0.090197809	0.404390255	-0.070389328	0.030057234	0.11042399	0.325240829	0.214124805	0.192645078	0.207595419	0.556393349	0.918863237	0.133266531	0.217230716	0.184875343	0	0.119052672				0.489384841	0.089637212	-0.345135486	-0.017277991	0.268816758	0.757799098	0.540568381	0.685126663	1.346802764	1.178337241
6002	6002 BB0284, BPP0281, BP0593 | | (BB, BP) putative exported protein ; (BPP) Pseudogene	319	0.518130992		0.769702381	0.529109266	-0.230297619	0.016301812	0.59724083	1.016678741	0.255257055	0.2255597	0.427421224	0.458050388	0.182203331	0.121990524	0.091630475	0.781359714	-0.16175107	0.065095028	-0.289506617	0.216317907	-0.106915204	0.441371647	-0.119581616	0.4639471	0.111031312	0.083416008	-0.05246742	0.160464672	0.409390936	0.67516031	0.277984747	0.214319121	0.076621282	0.827163403	0.658963082		-0.152003093	0.509013647	0.584962501	0.445411148	0.207595419	0.482941564	0.757799098	0.222392421	-0.11783649	0.204358499	0.452512205
2366	2366 BB0284, BPP0281, BP0593 | | (BB, BP) putative exported protein ; (BPP) Pseudogene	320	-0.036069255	-0.137503524	0	-0.237691558	-0.258311996	-0.393342428	-0.427421224	0.217591435	-0.146841388	0.065095028	0.096215315	-0.078002512	-0.274174963	-0.254572827	-0.286881148	-0.218640286	-0.113656782	-0.091630475	0.584962501	-0.306103128	-0.163498732	-0.284453389	-0.192645078	0.4639471	-0.234465254	-0.202492864	-0.163498732	-0.180572246	-0.327574658	-0.146841388	-0.172180975	-0.306513043	-0.053439259	-0.181606806	-0.278301162	-0.362570079	-0.234465254	0.080919995	0	0.060120992	-0.106915204	-0.146220741	-0.257797757	-0.237039197	0.108934372	0.309328058	0.189477799
2365	2365 BB0285, BPP0282, BP0594 | | (BB, BPP, BP) probable ABC transporter, ATP-binding component	322	0.05246742	0.256775415			0.069262662	-0.211504105	0.372809264	0.406625259	-0.199308808	0.086156644	-0.130060541	0.102569734	0.080919995	-0.254572827	0.113656782	0.189824559	-0.16175107	0.106915204	0	0.102361718	0.362570079	0.372658897	-0.016488123	-0.334419039	-0.058893689	-0.144389909	-0.106915204	-0.229481846	0	-0.527931556	0	0.257387843	-0.108934372		0.233199176	0.511899039		-0.085729874	0.343954401	0.226770862	0.099535674	0.051225323	0.101283336	-0.067114196	-0.628031223	0.176877762
7019	7019 BB0286, BPP0283, BP0595 | | (BB, BPP, BP) ABC transporter, permease component	323	-0.017921908	0	-0.123382416	-0.470890734	-0.407175382	-0.289506617	-0.176877762	0.381090167	-0.632268215	0.167456746	-0.688055994	-0.430304256	0.027480736	-0.306103128	-0.048094288	0.209453366	-0.237039197	0	-0.263034406	-0.387023123	-0.05246742	-0.247927513	-0.211504105	-0.715023041	-0.104697379	-0.559427409	-0.664396968	-0.359542387	-0.04580369	-0.199308808	-0.018147347	-0.057485495	0.025995209	-0.181606806	0.049753035	-0.08246216	-0.074000581	0.489384841	0.415037499	0.20029865	0.308122295	0.224873411	0.428093652	-0.263034406	-0.148863386	0.061400545	0.254572827
2364	2364 BPP0283, BP0595 | | (BPP, BP) ABC transporter, permease component	324	-0.532495081	-0.494197037	-0.140660407	-0.718818247	-0.843274496	-0.874469118	-0.566583971	0.011140558	-0.757799098	-0.498805857	-0.442943496	-0.440572591	-0.378511623	-0.628031223	-0.608809243	0.523561956	-0.500073603	-0.340543773	-0.479609501	-0.891065628	-0.602240492	-0.631256153	-0.834940754	-1.005538184	-0.614108846	-1.023083613	-1.119298928	-0.91753784	-0.777607579	-0.731803889	-0.497499659	-0.430144392	-0.558967292	-0.509411468	-0.55987152	-0.558490289	-0.514573173	-0.156119202	-0.460973783	-0.095157233	-0.392317423	-0.567684509	-0.63840176	-0.439532061	-0.148863386	0.266514975	0.254572827
2951	2951 BB0289, BPP0286, BP0598 | | (BB, BPP, BP) conserved hypothetical protein	326	-0.31748219	-0.137503524	0.069262662	-1.349584438	-1.407175382	-1	-0.612976877	-1.426264755	-1.096215315	-0.349942471	-0.857980995	-0.152003093	-0.415037499	-0.563900885	-0.123382416	-0.607682577	-0.289506617	-1.068171503	-0.874469118	-0.765534746	-0.070389328	-0.440572591	-0.844721775	-1.488747185	-0.358453971	-1.106915204	-1.304854582	-1			-1.036525876	0.060695932	-0.736965594		0.121306296	-0.054447784	-0.277533976	-1.530514717	-1	-1.232660757	-0.509674373	-0.674599713	-0.108934372		-0.971985624
471	471 BB0290, BPP0287, BP0599 | | (BB, BPP, BP) conserved hypothetical protein	327	-0.054447784	0.333126301		0.171952683	0.219009782	0.198779864	-0.037474705	-0.426264755	0.235628248	-0.189477799	0.311944006	0.185031894	0.469485283	0.141355849	-0.072756342	0.475733431	0.043068722	0.065095028	-0.022026306	0.062284278	-0.05246742	0.144389909	-0.067114196	0.142019005	0.028569152	-0.017277991	-0.070389328	0.062284278		0.154328146	0	0.044394119	0.388565288		0.275634443	-0.231325546		-0.028014376	0.054447784	0.145850866	-0.144389909	0	0.610957709	-0.263034406	0.108934372	0.520832163	0.489038081
3610	3610 BB0291, BPP0288, BP0600 | | (BB, BPP, BP) conserved hypothetical protein	328	0.069540933	0	0.069262662	0.296132094	0.198545679	0	-0.037474705	0.763559804	0.367731785	0.547487795	0.229481846	0.144389909	0.343954401	0.121990524	-0.097847323	0.357552005	0.295455884	0.206450877	0.525461489	0.08246216	-0.106915204	-0.046293652	0.169925001	0.439699554	0.070389328	0.237039197	0.415037499	0.28757659	0.06608919	0	0.03562391	-0.057485495	0.149377624	0.060754031	0.233199176	0.289506617	0.137503524	0.621488377	0.428843299	0.53287399	0.115477217	0.325400287	-0.137503524	0.043068722	0.210217707	0.061400545	0.254572827
2669	2669 BB0292, BPP0289, BP0601 | | (BB, BPP, BP) rRNA methylase	329	-0.339850003	-0.244418728	0.156725504	-1.718818247	-2.023846742	-1.874469118	-1.427421224	-1.426264755	-1.36923381	-0.893084796	-1.273018494	-0.558628353	-0.893084796	-1.133266531	-0.760812336	-0.508146904	-0.956931278	-1.022367813	-1.186413124	-0.91753784	-0.664396968	-0.615659298	-1.505235308	-1.635588574	-0.556393349	-2	-2	-1.563900885			-1.736965594	0.011227255	-1.389042291		-0.051530301	-0.111031312	0.232660757	-1.308122295	-1.378511623	-1.306661338	-1.392317423	-1.089637212	0.306103128	-0.044394119	-0.584962501
473	473 BB0293, BPP0290, BP0602 | | (BB, BPP) putative exported protein ; (BP) Pseudogene	330	-0.130396637	-0.266786541	-0.123382416	-1.911463325	-1.682809824	-1.601450624	-1.2410081	-1.519374159	-0.866733469	-0.407657969	-0.9510904	0.037474705	-0.490986353	0.021061616	-0.316027493	-0.642447995	-0.722466024	-0.437405312	-0.618129365	-0.180572246	-0.584962501	-0.380031049	-1.211504105	-1.442943496	-0.514573173	-1.584962501	-1.534336428	-1.332575339	-0.678071905	-0.430634354	-1.112474729	-0.039998068	-1.080919995	-0.866733469	0.097847323	0	0.459431619	-1.378511623	-1.156119202	-1.095157233	-1.034765418	-0.948774677	0.306103128	0.259386629	-0.584962501	0.148863386	-0.160464672
2952	2952 BB0294, BPP0291, BP0603 | gpsA | (BB, BPP, BP) glycerol-3-phosphate dehydrogenase [NAD(P)+]	331	-0.339850003	0.108252891	0.023458973	-0.84434913	-0.976541027	-0.874469118	-0.730813367	-1.178337241	-0.226275856	-0.498805857	-0.243271151	-0.078002512	-0.208586622	0.102361718	-0.149377624	0.357552005	-0.520832163	-0.407657969	-0.618129365	-0.021373651	-0.438121112	-0.126912112	-0.731511164	-0.742503778	-0.514573173	-0.777607579	-0.748461233	-0.628031223	0.22881869	-0.36923381	-0.621488377	-0.093109404	-0.355094959	-0.656515762	-0.132450296	-0.054447784	0.292781749	-0.378511623	-0.504042505	-0.306661338	-0.509674373	-0.352671618	0.408464845	0.2410081	0.13492958	0.563900885	-0.10496956
474	474 BB0295, BPP0292, BP0604 | secB | (BB, BPP, BP) protein-export protein	332	-0.295455884	-0.20069735	-0.175849835	-1.349584438	-1.471305719	-1.101879614	-0.730813367	-1.841302254	-0.310340121	-0.407657969	-0.398549376	0.372658897	0.206450877	0.782901878	0.639118271	-0.069262662	0.043068722	0.167456746	-0.186413124	0.541893779	-0.637429921	-0.687212559	-1.137503524	-1.635588574	-0.76121314	-1.637429921	-1.485426827	-1.087462841	0.087462841	-0.36923381	-1.192645078	0.108524457	-0.652076697	-0.838719093	0.233199176	-0.054447784	0.169925001	-1	-1	-0.910732662	-0.868755467	-0.035189428	0.025995209	0.105353	0.185555653	1.134649527	0.167109986
2670	2670 BB0296, BPP0293, BP0605 | grxC | (BB, BPP, BP) glutaredoxin 3	333	-0.130396637	0.20894689	1.057947349			-0.309684499	-0.700439718	-0.426264755	0.488747185	-0.022367813	0.56828376	0.458050388	-0.176877762	0.46712601	-0.097847323	0.06608919	0.259386629	0.299560282	0	0.321928095	-0.222392421	-0.046293652	-0.101879614	0.186413124	-0.184424571	-0.326228232	0.192645078	-0.021373651	-0.069262662	0.154328146	-0.172180975	0.124121312	0		0.433896527	0.199308808		0.054447784	-0.156119202	-0.062735755	-0.05246742	-0.165586066	-0.321928095	0.330645312	0.13492958	0.584962501	0.658963082
475	475 BB0297, BPP0294, BP0606 | | (BB, BPP, BP) conserved hypothetical protein	334	-0.584962501	0.176156955	-0.345774837	-0.811927652	-0.801454321	-0.601450624	-0.893084796	-0.56828376	-0.339486466	0.281412935	-0.157541277	0.538668848	0.60334103	0.482392767	0.561115759	1.209453366	0.165059246	0.577545029	0	0.497499659	-0.584962501	-0.420108489	-0.874469118	-0.610053482	-0.76121314	-0.966052668	-1	-0.839535328	0.189824559	0.04580369	-0.798366139	0.184875343	-0.226770862	-0.129767875	0.233199176	-0.08246216	0.292781749	-0.378511623	-0.612976877	0.145850866	-0.610957709	-0.444302094	0.347923303	0.203533394	0.349942471	1.176877762	0.316857105
476	476 BB0298, BPP0295, BP0607 | gpmA, gpm | (BB, BPP, BP) phosphoglycerate mutase 1	335	-0.639410285	0.362570079	0.495527417	-0.631355406	-1.072756342	-0.787006277	-1.037474705	-0.472068444	0.04580369	0.562594688	0.271302022	0.687532234	0.566346823	0.270089163	0.727474145	0.700439718	0.125530882	0.664132714	0.259386629	0.38827059	-0.637429921	-0.160464672	-0.652076697	-0.176156955	-0.577766999	-0.719892081	-1.070389328	-0.91753784	-0.142019005	-0.071553261	-0.439285046	0.243173983	0.076621282	0.188761643	0.987288948	1.06529146	0.925999419	-0.176877762	-0.452512205	0.25276607	-0.534336428	-0.375039431	-0.571906348	0.259386629	-0.180572246	0.798366139	0.752072487
	single gene variant 2	335.5
477	477 BB0299, BPP0296, BP0608 | | (BB, BPP, BP) putative peptidase	336	-1.584962501	0.125530882	0.78350818	-1.981852653	-2.230297619	-1.505235308	-2.378511623	-1.618909833	0	-0.139724764	-0.103093493	0.354956895	-0.145850866	0.021061616	0.528694281	0.426264755	0.259386629	0.501194143	0.628031223	-0.110182918	-1.932885804	-1.925999419	-2.137503524	-1.742503778	-2	-2.222392421	-2.304854582	-1.91753784	0.087462841	-0.744742945	-2.514573173	-0.327574658	-0.108934372	-1.681177816	1.200532987	1.026472211	1.247927513	-0.208586622	-1.427421224	-0.197036847	-2.070389328	-1.517058436	0.773229138	0.710493383	1.507483748	2.515357033	0.839535328
478	478 BB0300, BPP0297, BP0609 | ctpA | (BB, BPP, BP) putative carboxy-terminal processing protease precursor	337	-0.457206954	0.176156955	0.156725504	-0.496425826	-0.573185333	-0.350907162	-0.504042505	-0.472068444	0.293731203	0.469485283	0.250543462	0.584962501	0.674599713	0.640457613	0.444302094	1.118941073	0.222392421	0.606988807	0.313157885	0.270089163	-0.304854582	-0.015266757	-0.601450624	-0.420575683	-0.836501268	-0.868755467	-0.777607579	-0.839535328	-0.093109404	-0.172836597	-0.59400764	-0.148250959	-0.026472211	-0.36923381	0.452512205	0.222392421	0.459431619	0	-0.115477217	0.328054198	-0.461580085	-0.185214872	0.172836597	0.295455884	0.649502753	1.204358499	0.559427409
3557	3557 BB0301, BPP0298, BP0610 | thiF | (BB, BPP, BP) adenylyltransferase	338	-0.481869008	0.018615678	0.219009782	-0.349584438	-0.504472583	-0.371968777	-0.584962501	-0.618909833	0.133266531	0	0.119298928	0.390146324	0.206450877	0.021061616	0.278716028	0.266786541	0.125530882	0.167456746	-0.237039197	0.216317907	-0.559427409	-0.360402243	-0.371968777	-0.512206158	-0.535331733	-0.691877705	-0.691877705	-0.628031223		-0.096215315	-0.4639471	0.22881869	0.051530301	-0.181606806	0.074000581	0	0.232660757	-0.115477217	-0.427421224	0.145850866	-0.347923303	-0.420843121	0.2410081	0.064130337	0.537028024	0.498805857	0.52466199
2345	2345 BB0302, BPP0299, BP0209 | | (BB, BPP, BP) putative GntR-family transcriptional regulator	339	-0.432959407	-0.179323699	-0.230297619	-0.548893246	-0.407175382	-0.393342428	-0.075948853	-1.256339753	0.090197809	-0.115477217	-0.185555653	0.185031894	-0.028014376	0.693896872	0.023458973	-0.272079545	0.021695071	0.022026306	0	0.234465254	-0.347923303	-0.094122177	-0.459431619	-0.828233652	-0.358453971	-0.461580085	-0.509674373	-0.387023123			-0.439285046	0.060695932	-0.226770862	0.579782262	-0.21818017	-0.397335498	-0.321928095	-0.893084796	-0.197939378	-0.38466385	-0.610957709	-0.017487427	-0.736965594	-0.289506617	-0.387023123	-0.823122238	-0.662965013
2344	2344 BB0303, BPP0300, BP0208 | | (BB, BPP, BP) putative oxidoreductase	340	-0.036069255	0.018615678	-0.438884241	0.018147347	0.091630475	0.048363022	0.054447784	-0.296981738	-0.071553261	0.335184192	0.024662054	0.441371647	0.489384841	0.46712601	0.373043411	0.321928095	0.222392421	0.403896942	0.2410081	0.527247003	0.26589406	0.300509111	-0.1740294	-0.512206158	-0.184424571	-0.242570303	-0.182864057	-0.180572246	0.209453366	-0.023458973	-0.152003093	0.285402219	-0.080919995		-0.132450296	-0.054447784	0.070389328	-0.793549123	-0.308122295	-0.306661338	-0.125530882	0.084392187	0.263034406	0.043068722	0.258311996	1.733825887	-0.510961919
2342	2342 BB0304, BPP0301, BP0206 | thiC | (BB, BPP, BP) thiamine biosynthesis protein	341	-0.150025444	-0.018859027	-0.149377624	-0.421137699	-0.345774837	-0.137503524	-0.156119202	-0.725825037	-0.071553261	0.147557188	-0.157541277	0.081196083	-0.145850866	-0.306103128	-0.023846742	-0.35614381	-0.067114196	0	0.463400521	-0.065095028	-0.125530882	-0.046293652	-0.371968777	-0.121015401	-0.377069649	-0.509674373	-0.438121112	-0.415037499	-1.04580369	-0.561878888	-0.172180975	-0.148250959	-0.355094959	-0.430634354	0	-0.111031312	-0.234465254	-0.746243408	-0.40275917	-0.510194732	-0.263034406	-0.225292312	-0.736965594	-0.211504105	-0.11783649	0.283792966	-0.623436649
2100	2100 BB0305, BPP0302, BP0205 | | (BP) putative exported protein ; (BB, BPP) putative lipoprotein	342	-0.073063462	0.055141554	-0.072756342	-0.259386629	-0.682809824	0.032421478	-0.037474705	-1.10433666	-0.36923381	-0.267480311	-0.025090981	0.015106892	-0.085729874	0	0.239187664	-0.508146904	-0.263034406	-0.378511623	-0.552541023	0.121990524	-0.144389909	-0.11042399	-0.101879614	-0.067904065	-0.168122759	-0.392317423	-0.392317423	-0.254572827	0.523561956	-0.339486466	-0.152003093	-0.005646563	0.076621282	-0.757799098	-0.051530301	0.026472211	0.03562391	-0.342887714	-0.761840263	-0.425305835	-0.125530882	-0.352671618	0.306103128	0.084888898	0.258311996	0.176877762	-0.440572591
2341	2341 BB0306, BPP0303, BP0204 | | (BB, BPP, BP) putative restriction endonuclease	343	0.152003093	-0.018859027	-0.175849835	-0.496425826	-0.286881148	0.125530882	0.572578776	-0.841302254	0.154328146	-0.139724764	0.291766124	0.164854012	-0.085729874	-0.280107919	0.354664881	-0.093109404	0.447458977	-0.530514717	-0.316473665	-0.021373651		0.224560258	-0.067114196	-0.465663572	-0.058893689	-0.034765418	-0.36994961	-0.204819792	1.523561956	0.63076619	0.419538892	0.22881869	0.2410081	0.015430041	-0.132450296	0.05246742	-0.152003093	-1	-0.557481764	-0.510194732	0	-0.185214872	0.284729477	-0.186413124		-0.03170886	-0.341036918
1644	1644 BB0307, BPP0304, BP0740 | | (BB, BPP, BP) putative DNA methylase	344	-0.130396637	-0.076961982	0.023458973	-0.496425826	-0.376148486	-0.119581616	0.089637212	-0.10433666	-0.226275856	-0.139724764	-0.157541277	-0.030696797	-0.145850866	-0.387023123	-0.097847323	-0.299560282	-0.316473665	-0.267480311	-0.459431619	-0.156725504	-0.070389328	-0.126912112	-0.033166864	-0.085391491	0.070389328	-0.088536675	-0.263034406	-0.133266531	-0.142019005	-0.399607459	-0.018147347	0.154818109	-0.321928095	-0.181606806	-0.051530301	0.026472211	0.03562391	-0.378511623	-0.09557766	-0.345135486	-0.144389909	-0.108252891	-0.026472211	-0.16175107	0	0.148863386	-0.10496956
7022	7022 BB0308, BB0309, BPP0305, BPP0306, BP0741, BP0744 | | (BB, BB, BPP, BPP, BP, BP) putative transcriptional regulator	345	0.963930745	1.018615678	1.444302094		-0.123382416	0.8259706	0.843880798	-0.618909833		0.501194143			0.428843299	0.371968777	0.850622376	-0.093109404		-0.022367813	0.203533394				1.032421478			0.757429697			1	0.878693704		0.87036472	0.504042505	0.670294555	0.452512205	0.415037499	0.485426827	0		-0.647698256	0.538419915	0.71242341		1.510194732	1.055495113	1.257797757
	single gene variant 3	345.5
3562	3562 BB0309, BPP0306, BP0744 | | (BB, BPP, BP) putative transcriptional regulator	346	-0.017921908	0	0	-0.811927652	-0.682809824	-0.033166864	0.206450877	-0.671377253	0.154328146	-0.215012891	0	-0.126912112	0	-0.065095028	0.091630475	0.169925001	-0.289506617	-0.215012891	-0.371968777	-0.065095028	0.251538767	0.237499314	0.095157233	-0.195015982	0.214124805	0.067114196	-0.304854582	0.041820176	-0.870716983	-2.047305715	-1.798366139	-1.057485495	-1.611434712		-1.440572591	-1.506959989	-1.862496476	-1.793549123	-1.530514717	-1.162271429	-1.637429921	-1.674599713	-0.736965594		-1.280107919	-1.823122238	-2.247927513
720	720 BB0310, BPP0307, BP0745 | | (BB, BPP, BP) putative transcriptional regulator	347	-0.036069255	-0.018859027	0.156725504	-0.421137699	-0.407175382	0	0.190331212	-0.381870635	-0.310340121	-0.068171503	-0.185555653	-0.203533394	-0.176877762	-0.563900885	0.091630475	0.845490051	-0.489805268	-0.2410081	-0.343954401	-0.359542387	-0.017277991	0.059501012	0.212993723	0.016488123	0.028569152	-0.05246742	-0.263034406	0.179323699			0.336283388	-0.306513043	0.263034406		0.144389909	0.267480311	0.070389328	-0.842458723	-0.893084796	-0.969626351	0	-0.647118977	0.19592021	0.043068722	0.13492958
721	721 BB0311, BPP0308, BP0746 | proB | (BB, BPP, BP) glutamate 5-kinase	348	0.289506617	0.090765464	-0.149377624	-0.396890153	-0.175849835	0.048363022	0.372809264	-0.216811389	0.11189288	0.2255597	0.072756342	0.263034406	0.182203331	0.38827059	0.478653599	-0.192645078	-0.263034406	0.127379306	-0.044394119	0.197939378	0.146841388	0.102569734	0.079727192	-0.334419039	0.137503524	0.146841388	-0.263034406	0.179323699	-0.069262662	-0.047305715	0.510961919	0.430452552	0.051530301	0.04580369	-0.025535092	-0.231325546	-0.036525876	-0.571156701	-0.285402219	-0.554588852	0.192645078	-0.017487427	0.694373717	-0.022026306	0.055495113	-0.097297201	-0.406625259
722	722 BB0312, BPP0309, BP0747 | | (BB, BPP, BP) probable GTP-binding protein	349	-0.339850003	-0.20069735	-0.072756342	-0.780218792	-0.573185333	-0.119581616	-0.176877762	-0.256339753	-0.430634354	-0.215012891	-0.130060541	-0.256972653	-0.342887714	-0.021373651	-0.023846742	-0.299560282	-0.137503524	-0.164386818	0.313157885	-0.229481846	-0.347923303	-0.26607486	-0.137503524	-0.273018494	-0.168122759	-0.202492864	-0.263034406	-0.110182918			-0.344648171	0.108524457	0.558490289		0.025090981	-0.397335498	-0.074000581	-0.028014376	0.036525876	-0.38466385	-0.144389909	-0.035189428	0.076621282
723	723 BB0313, BPP0310, BP0748 | rpmA | (BB, BPP, BP) 50S ribosomal protein L27	350	0.274859841	0.073063462	0.409112665	-0.496425826	-0.175849835	0.169925001	0.036525876	-0.426264755	-0.047305715	-0.068171503	0.208108195	-0.078002512	-0.028014376	-0.254572827	-0.123382416	-0.218640286	-0.429684275	-0.437405312	-0.237039197	0.197939378	-0.05246742	-0.11042399	0.079727192	0.032789935	-0.043943348	0.177538186	0.017073513	0.062284278	-0.04580369	-0.146841388	0.232660757	0.108524457	0.2410081	-0.310340121	0.356934545	0.127755547	0.232660757	-0.452512205	-0.075948853	-0.425305835	0.26589406	0.325400287	-0.459431619	-0.137503524	0.028014376	0.851477475	-0.21818017
724	724 BB0314, BPP0311, BP0749 | rplU | (BB, BPP, BP) 50S ribosomal protein L21	351	0.05246742	0.018615678	0.654225163	-0.373043411	-0.471305719	-0.033166864	-0.176877762	-0.725825037	0.385653692	-0.467778961	0.271302022	-0.030696797	-0.085729874	0.102361718	-0.023846742	-0.445411148	-0.343954401	-0.189477799	-0.584962501	-0.133266531	-0.017277991	0.044854236		0.064851144	-0.152003093	-0.106915204	-0.125530882	-0.332575339	0.247927513	-0.226275856	0.053111336	-0.26529038	0.025995209	-0.584962501	0.144389909	0.222392421	0.292781749	-0.700439718	0.036525876	-0.696607857	0.083416008	0.339206086	-0.459431619	0.165059246	0.667424661	0.453717967	-0.278301162
725	725 BB0315, BPP0312, BP0750 | | (BB, BPP, BP) conserved hypothetical protein	352	-0.017921908	0.036994207	-0.175849835	-0.548893246	-0.573185333	-0.084392187	-0.504042505	-0.56828376	-0.36923381	-0.63005039	-0.334419039	-0.525461489	-0.274174963	-0.065095028	-0.149377624	-0.714597781	-0.40053793	-0.852442812	-0.186413124	-0.133266531	-0.461580085	-0.547487795	-0.1740294	0.171766348	-0.286304185	-0.088536675	-0.222392421	0.234465254	-0.192645078	-0.172836597	-0.213403638	-0.437757576	0.284729477	-0.584962501	-0.025535092	-0.20029865	-0.036525876	0.182203331	-0.612976877	-0.510194732	0.440572591	-0.28757659	0.576192291	-0.044394119	-0.087462841	0	-0.788495895
726	726 BB0316, BPP0313, BP0751 | ispB, cel | (BB, BPP, BP) octaprenyl-diphosphate synthase	353	0.467504919	0	0.478653599	0.250808104	0.461580085	0.551795637	0.222392421	0.618129365	0.689659879	0.403896942	0.771375625	0.554265703	0.253756592	0.321928095	0.354664881	1.011227255	0.165059246	0.086156644	0.184424571	0.252387162	0.63005039	0.496233582	0.282035368	0.402546555	0.40053793	0.573466862	0.415037499	0.08246216	-0.093109404	0.293731203	0.744161096	0.199672345	0.051530301		0.356934545	0.374395515	0.232660757	-0.115477217	0.343954401	0.352301744	0.294183104	0.352881023	-0.611434712	0.021695071	-0.087462841	-0.097297201	0.489038081
727	727 BB0317, BPP0314, BP0752 | | (BB, BPP, BP) LysR-family transcriptional regulator	354	0.199308808	0.036994207	-0.123382416	0.105610188	0.156725504	0.227068909	0.123988717	0.381090167	0.090197809	0.127379306	0.445799753	0.123631349	0.321928095	0.121990524	0.461580085	0.714245518	0.105353	0.2255597	0.431339312	0.160464672	0.131244533	0.102569734	0.155278225	0.298523491	0.124328135	0.280107919	0.453172628	0.338801913	0.285402219	0.023083613	0.03562391	-0.205584134	0.368387406	-0.199308808	0.189477799	0.026472211	0.169925001	0.321928095	-0.09557766	0.328054198	0.237039197	-0.165586066	0.025995209	0.330645312	0.851136614	-0.03170886	0.121306296
728	728 BB0318, BPP0315, BP0753 | hyuA | (BB, BP) putative hydantoin utilization protein A ; (BPP) Pseudogene	355	0.035189428	-0.117039421	-0.407175382	0.26607486	0.478653599	0.048363022	-0.056583528	0.913585248	0.349584438	0.532221039	0.351472371	0.037474705	0.343954401	0.270089163	0.023458973	-0.192645078	0.277533976	0.263034406	0.277533976	0.304854582	-0.106915204	-0.062060968	0.079727192	0.389946518	0.028569152	0.033947332	0.415037499	0.304854582	-0.142019005	0.023083613	0	-0.022720077	0.218640286	-0.015596855	-0.189033824	-0.231325546	-0.321928095	0.823122238	0.299560282	0.635235707	0.177538186	0	1.064130337	0.043068722	0.456857675	-0.097297201	0.542149417
729	729 BB0319, BPP0316, BP0754 | hyuB | (BB, BPP, BP) hydantoin utilization protein B	356	0.135883428	-0.018859027	0	0.529109266	0.426814667	0	-0.037474705	0.983126181	0.27462238	0.352671618	0.351472371	0.224560258	0.321928095	0.355480655	-0.048094288	0.942514505	0.347923303	0.263034406	0.762960803	0.216317907	-0.05246742	0.171611378	-0.137503524	0.61233894	0.028569152	0.251538767	0.237039197	0.179323699	0.357552005	0.175086707	0.070389328	0.060695932	0.218640286	0.015430041	-0.247927513	-0.140177658	-0.074000581	0.791413378	0.572578776	0.712197689	0.177538186	0.254317189	0.485426827	0.084888898	0.08246216	-0.03170886	0.211504105
2997	2997 BB0320, BPP0317, BP0755 | | (BB, BPP, BP) putative amino acid deaminase	357	0.069540933	0.018615678	0.177787119	0.451106754	0.391190757	0.308752706	0	1.128324097	0.255257055	0.453365618	0.271302022	-0.284453389	0.321928095	-0.065095028	-0.097847323			0.244418728	0.222392421	-0.180572246				0.511252815	0.014355293	0.26589406	0.72662365	0.062284278	0.022367813	0.195550809	0.169925001	-0.285754482		0.391578526	-0.051530301	0.026472211	0.03562391	0.807354922		0.802963153	0.26589406	0.034351505		-0.137503524	-0.11783649	-0.436099115	0.296393003
7023	7023 BB0321, BPP0318, BP0756 | | (BB, BPP) putative exported protein ; (BP) Pseudogene	358	0.245112498	0.192645078	0.317190176	0.603109847	0.544996093	0.529253068	0.329307625	1	0.63076619	0.453365618	0.741931847	0.354956895	0.489384841	0.234465254	0.091630475	0.599912842	0.259386629	0.36994961	0.415037499	0.08246216	0.362570079	0.619968951	0.169925001	0.475919741	0.263034406	0.618909833	0.550197083	0.08246216	0.392317423	0.903784685	0.137503524	0.169925001	0.263034406	0.960687076	0.144389909	0.127755547	-0.192645078	0.60334103	0.843880798	0.767339243	0.162271429	0.531851164	0.19592021	0.021695071	0.185555653	-0.03170886	0.506959989
937	937 BB0322, BPP0319, BP0757 | gabD | (BB, BPP, BP) succinate-semialdehyde dehydrogenase [NADP+]	359	0.035189428						0.036525876		0.195550809	0.086156644	0.331843564		0.132450296		0.177787119	0.475733431	0.203533394	0.244418728	0.043068722	0.121990524	0	0.211504105	0	0.284976959	0.097610797	0.389042291	0.083416008	0			0.017921908	0.285402219	0.101283336					0.132450296	0.495957495	0.749191896		0.132755209
936	936 BB0323, BPP0320, BP0758 | cyaC, HlyC | (BB, BPP, BP) cyclolysin-activating lysine-acyltransferase	361	-0.190102883	-0.158262084	0.391190757	0.603109847	0.113656782	0.227068909	0.329307625	0.763559804	0.746243408	0.501194143	0.56828376	0.743027347	0.657112286	0.338801913	0.354664881	0.285402219	0.431339312	0.532221039	0.259386629	0.041820176	0.083416008	0.088355874	0.347923303	0.475919741	0.389566812	0.490325627	0.695145418	0.75802721			0.10433666	-0.039998068	0.504042505		0.189477799	0.311201688	0.378511623	0.387023123	0.036525876	0.888354644	0	-0.127111918	0.388565288		0.575502171
3664	3664 BB, BPP, BP | | (BB) BB0323 - B0324 intergenic region; (BPP) BPP0320 - BPP0321 intergenic region; (BP) BP0758 - BP0760 intergenic region	362	0.245112498	0.055141554	0.046542586	0.250808104	0.278716028	-0.1740294	-0.285402219	0.783188611	0.385653692	0.36994961	-0.130060541	-0.177538186	0.321928095	0.021061616	-0.316027493	0.700439718	0.064130337	0.167456746	1.115477217	0.08246216	-0.326228232	-0.284453389	-0.289506617	0.311944006	-0.152003093	0.146841388	0.26589406	0.556393349	0.108524457	0.367731785	-0.055141554	-0.607682577	0.263034406	-0.112894056	-0.025535092	-0.263034406	0.292781749	0.509013647	0.823122238	0.730813367	-0.070389328	0.774707688	-0.5334322	0.203533394	0.753839413	0.902702799	-0.341036918
935	935 BB0324, BPP0321, BP0760 | cyaA, cya | (BB, BPP, BP) bifunctional hemolysin-adenylate cyclase precursor	363	0.304006187	-0.018859027	-0.230297619	0.250808104	0.278716028	-0.016488123	-0.354664881	0.639824436	0.090197809	0.592342031	0.291766124	0.059501012	0.206450877	0.527247003	-0.097847323	0.303780748	0.381870635	0.387023123	1.455451768	0.28757659	-0.326228232	-0.380031049	-0.1740294	0.096215315	-0.120294234	0.335603032	0.415037499	0.420331799	0	-0.172836597	0	-0.057485495	0.347923303	-0.291231298	-0.10496956	-0.328622747	-0.036525876	0.206450877	0.222392421	0.328054198	0.308122295	0.100694	0.125530882	0.14543044	0.667424661	0.520832163	-0.247927513
3388	3388 BB0325, BPP0322, BP0761 | cyaB | (BB, BPP, BP) cyclolysin secretion ATP-binding protein	364	0.260062839	0.018615678	-0.048094288	0.139162748	0.461580085	0.198779864	0.089637212	0.328622747	0.11189288	0.420575683	0.142019005	0.037474705	0.387023123	0.179323699	0.023458973	0	0.184424571	0.086156644	0.064130337	0.102361718	0.033947332	0.144389909	0.095157233	0.451874267	0.070389328	0.280107919	0.375866902	0.436099115		0.689659879	0.169925001	-0.039998068	0.327164743	0.426625474	-0.051530301	-0.08246216	0.137503524	0.509013647	0.072149786	0.511500339	0.362570079	0.268816758	0.973527789	0.447458977	0.985786141	1.091147888	0.489038081
3738	3738 BB0325, BPP0322, BP0761 | cyaB | (BB, BPP, BP) cyclolysin secretion ATP-binding protein	365	-0.150025444	-0.158262084		0.250808104	0.373043411	0.169925001	0.072149786	0.033166864	0.175086707	0	0.164386818	-0.030696797	-0.028014376	0.08246216	-0.230297619	-0.272079545	-0.137503524	-0.04508789	0.064130337	0.102361718	-0.034765418	-0.160464672	-0.119581616	0.325240829	-0.043943348	0.222392421	0.375866902	0.28757659	0.108524457	0.349584438	-0.036525876	-0.285754482	0.125530882	0.119052672	0.121306296	0.05246742	0.169925001	-0.085729874	0.123988717	0.089267338	-0.017277991	0	0.788495895	0.14543044	0.456857675	0.031026896	-0.47533801
6025	6025 BB0326, BPP0323, BP0762 | cyaD | (BB, BPP, BP) cyclolysin secretion protein	366	0.441509711	0.362570079	0.177787119	0.529109266	0.528694281	0.373458396	0.314510623	-0.338801913	0.455194626	-0.321928095	0.4639471	0.059501012	0.253756592	0.497499659	0.544996093	-0.093109404	0.277533976	0.043721377	-0.067114196	0.420331799	0.207595419	0.185031894	0.410933101	0.675997577	0.464668267	0.490325627	0.777607579	0.680721484	0.882643049	0.63076619	0.336283388	-0.039998068	0.428093652	0.215728691	0.506959989	0.152003093	0.40599236	0.775293713	0.036525876	0.226770862	0.162271429	0.325400287	1.101283336	0.613817363	0.897430266	0.430634354	-0.132450296
8165	8165 BB0326, BPP0323, BP0762 | cyaD | (BB, BPP, BP) cyclolysin secretion protein	367	0.441509711	0.841737916	0.046542586	0.591037015	0.876617584	0.529253068	0.714597781	0	0.438121112	-0.115477217	0.649813645	0.569695744	0.387023123	0.404390255	0.239187664	0.794415866	0.105353	0.106915204	-0.113656782	0.640457613	0.618909833	0.831023828	0.410933101	0.795461243	0.545968369	0.777607579	0.72662365	0.482392767	1.076815597	0.600392541	0.5360529	0.491853096	0.540568381	0.800691192	0.452512205	0.548893246	0.678071905	0.299560282	0.1740294	0.574694165	0.538419915	0.647328382	1.669851398	0.813586876	1.160464672	0.430634354	0.211504105
934	934 BB0326, BPP0323, BP0762 | cyaD | (BB, BPP, BP) cyclolysin secretion protein	368	-0.054447784	-0.743224585	-0.376148486	-0.496425826	-0.471305719	-0.459431619	-0.176877762	-1.256339753	-0.071553261	-0.407657969	0.0489096	-0.05415577	-0.342887714	0.041820176	0.113656782	-0.385290156	-0.044394119	-0.164386818	0.105353	0.197939378	-0.202492864	0.015106892	-0.050040682	0.171766348	0.014355293	0.146841388	0.083416008	-0.065095028	0.599912842	0.438121112	0.087462841	0.184875343	0.076621282	0.090197809	0.025090981	-0.432959407	-0.192645078	0.054447784	0.018378529	-0.46712601	-0.070389328	0.017277991	0.540568381	0.064130337	0.393663848	0.359081093	0.074000581
3029	3029 BB0327, BPP0324, BP0763 | cyaE | (BB, BPP, BP) cyclolysin secretion protein	369	0.069540933	0.225066556	-0.149377624	0.219781208	-0.202816883	0	-0.018615678	-0.256339753	-0.172836597	-0.321928095	0	0.059501012	-0.145850866	0	-0.123382416	-0.476438044	-0.022026306	-0.215012891	-0.459431619	0.28757659	-0.263034406	-0.177538186	-0.26960706	-0.03355256	-0.043943348	-0.106915204	0	-0.415037499	0.339850003	-0.121306296	-0.112474729	0.169925001	0.025995209	0.268196111	-0.160464672	-0.362570079	-0.234465254	0.157541277	0.106915204	0.145850866	0.389042291	0.254317189	-0.166649869	-0.022026306	-0.280107919	0.176877762	-0.132450296
3028	3028 BB0328, BPP0325, BP0764 | cyaX | (BB, BP) probable LysR-family transcriptional regulator ; (BPP) Pseudogene	370	-0.073063462	-0.137503524			0.336049203	-0.101879614	-0.354664881	0.328622747	0.293731203	-0.04508789	0.445799753	0.037474705	0	0.304854582	-0.123382416	-0.476438044	0.064130337	-0.189477799	-0.137503524	0.041820176	0.131244533	0.030057234	-0.016488123	0.0489096	0.042644337	-0.222392421	-0.034765418	0.08246216			-0.192645078	-0.148250959	-0.196397213		0			0.807354922	-0.018615678	-0.095157233	-0.125530882	-0.127111918	0.447458977
933	933 BB0329, BPP0326, BP0765 | | (BB, BPP, BP) probable extracellular solute-binding protein	371	0.05246742	0.036994207	1.113656782	0.490635118	0.091630475	0.140481224	-0.056583528	0.551015169	-0.023458973	0.31748219	0.250543462	0.263034406	0.343954401	-0.021373651	-0.175849835	-0.299560282	-0.137503524	-0.022367813	-0.316473665	0.179323699	0.017073513	0.237499314	0.016301812	0.377235467	0.201633861	0.26589406	0.146841388	0.08246216	-0.272079545	0.154328146	0.247927513	0.199672345	0.2410081	0.764621937	0.121306296	0.602664502	0.584962501	0.253756592	0.123988717	0.489805268	-0.017277991	-0.053111336	0.284729477	-0.16175107	0.327574658	0.38332864	0.506959989
932	932 BB0330, BPP0327, BP0766 | gltJ | (BB, BPP, BP) glutamate/aspartate transport system permease protein	372	0.135883428	0.018615678	-0.072756342	0.188072348	0.409112665	-0.119581616	0.284453389	0.618129365	0.403355694	0.403896942	0.142019005	0.185031894	0	0.216317907	0.069262662	0.491853096	0.203533394	0.664132714	1.628031223	0.270089163	-0.017277991	0.13058411	0.016301812	-0.103093493	-0.029146346	0.362570079	-0.034765418	0.121990524	-0.04580369	-0.096215315	0.201633861	-0.075187496	0.025995209	-0.329705445	0.097847323	-0.140177658	0.03562391	-0.085729874	0.123988717	-0.162271429	0.067114196	0.067904065	-0.423807709	0.043068722	0.327574658	0.061400545	-0.510961919
3387	3387 BB0331, BPP0328, BP0767 | gltK | (BB, BPP, BP) glutamate/aspartate transport system permease protein	373	0.119581616	0.108252891	-0.149377624	-0.094327383	0.046542586	0.198779864	-0.197939378	0.743660247	-0.121306296	0.352671618	-0.185555653	0.059501012	0.253756592	0.102361718	0.177787119	0.129283017	0	0.187085553	0.084888898	0.304854582	0.017073513	-0.046293652	0.155278225	0.257496222	0.084064265	0.177538186	0.146841388	0.160464672	0.442943496	-0.023458973	-0.112474729	-0.075187496	-0.080919995	0.460841189	-0.051530301	-0.026967048	0.137503524	0.428843299	0.401098308	0.399607459	0.561878888	0.406320282	0.306103128	0.021695071	0.371968777	0.309328058	0.452512205
3655	3655 BB0332, BPP0329, BP0768 | gltL | (BB, BPP, BP) glutamate/aspartate transport ATP-binding protein	374	0	0.018615678	-0.202816883	-0.018378529	0.023458973	0.048363022	0.054447784	0.573735245	0	0.469485283	0.072756342	0.037474705	0.343954401	0.28757659	0.091630475	1.554588852	0.203533394	0.127379306	0.2410081	0.355480655	0.321928095	0.418829078	0.079727192	0.675997577	0.286881148	0.237039197	0.099535674	0.270089163	0.392317423	0.331205908	0.217230716	0.108524457	0.025995209	0.516123624	-0.051530301	-0.140177658	0.137503524	0.343954401	0.1740294	-0.031026896	0.321928095	0.132755209	-0.196397213	0.347923303	0.108934372	-0.275634443	0.489038081
2718	2718 BB0333, BPP0330, BP0769 | | (BB, BPP, BP) probable aminotransferase	375	0.05246742	0	-0.072756342	0.296132094	0.177787119	0.198779864	0.560087832	0.381090167	-0.047305715	0.167456746	0.142019005	0.164854012	-0.2410081	-0.180572246	0.177787119	0.087462841	0.2410081	0.187085553	0.043068722	0.08246216	0.131244533	-0.030696797	-0.067114196	-0.176156955	-0.074000581	-0.125530882	-0.182864057	-0.359542387	-0.069262662	0.293731203	0	0.22881869	-0.108934372		-0.025535092	0.026472211	-0.234465254	-0.028014376	0.123988717	0.060120992	0.050626073	-0.053111336	0.306103128	-0.618129365	-1.280107919	-0.938599455	0.254572827
931	931 BB0334, BPP0331, BP0770 | | (BB, BPP, BP) putative membrane protein	376	0	-0.158262084	-0.023846742	-0.036994207	-0.048094288	0.212993723	0.329307625	0.456378295	0.090197809	0.31748219	0.291766124	0.615019735	0.106915204	0.121990524	0.927243658	0.247927513	0.222392421	0.167456746	0.184424571	0.141355849	0.490325627	0.463567393	0.347923303	0.171766348	0.310340121	0.280107919	-0.034765418	0.08246216	0.700439718		0.070389328	0.076815597	0.025995209	0.903784685	-0.189033824	0.267480311	-0.074000581	-0.342887714	0.054447784	0.20029865	0.207595419	-0.035189428	0	-0.371968777	-0.765534746	-1.131244533	0.254572827
930	930 BB0335, BPP0332, BP0771 | | (BB, BPP, BP) putative exported protein	377	-0.017921908	0.256775415	0.069262662	-0.195256291	0	0.140481224	-0.037474705	0.504472583	-0.146841388	0.36994961	-0.076621282	0.204931451	0.321928095	0.062284278	0.177787119	1.375039431	-0.044394119	0.043721377	0.125530882	-0.043068722	0.222392421	0.418829078	0.398549376	0.311944006	0.286881148	0.349149564	0.033947332	0.304854582	-0.069262662		0.153805336	-0.075187496	0	0.355658952	0	0.267480311	0.292781749	0.027480736	-0.09557766	0.226770862	0.280107919	-0.127111918	0.051530301	0.043068722	-0.280107919	-0.716207034	0.097847323
2717	2717 BB0336, BPP0333, BP0772 | | (BB, BPP, BP) putative acetoacetyl-CoA reductase	378	0.135883428	0.303069068			0.177787119	0.254813899	-0.2410081		0.023083613	0.206450877	0.351472371	0.281893433	0.408084739	0.197939378	0.091630475	0.672425342	-0.113656782	0.022026306	-0.067114196	0.404390255	0.033947332	0.452512205	0.184424571	0.475919741	0.275007047	0.294183104	0.146841388	0.121990524			0.185866545	0.312882955	0.368387406		0.452512205	1.776493958	0.786596362	0.449307401	0.190331212	0.303392143	0.017073513	0.116813665	0.628031223	0.165059246	-0.087462841
929	929 BB0337, BPP0334, BP0773 | | (BB, BPP, BP) putative acetolactate synthase large subunit	379	-0.073063462	0.073063462	-0.345774837	-0.718818247	-0.801454321	-0.1740294	-0.115477217	-0.841302254	-0.596644306	-0.437405312	-0.076621282	-0.256972653	-0.274174963	-0.156725504	-0.023846742	0.375039431	-0.652076697	-0.562936194	-0.796466606	0.08246216	0.162271429	0.144389909	-0.101879614	-0.103093493	0.014355293	0	-0.438121112	0.021061616			0.10433666	0.22881869	-0.166649869		0.074000581	-0.054447784	0.232660757	-0.700439718	-0.308122295	-0.232660757	-0.05246742	0.084392187	0.19592021	-0.044394119	-0.628031223
3385	3385 BB0337, BPP0334, BP0773 | | (BB, BPP, BP) putative acetolactate synthase large subunit	380	-0.054447784	0	-1.471305719	0.204013892	0.198545679	0.048363022	-0.156119202	0.480625841	0.660513534	0.36994961	0.351472371	0.144389909	-0.115477217	0.121990524	-0.230297619	0.044394119	0.347923303	0.2255597	1.021695071	-0.229481846	0	0	0.064130337	0.545741191	0.070389328	0.099535674	0.237039197	0.102361718	-0.245112498	0.195550809	0	0.169925001	0.025995209	0.426625474	-0.10496956	-0.328622747	-0.678071905	0.106915204	0.442518236	0.20029865	0.207595419	0.100694	0.149377624	-0.022026306	-0.180572246	0.031026896	0.233199176
3704	3704 BB0337, BPP0334, BP0773 | | (BB, BPP, BP) putative acetolactate synthase large subunit	381	0	-0.018859027	-0.202816883	-0.496425826	-0.573185333	-0.084392187	-0.115477217	1.158697746	-0.339486466	-0.437405312	-0.076621282	-0.230005605	-0.028014376	-0.156725504	-0.048094288	0.044394119	-0.343954401	-0.321928095	-0.584962501	-0.043068722	-0.05246742	-0.062060968	-0.050040682	0.284976959	-0.184424571	-0.017277991	-0.182864057	-0.021373651	-0.069262662	-0.071553261	0.017921908	0.011227255	-0.053439259	0.04580369	-0.132450296	-0.026967048	-0.112474729	-0.378511623	-0.331205908	-0.269186633	-0.088536675	-0.108252891	-0.321928095	-0.113656782	-0.057715498	0.061400545	-0.309328058
3027	3027 BB0338, BPP0335, BP0774 | | (BB, BPP, BP) probable GntR-family transcriptional regulator	382	-0.036069255	-0.20069735	0.259087221	-0.946228744	-0.886343218	-0.437063806	-0.135655099	-1.338801913	-0.744742945	-0.700439718	-0.813586876	-0.461331152	-0.452512205	-0.332575339	-0.230297619	-0.607682577	-0.520832163	-0.736965594	-0.137503524	-0.110182918	-0.283792966	-0.284453389	-0.137503524	-0.584962501	-0.168122759	-0.05246742	-0.664396968	0	0.129283017	-0.430634354	-0.234465254	-0.075187496	-0.226770862	-0.838719093	-0.078002512	0.026472211	-0.234465254	-0.945552216	-0.893084796	-1.162271429	-0.263034406	-0.20511443	0.101283336	-0.429684275	-0.148863386	0.061400545	0.074000581
7024	7024 BB0339, BPP0336 | | (BB, BPP) hypothetical protein	383	-0.602884409	-0.222392421				-0.444481277	-0.169925001	-0.519374159	-0.539158811	-0.724687264	-0.610053482	-0.662965013	-0.893084796	-0.741688004	-0.787779384	0.662965013	-0.698619283	-0.934904972	-0.771375625	-0.443606651	-0.551015169	-0.440572591	-0.536599479	-0.601641242	-0.556393349	-0.534336428	-0.619727919	-0.443606651	-0.35614381	-0.45169597	-0.38332864	-0.341788517	-0.584962501	-0.058032121	0.025090981		0.765534746	-0.641546029	-0.285402219	-0.713286598	-0.710493383	-0.178642219	-0.176497655	-0.219965684	-0.191298652	0.041222663	-0.114071767
928	928 BB0340, BPP0337, BP0775 | | (BB, BPP, BP) hypothetical protein	384	0.05246742	0.142604395			0.091630475	0.268488836	-0.056583528	-0.296981738	0	0.147557188	0.271302022	0.224560258	0.054447784	0.102361718	0.046542586	1.087462841	0.14543044	0	0.259386629	0.541893779	0.083416008	0.198328716	0.2410081	0.545741191	0.124328135	0.237039197	0.050626073	0.121990524	0.108524457	0.367731785	0.10433666	-0.075187496	0.101283336	0.54830403	-0.132450296	2.152003093		0.365649472	0.415037499	0.328054198	-0.017277991	0.084392187	0.558490289	0.431339312	0.234465254	0.176877762	0.316857105
926	926 BB0341, BPP0338, BP0776 | | (BB, BPP, BP) probable GntR-family transcriptional regulator	385	0.167944637	-0.076961982	0.278716028	-0.281412935	-0.316027493	0.048363022	0.314510623	-0.841302254	0.068171503	-0.139724764	-0.076621282	0.300509111	0.469485283	0.843274496	0.528694281	0	0.165059246	0.147557188	0.222392421	0.45169597	0.584962501	0.813848684	0.295455884	0.016488123	0.35614381	0.308122295	-0.070389328	0.541893779	0.303780748	-0.096215315	0.10433666	0.22881869	0.19592021	0.161280907	0.233199176	0.267480311	0.350497247	-0.700439718	-0.378511623	-0.600392541	0.321928095	0.283172051	0.558490289	0.295455884	0.210217707	0.283792966	-0.406625259
925	925 BB0342, BPP0339, BP0777 | | (BB, BPP, BP) probable Zinc-binding dehydrogenase	386	-0.073063462	-0.179323699	-0.286881148	0.088536675	-0.230297619	0.048363022	-0.037474705	-0.426264755	-0.146841388	0.065095028	0.096215315	0.263034406	-0.028014376	0.102361718	0.046542586	-0.167109986	-0.137503524	0.106915204	-0.16175107	0.121990524	-0.125530882	-0.11042399	-0.137503524	-0.560300446	-0.234465254	-0.144389909	-0.438121112	-0.254572827	-0.327574658	0	-0.036525876	0.124121312	-0.355094959	0.215728691	-0.341036918	-0.432959407	-0.621488377	-0.490986353	0.1740294	-0.197036847	0.067114196	0.209923069	-0.166649869	-0.652076697	-0.584962501	-0.523561956	-0.160464672
3026	3026 BB0343, BPP0340, BP0778 | | (BB, BPP, BP) putative acetyl-CoA synthetase	387	0.747612838				0.976153258	1.133025419	1.132450296	2.173648087	0.891293741	0.95491211	1.096215315	0.70160742	0.899473124	0.404390255	0.741688004	0.426264755	0.431339312	0.664132714	0.431339312	0.855051664	0.965234582	0.452512205	0.958420896	1.126912112	0.622930351	0.736965594	0.673771768	0.782901878			0.070389328		0.076621282					0.321928095	0.748020783	0.278301162	0	0.445139531
3025	3025 BB0344, BPP0341, BP0779 | | (BB, BPP, BP) conserved hypothetical protein	388	-0.169925001	0.108252891	-0.202816883	-0.237691558	-0.230297619	-0.192645078	-0.135655099	-0.178337241	-0.226275856	-0.139724764	-0.050626073	-0.230005605	0.027480736	-0.204819792	-0.471305719	-0.752072487	0.347923303	-0.115477217	-0.343954401	-0.387023123	-0.263034406	-0.143590854	-0.137503524	-0.121015401	-0.268816758	-0.144389909	-0.163498732	0.270089163	0.087462841	0.403355694	0.070389328	-0.22521294	0.076621282	0.255257055	-0.278301162	-0.026967048	-0.234465254	0.182203331	-0.156119202	0.11783649	0.131244533	-0.266514975	0.891065628	0.165059246	0.415037499	0.031026896	0.167109986
924	924 BB0345, BPP0342, BP0780 | | (BB, BPP, BP) putative membrane protein	389	-0.017921908	-0.244418728	0.177787119	-0.373043411	-0.316027493	-0.033166864	-0.263034406	-0.426264755	-0.047305715	0.263034406	-0.243271151	0.037474705	-0.085729874	-0.133266531	-0.407175382	-0.04580369	-0.113656782	-0.139724764	-0.137503524	-0.180572246	-0.106915204	0.059501012	0.184424571	-0.157541277	-0.029146346	0	-0.106915204	0	-0.04580369	-0.071553261	0.03562391	-0.348948309	0.125530882	-0.199308808	0.025090981	0.078002512	-0.112474729	0	-0.263034406	-0.162271429	0.131244533	-0.108252891	-0.459431619	0.125530882	0.415037499	0.120294234	-0.025535092
923	923 BB0346, BPP0343, BP0781 | | (BB, BPP, BP) probable ABC transporter, ATP-binding component	390	-0.130396637	0.192645078	-0.048094288	0.053771256	-0.175849835	-0.067114196	-0.2410081	0.065588342	0.215728691	-0.091630475	0.072756342	-0.030696797	-0.115477217	0	-0.149377624	-0.04580369	-0.044394119	-0.139724764	0.463400521	-0.156725504	-0.263034406	-0.11042399	-0.033166864	0.364411426	-0.074000581	-0.106915204	-0.088536675	0.197939378	0.209453366	0.068171503	-0.132103536	-0.186218809	0.025995209	0.355658952	0.097847323	-0.20029865	-0.074000581	0.230297619	-0.219313028	-0.232660757	0.083416008	-0.146220741	0.172836597	0.259386629	0.415037499	0.359081093	0.189477799
922	922 BB0347, BPP0344, BP0782 | | (BB, BPP, BP) putative exported protein	391	0.103093493	0	0.259087221	-0.174497731	-0.230297619	0.095157233	-0.037474705	-0.381870635	-0.146841388	0.352671618	-0.050626073	-0.007613184	0	0.252387162	-0.048094288	0.022367813	-0.343954401	-0.2410081	-0.237039197	0.179323699	-0.144389909	0.372658897	0.169925001	0.186413124	0.163498732	0.162271429	0.083416008	0.512450001	0.375039431	-0.253756592	-0.018147347	0.044394119	0.19592021	-0.389411692	0.121306296	0.493040011	0.378511623	0.027480736	-0.263034406	-0.554588852	0.207595419	0.209923069	-0.026472211	0.165059246	0.556393349	0.204358499	-0.584962501
921	921 BB0348, BPP0345, BP0783 | | (BB, BPP, BP) putative dioxygenase	392	-0.036069255					0.2410081	0.314510623		0.11189288	-0.091630475	0.119298928	-0.203533394	0	0.270089163	-0.175849835	-0.04580369	0	-0.267480311	-0.371968777	-0.087462841	-0.088536675	0.224560258	-0.016488123	0.171766348	-0.089267338	-0.070389328	0.237039197	-0.280107919	0.285402219	-0.096215315	0.087462841	0.184875343	-0.137503524	-0.129767875	0.559427409			-0.308122295	-0.378511623	0	-0.070389328	0.116813665	0.284729477	-0.067114196		-0.201633861	0.121306296
920	920 BB0349, BPP0346, BP0784 | ilvB | (BB, BP) putative acetolactate synthase large subunit ; (BPP) Pseudogene	393	-0.210566986	0.018615678	-0.072756342	-0.174497731	-0.175849835	0	-0.056583528	-0.519374159	-0.071553261	-0.164386818	-0.214124805	-0.152003093	-0.056583528	0.234465254	-0.376148486	-0.752072487	-0.371968777	-0.407657969	-0.343954401	-0.180572246	0.067114196	0.044854236	-0.101879614	0.557056504	-0.029146346	0.251538767	-0.070389328	0.338801913	0.554588852	0.235628248	0.10433666	-0.022720077	0.218640286	0.367731785	0.097847323	-0.054447784	0.137503524	0.182203331	-0.219313028	-0.162271429	0.375866902	-0.127111918	0.306103128	0.14543044	0.160464672	-0.131244533	-0.247927513
3024	3024 BB0350, BPP0347, BP0785 | | (BB, BPP, BP) putative mechanosensitive channel protein	394	0.245112498	-0.117039421	-0.230297619	-0.133855747	-0.023846742	0.140481224	0.284453389	-0.472068444	0.331205908	0	0.164386818	0.337034987	0.054447784	0.46712601	0.091630475	-0.385290156	-0.137503524	0.206450877	-0.022026306	0.795180208	0.067114196	0.074000581	0.079727192	0.0489096	0.201633861	0.26589406	0.308122295	0.141355849	-0.167109986	-0.071553261	0.070389328	0.379378367	-0.321928095	0.175086707	-0.051530301	-0.026967048	-0.277533976	-0.145850866	0.358453971	-0.031026896	0.207595419	0.602240492	-0.389042291	-0.113656782	0.028014376	-0.394278939	-0.309328058
7025	7025 BB0351, BPP0348 | | (BB, BPP) LysR family regulatory protein	395	-0.324899661	-0.193537559	-0.023846742	-0.274033405	-0.345774837	-0.078609835	-0.285402219	-0.923764414	-0.06342538	-0.181065559	-0.273018494	-0.062060968	-0.176877762	-0.297385911	-0.039966407	-0.31817596	-0.12156198	-0.232290882	0.736965594	-0.164630702	-0.263034406	-0.662965013	-0.237039197	-0.259721672	-0.321928095	-0.469485283	-0.469485283	-0.263034406	-0.497499659	-0.047305715	0.40599236	-0.341788517	0.491658781		-0.06030051	-0.054447784	-0.024247546	-0.308122295	-0.566583971	-0.208814015	0.289506617	-0.273501405	0.644905041	0.32483969	-0.326650505	0.231325546	-0.132450296
5080	5080 BB0352, BPP0349 | | (BB, BPP) CAIB/BAIF family protein	396	0.32311501	0.225066556	0.403163399	0.240539768	0.18473988	0.555518723	0.227667363	-0.881944238	0.293731203	-0.303549566	0.415037499	-0.062060968	0.415037499	0.160464672	0.113656782	0.437405312	-0.105794664	-0.099535674	-0.289506617	0.173064709	0.389042291	0.102569734	0.174774401	0.329646008	0.146220741	0.406424369	0.317340825	0.13492958	-0.04580369		0.765534746	0.108524457	0.218640286	0.085332054	0.196857329	0.274859841	0.047305715	-0.859137464	-0.460973783	-0.185355042	0.251538767	-0.041138695	0.093109404	-0.254317189	-0.450032921	-0.584962501	-0.662965013
5079	5079 BB0352, BPP0349 | | (BB, BPP) CAIB/BAIF family protein	397	0.173219579	0.214340149	0.461580085	-0.160822794	-0.05626822	0.356485317	0.2793824	-1.15324626	0.147341716	-0.397876948	0.284976959	-0.284453389	0.284453389	0.338801913	-0.072756342	0.380821784	-0.153623189	-0.232290882	-0.698619283	-0.102569734	0.172467196	-0.166133422	0.203533394	0.311944006	0.056583528	0.212544635	0.088809267	0.160464672	0.014950341	0.090197809	0.510961919	-0.117356951	0.291889269		0.136736337	0.428334322	0.137503524	-1.037474705	-0.700439718	-0.33219643	0.172467196	-0.089637212	0.125530882	0.190822342	-0.399406848	-0.750972452	-1.132450296
5078	5078 BB0353, BPP0350 | | (BB, BPP) conserved hypothetical protein	398	-0.104633541	0.136935645	0.438496472	-0.018378529	0.198545679	0.095157233	0.2793824	0.346324749	-0.096215315	-0.417505755	-0.195015982	-0.194816177	-0.378511623	-0.443606651	-0.286881148	-0.375509135	-0.186413124	-0.321928095	-0.584962501	-0.543142325	-0.106915204	-0.296837114	-0.125530882	-0.085391491	-0.346175641	-0.235812937	-0.119298928	-0.229481846	-0.125530882	-0.838719093	-0.234465254	-0.245112498	-0.237039197	-0.409875794	0.296393003	0.963930745	0.115477217	-0.504042505	-0.197939378	-0.495695163	-0.501546493	0.005782353	-0.156868849	-0.307428525	0.13492958	0.061400545	-0.268105395
5077	5077 BB0353, BPP0350 | | (BB, BPP) conserved hypothetical protein	399	-0.775065384					0.364996817	0.106915204		-0.430634354	-0.749349319	-0.420575683	-0.360402243	-0.427421224	-0.971985624	-0.760812336	-0.299560282	-0.722466024	-0.906890596	-1.137503524	-0.606336152	-0.673499175	-0.510961919	-0.618129365	-0.413196152	-0.447458977	-0.407424315	-0.392317423	0.258311996			-0.399095955	-0.524266569	-0.811733363					-0.584962501	-0.741081703	-0.680119734	-0.392317423	-0.316145742	0.277533976	-0.014646776	0.117651589	-0.201633861
5076	5076 BB0354, BPP0351 | | (BB, BPP) GntR family regulatory protein	400	-0.02999474	0.006231954	0.023458973	0.188072348	0.038889013	0.165059246	0.048498518	-0.456638404	0.175086707	-0.519867472	0.0489096	0.044854236	-0.219313028	0.316259345	0.170800689	-0.476438044	-0.203091865	-0.321928095	0.32483969	0.382857094	-0.058416686	-0.121395108	-0.149576356	0.13196534	0.056583528	0.192645078	0.152003093	0.338801913	0.129283017	-0.031364171	0.058893689	0.14974712	0.125530882	0.197806783	0.182060327	0.103093493	0.341036918	-0.730813367	-0.089005006	-0.495695163	-0.222392421	0.334618817	-0.257797757	0.125530882	0.218345588	0.120294234	-0.247927513
5075	5075 BB0355, BPP0352 | | (BB, BPP) conserved hypothetical protein	401	0.509815724	0.125530882	0.415037499	0.537521506	0.78808091	0.463400521	0.405759686	0.954557029	0.640750279	0.415037499	0.499571009	0.506959989	0.358453971	0.556393349	0.472984848	1.486499862	0.425925815	0.275312736	0.2410081	0.527247003	0.251538767	0.384340702	0.277533976	0.601450624	0.318075769	0.415037499	0.380272081	0.316259345	0.415037499	0.426625474	0.632268215	0.409390936	0.441032708	-0.058032121	0.452512205	0.518130992	0.693022247	0.358453971	0.163058282	0.628632972	0.397759508	0.316122473	0.36159824	0.37064338	1.064540252	0.535331733	0.363507199
5074	5074 BB0356, BPP0353 | | (BB, BPP) putative dehydratase	402	0.265012055	0.102447269	-0.386416821	0.281181753	0.170800689	0.321928095	0.1740294	0.661198087	0.215728691	0.311532924	0.200912694	-0.030696797	0.140862536	0.46712601	0.342281157	0.044394119	0.381870635	0.275312736	1.105353	0.497499659	0.152003093	-0.189033824	0.074546953	0.181547369	0.065802058	0.344648171	0.362570079	0.197939378	0.156504486	0.161280907	0.40599236	0.266786541	0.334117504	0.152003093	0.152003093	-0.130396637	-0.099535674	1.165808893	0.495957495	0.641808361	0.652076697	0.306784609	0.36159824	0.468675463	0.327574658	0.266514975	0.615570487
5073	5073 BB0356, BPP0353 | | (BB, BPP) putative dehydratase	403	0.152003093	0.377069649	0.128156351	0.562467863	0.613583179	0.606657572	0.289506617	0.988772745	0.119052672	0.532221039	0.156969346	-0.062060968	0.509013647	0.246437895	0.156725504	0.95419631	0.203533394	0.1740294	0.190822342	0.270089163	0.473931188	0.63308445	0.373458396	0.665580961	0.294743266	0.600148905	0.637429921	0.258311996	0.470319935	0.147341716	0.441837559	0.159871337	0.05994254	0.285269624	0.376563351	0.260062839	0.415037499	0.206450877	0.504674712	0.336182079	0.182591413	0.219907158	-0.874469118	0.393011193	-0.257387843	-0.750972452	0.501010722
5071	5071 BB0357, BPP0354 | | (BB, BPP) putative exported protein	404	0.284640862	0.214340149	0.084213004	0.166539187	0.528694281	0.321928095	0.072149786	0.907635982	0.355658952	0.392669686	0.096215315	0.13058411	-0.037474705	-0.014213859	-0.106308902	0.014950341	0.359328067	0.311532924	0.265461143	0.14775362	0.182591413	0.368743847	0.286522759	0.329646008	0.205809537	0.457348304	0.514573173	0.270089163	-0.142019005	0.015430041	0.424026283	-0.011315313	0.125530882	0.179659436	0.121306296	0.035189428	-0.024247546	0.415037499	0.339088646	0.352301744	0.232173442	0.169281085	-0.099535674	-0.029443778	-0.009460329	0.061400545	0.476965248
5072	5072 BB0358, BPP0355 | | (BB, BPP) putative exported protein	405	0.141276687	0.31817596	0.317190176	0.503574174	0.571763003	0.533034709	0.319459839	1.588685587	0.403355694	0.552541023	0.284976959	0.074000581	0.358453971	-0.102569734	0.038889013	0.247927513	0.458106221	0.480132528	0.265461143	0.258311996	0.056143078	-0.078002512	0.313157885	0.772993903	0.146220741	0.344648171	0.695145418	0.556393349	0.321928095	0.175086707	0.312277925	-0.192645078	0.428093652	0.065703247	0.427637536	0.289506617	0.242856524	1.080919995	0.1740294	0.837728571	0.569614536	-0.114511881	0.862496476	0.499926397	0.523971871	0.415037499	1.182060327
5070	5070 BB0359, BPP0356 | | (BB, BPP) hypothetical protein	406	0.360589715	0.338075517	0.18473988	0.811696469	0.951905712	0.584962501	0.699490889	1.618129365	0.590124206	0.447952122	0.590479506	0.324962155	0.329307625	0.197939378	0.461580085	0.183221824	0.479167837	0.852101305	0.674424128	0.382857094	0.371448231	0.263034406	0.19401062	0.630305486	0.286881148	0.397759508	0.886906221	0.270089163	0.087462841	0.460841189	0.493988841	0.330916878	0.320178313	0.3270898	0.536343796	0.567040593	0.137503524	1.089637212	0.521952703	0.489805268	0.212544635	0.116813665	0.699766976	0.138827705	0.415037499	0.100928909	1.089942125
5069	5069 BB0360, BPP0357 | | (BB, BPP) transcriptional regulator	407	0.415037499	0.357704324	0.156725504	0.740613371	0.876617584	0.606657572	0.433416029	1.994397294	0.426625474	0.705552642	0.351472371	0.102569734	0.495957495	0.436099115	0.379117925	0.64385619	0.710493383	0.602123052	0.510194732	0.575502171	0.078002512	0.054635257	0.321928095	0.772993903	0.24691474	0.473931188	0.855610091	0.349942471	0.448460501	0.415037499	0.341036918	0.266786541	0.428093652	-0.015596855	0.337034987	0.304006187	0.282933963	1.943416472	1.319459839	1.226770862	0.406424369	0.885488119	0.076621282	0.415037499	0.600593152	0.491388385	1.081993372
5068	5068 BB0361, BPP0358 | scoB | (BB, BPP) putative succinyl-CoA:3-ketoacid-coenzyme A transferase subunit B	408	-0.005949266	0.043068722	0.170800689	0.359184265	0.495527417	0.431339312	0.072149786	1.355094959	0.060754031	0.358453971	0.156969346	-0.015266757	0.372809264	0.173064709	-0.072756342	0.437405312	0.216133431	0.022026306	0.043068722	-0.180572246	-0.058416686	0.345027778	0.2410081	0.439699554	0.310340121	0.192645078	0.344648171	0.293358943	-0.030373649	-0.45169597	-0.248679113	-0.231815675	-0.118394701	-0.169925001	-0.042813084	0.05246742	0.263034406	0.372809264	0.605368711	0.430304256	0	0.169281085	0.347923303	0.253286429	0.009398698	0.249027548	0.489038081
5067	5067 BB0362, BPP0359 | scoA | (BB, BPP) putative succinyl-CoA:3-ketoacid-coenzyme A transferase subunit A	409	0.397115591	0.267192031	-0.05626822	0.886043811	0.824150165	0.381870635	0.377562794	1.919510082	0.318822184	0.602123052	0.311944006	0.074000581	0.428843299	0.404390255	0.198545679	0.564784619	0.854459157	0.732519689	0.683526335	0.456857675	0.222392421	-0.046293652	0.304334035	0.672533722	0.254997087	0.490325627	0.874469118	0.327574658			0.485426827	0.21916852	0.306103128		0.501010722	0	0.321928095	1.292026609	1.405759686	1.182376742	0.241888597	0.891747109	0.388565288	0.313157885	0.696808468
5066	5066 BB0363, BPP0360 | | (BB, BPP) LysR family regulatory protein	411																				-0.0725125	-0.182864057	0.392076351	-0.010971118	0.534336428	-0.120294234	-0.011495639	-0.263034406											0.157541277	0.36804002	-0.095157233	-0.827532804
5065	5065 BB0364, BPP0361 | | (BB, BPP) enoyl-CoA hydratase/isomerase family protein	412	0.086414752	0.31817596	0.239187664	0.57068837	0.850622376	0.259386629	0.060372618	1.456378295	0.610588308	0.668794092	0.257496222	0.250323354	0.358453971	0.160464672	-0.21191909	1.309855263	0.313157885	0.447952122	0.580096746	0.338801913	0.335603032	0.328997668	0.095157233	0.700014458	0.286881148	0.561878888	0.757429697	0.446515731	0.209453366	0.579782262	0.341036918	0.108524457	0.233590628	0.603799143	0.211504105	0.086414752	0.115477217	1.080919995	0.605368711	0.904842767	0.423599513	0.106087258	0.36159824	-0.956931278	-0.935459748	-1.408084739	-0.151065974
5064	5064 BB0365, BPP0362 | | (BB, BPP) conserved hypothetical protein	413	0.284640862	0.277533976	0.317190176	1.006074514	1.128156351	0.710493383	0.589066899	1.750323977	0.72762773	0.793549123	0.804984018	0.407424315	0.59724083	0.537028024	0.142511644	1.559695742	0.59946207	0.678071905	0.728195385	0.393663848	0.652076697	0.696930932	0.471305719	0.878984599	0.519374159	0.91753784	1.172467196	0.246437895	0.058893689	0.610588308	0.560714954	0.392317423	0.218640286	0.689659879	0.196857329	0.05246742	0.263034406	0.943416472	0.629481167	0.989731665	0.406424369	0.415037499	-0.257797757	0.359328067	-0.087462841	-0.464668267	0.948469699
5063	5063 BB0366, BPP0363 | | (BB, BPP) putative exported protein	414	0.450226928	0.31817596	0.415037499	0.711169593	0.935511274	0.510194732	0.163058282	1.776675304	0.483209002	0.827297914	0.351472371	0	0.725825037	-0.087462841	0.05415577	0.333900737	0.628031223	0.392669686	0.656045599	0.185555653	0.202629167	-0.025535092	0.321928095	0.733645236	0.205809537	0.490325627	0.695145418	0.622195407	0.392317423	0.30633124	0.485426827	0.011227255	0.667100787	0.224606842	0.415037499	0.167944637	0.321928095	1.547487795	0.802060622	1.319880266	0.723159795	0.406320282	0.415037499	0.447458977	0.549967079	0.367208974	1.261627585
5062	5062 BB0367, BPP0364 | | (BB, BPP) branched-chain amino acid transport system permease	415	-0.117457582			0.804743709	0.806228257	0.165059246	-0.142444265	1.328622747	-0.031364171	0.036525876	-0.139162748	-0.360402243	-0.115477217	-0.212993723	-0.407175382	-0.04580369	-0.12156198	-0.083768358	0.805271608	-0.314873337	-0.144389909	-0.360402243	-0.1740294	0.266714752	-0.321928095	-0.034765418	0.289506617	0.121990524	-0.299560282	0.015430041	-0.024247546	-0.154509949	-0.099535674	-0.193383974	0.136736337	0.415037499		0.572578776	0.415037499	0.235488079	-0.058416686	0.095280503	0.59946207	0.071083098	-0.169925001	0.317740298	0.44012848
5061	5061 BB0368, BPP0365 | | (BB, BPP) branched-chain amino acid transport system permease	416	0.063872183	0.225066556	0.18473988	0.529109266	0.806228257	0.268488836	0.106915204	1.337500899	0.746243408	0.714597781	0.427421224	0.337034987	0.609415544	0.436099115	0.128156351	-0.227410496	0.479167837	0.696450434	0.618570893	0.210217707	0.110182918	0.111968432	0.165059246	0.836280148	0.084064265	0.212544635	0.736965594	0.622195407	-0.10922907	0.460841189	0.378511623	-0.081136763	0.552541023	0.188761643	0.254572827	0.017702002	0.137503524	1.045514659	0.377562794	1.030373649	0.432111013	-0.053111336	0.277533976	0.32483969	0.470532612	0.535331733	0.559427409
5059	5059 BB0369, BPP0366 | | (BB, BPP) ABC transport system ATP-binding protein	417	-0.054447784	0.18167396	-0.007905198	0.554200247	0.797183117	0.548062918	0.2793824	1.363812176	0.426625474	0.346865997	0.439699554	0.13058411	0.482782106	0.404390255	0.329790213	0.380821784	0.381870635	0.592342031	0.520390499	0.537028024	0.241888597	0.288125387	0.268488836	0.798642491	0.146220741	0.415037499	0.790904401	0.270089163	0.491853096	0.526930379	0.180572246	-0.04580369	0.093109404	0.58323782	0.152003093	0.017702002	0.180572246	0.534776744	0.487187285	0.718429643	0.280107919	0.158939141	-0.389042291	-0.105794664	-0.107640723	-0.108524457	0.489038081
5060	5060 BB0369, BPP0366 | | (BB, BPP) ABC transport system ATP-binding protein	418	0.119581616	0.225066556	-0.023846742	0.545884979	1.007862118	0.548062918	0.024453044	1.527931556	0.268196111	0.750221691	0.271302022	0.030057234	0.621488377	0.069041644	0.18473988	1.718818247	0.560467939	0.469485283	0.59946207	0.08246216	0.473931188	0.437638928	0.277533976	0.84861095	0.333423734	0.622632919	0.830074999	0.36099766	0.415037499	0.689659879	0.647698256	0.139551352	0.291889269	1.005161705	0.296393003	0.441509711	0.662965013	0.962525295	0.513339573	1.46036149	0.538419915	0.440877504	0.540568381	0.540568381	0.731296844	0.563900885	0.582147485
5058	5058 BB0370, BPP0367 | | (BB, BPP) ABC transport system ATP-binding protein	419	0.017702002	0.514573173	0.252484486	0.790736851	0.683972507	0.620941798	0.339088646	1.588685587	0.229025514	0.1740294	0.229481846	0.102569734	0.329307625	-0.164630702	-0.106308902	0.380821784	0.125530882	0.120590141	0.01449957	0.08246216	0.172467196	0.430144392	0.105353	0.785875195	0.214124805	0.389042291	0.554101537	-0.057715498	0.058893689	0.403355694	-0.061400545	-0.154509949	-0.026472211	0.806616026	-0.132450296	0.260062839	0.263034406	0.791413378	0.442518236	1.050273206	0.397759508	0.287925581	0.203533394	0.028854863	-0.350497247	-0.327164743	0.721698838
5057	5057 BB0371, BPP0368 | | (BB, BPP) putative short chain dehydrogenase	420	-0.156628179	0.277533976		0.950460539	0.841852166	0.606657572	0.289506617	1.217591435	0.119052672	-0.181065559	0.215267987	-0.062060968	-0.018615678	-0.280107919	-0.175849835	0.691161905	0	0.187085553	0.028854863	0.055495113	0.251538767	-0.099535674	-0.198904068	0.266714752	-0.019365325	0.172467196	0.554101537	-0.246160587	0.247927513	0.660513534	0.137503524	0.400879436	-0.118394701		0.701088558	0.567040593	0.432959407	0.299560282	0.513339573	0.791185985	-0.131789873	0.249451434	0.043068722	-0.044394119	-0.067563284	0.38332864	0.752072487
5056	5056 BB0372, BPP0369 | | (BB, BPP) conserved hypothetical protein	421	0.152003093	0.203533394	0.722704901	1.193405792	1.239187664	0.656045599	0.513339573	1.543361596	0.708768702	0.426092688	0.487793842	0.349007629	0.401098308	0.014075185	0.239187664	1.420662048	0.177998302	0.403896942	0.55055247	0	0.389042291	0.211504105	0.184424571	0.487793842	0.254997087	0.280107919	0.577308928	-0.028569152	0.459431619	0.878693704	0.493988841	-0.105182237	0.076621282		0.512884823	0.55496776	0.61667136	0.482782106	0.377562794	1.040357738	0.251538767	0.17954942	-0.196397213	0.165059246	-0.009460329	-0.108524457	0.637429921
5053	5053 BB0373, BPP0370 | | (BB, BPP) putative short chain dehydrogenase	422	0.304006187	0.090765464	-0.175849835	0.725966595	0.769702381	0.330645312	0.206450877	0.919510082	0.119052672	0.335184192	0.156969346	-0.230005605	0.036525876	-0.014213859	0.069262662	0.073248982	0.32483969	0.28748745	1.184424571	-0.11783649	0.056143078	0.005053228	0.174774401	0.700014458	0.119909464	0.406424369	0.702200176	0.069041644	0.345774837	0.944656966	0.222392421	-0.167109986	0.334117504	0.702427175	0.337034987	0.017702002	0.321928095	1.60334103	0.513339573	0.849133334	0.326500825	0.17954942	0.277533976	0.265461143	0.357322001	-0.201633861	-0.042813084
5055	5055 BB0373, BPP0370 | | (BB, BPP) putative short chain dehydrogenase	423	-0.017921908	0.170618772		0.681112359	0.644171498	0.259386629	0.048498518	1.158697746	0.215728691	-0.037474705	0.243557031	-0.11042399	0.190331212	-0.164630702	-0.106308902	0.849665727	0.265461143	0.28748745	0.071083098	-0.043068722	-0.058416686	-0.224080771	0.010888316	0.615950193	-0.079071571	0.202629167	0.600148905	0.028014376	0.196397213	0.590124206	0.14839184	-0.034215715	0.24838763	0.617345675	0.152003093	0.017702002	0.321928095	0.780686972	0.348803801	0.97938972	0.192645078	0.116813665	-0.00877021	0.057143907	-0.009460329	-0.327164743	0.35033181
5054	5054 BB0374, BPP0371 | | (BB, BPP) NADH:flavin oxidoreductase/NADH oxidase family protein	424	-0.465380885	-0.151309323	-0.039966407	0.520647687	0.170800689	-0.090197809	-0.270451877	0.543361596	-0.389411692	-0.232290882	-0.376854305	-0.639118271	-0.331205908	-0.462971976	-0.248913298	-0.175571565	0.084888898	-0.215012891	0.580096746	-0.522678222	-0.501546493	-0.851037361	-0.371968777	0.152003093	-0.421463768	0.131244533	0.099535674	-0.280107919	-2.061400545	-1.494764692	-0.658963082	-0.678071905	-0.811733363	-0.974374192	-0.832890014	-0.725140159	-0.952694285	-0.612976877	0.036525876	-0.411630898	-0.889817082	-0.420843121	-0.483679165		-1.087462841	-1.201633861	-1.417852515
5052	5052 BB0375, BPP0372 | | (BB, BPP) putative exported protein	425	0.284640862	0.192645078	0.94373178	0.825502269	0.683972507	0.390234108	0.30954437	1.236700258	0.63076619	0.437063806	0.475919741	0.185031894	0.190331212	0.338801913	0.113656782	0.321928095	0.674424128	0.542416806	1.259386629	-0.043068722	0.202629167	0.005053228	0.074546953	0.518988463	0.180572246	0.380272081	0.652076697	0.055495113	-0.04580369	0.075551033	0.396890153	0.21916852	0.157239742	0.359694465	0.427637536	-0.017921908	-0.099535674	0.495957495	0.59724083	0.937264245	0.308122295	0.148522525	-0.156868849	-0.203091865	-0.23502003	-0.436099115	-0.078002512
5051	5051 BB0376, BPP0373 | | (BB, BPP) putative membrane protein	426	0.141276687	0.308122295	0.05415577	0.424139706	0.674124721	0.295455884	-0.212153237	1.488618632	0.215728691	0.263034406	0.351472371	0.059501012	0.933766302	0.14775362	0.05415577	1.285402219	0.253286429	0.212848649	0.203533394	-0.087462841	-0.119298928	-0.27217506	-0.033166864	0.572006846	0.019108823	0.241888597	0.406424369	0.517399217	0.247927513	0.133266531	-0.125530882	-0.341788517	0.4665678	0.188761643	0.152003093	0.183711953	0.821029859	1.307054818	0.478363435	1.226770862	0.232173442	0.352881023	1.233590628	0.112110366	0.851136614	1.461331152	0.885928233
5050	5050 BB0377, BPP0374 | | (BB, BPP) putative membrane protein	427	0.130469932	0.148250959	0.450084446	0.451106754	0.613583179	0.277533976	-0.115477217	1.178597303	0.281020151	0.521952703	0.156969346	-0.194816177	0.106915204	-0.196691911	-0.267772325	-0.077167861	0.253286429	0.275312736	0.190822342	-0.148863386	0.088809267	0.246061327	0.125530882	0.586803848	0.084064265	0.317340825	0.577308928	0.404390255	-0.125530882	0.188761643	0.169925001	-0.430144392	0.277533976	0.025625808	0.121306296	0.360589715	0.502500341	1.132450296	0.36804002	0.915731083	0.308122295	0.005782353	0.218640286	0.177998302	1.234465254	1.167599948	0.711430502
5049	5049 BB0378, BPP0375 | | (BB, BPP) sensor kinase protein	428	0.484578433	0.267192031	0.539582597	0.912156651	1.239187664	0.570315725	0.319459839	1.977457431	0.791758067	1.134136673	0.623145695	0.629816737	0.854149134	0.575502171	0.550389352	1.926790153	0.909802191	0.750221691	0.854459157	0.436099115	0.335603032	0.545621609	0.439421658	1.106520324	0.50589093	0.736965594	0.861923865	0.436099115	-0.497499659	0.268196111	0.560714954	0.169925001	0.291889269	0.206795566	0.464790534	0.454565863	0.821029859	0.924051147	0.850734469	1.20029865	0.380272081	0.761097257	-0.216575095	0.098563834	0.312467766	0.786293307	0.615570487
5048	5048 BB0379, BPP0376 | | (BB, BPP) transcriptional regulatory protein	429	0.476066933	-0.237039197	0.128156351	0.340075442	0.539582597	0.115477217	-0.142444265	1.355094959	0.660513534	0.552541023	0.402546555	0.102569734	0.415037499	0.349942471	0.128156351	1.176588732	0.313157885	0.511610759	0.43673257	0.173064709	-0.034765418	0.503393374	0.032421478	0.726981506	0.102098188	0.490325627	0.659344697	0.234465254	-0.245112498	-0.112894056	0.378511623	0.118941073	0.218640286	-0.278631261	0.323614472	0.388070452	0.61667136	1.080919995	0.547487795	1.218000652	0.289506617	0.457850583	0.36159824	0.125530882	0.990539671	1.100928909	0.501010722
	RD4	429.5
6013	6013 BPP0377 | | (BPP) conserved hypothetical protein	430	-1.715359138				-3.81526012	-3.956931278	-3.410933101	-1.618909833	-1.784271309	-1.99262047	-1.5360529	-1.569855608	-1.584962501	-1.91753784	-1.81526012	-0.607682577	-1.698619283	-1.906890596	-2.203091865	-1.350497247	-1.485426827	-1.347463187	-1.722466024	-1.299985542	-1.263034406	-1.501546493	-1.551015169	-1.628031223	-0.158697746	0.385653692	-1.352301744	-1.445411148	-1.137503524		-0.510961919	-0.362570079	-0.036525876	-0.793549123	-1.102180395	-0.817623258	-1.290779396	-0.770177373	0.226134823	0.319010612	0.349942471	0.535331733	0.152003093
6026	6026 BPP0377 | | (BPP) conserved hypothetical protein	431	-0.238311976			0.751501687	0.391190757	0.043068722	0.01227833	0.689212463	-0.45169597	-0.349942471	-0.324002423	-0.650992371	-0.308122295	-0.944504887	-0.202816883	0.101538026	-0.029443778	-0.091630475	0.91753784	-0.777607579	-0.169925001	-0.771113817	-0.4223423	-0.056362443	-0.38332864	-0.176380024	0.157146397	-0.502500341			-0.192645078	-0.548788888	-0.435584877		0			-0.40275917	-0.354664881	0.098853387	-0.362570079	-0.948774677	-0.026472211			-0.879705766
6012	6012 BPP0378 | | (BPP) conserved hypothetical protein	432	-1.795529487	-1.29716019	-1.286881148	-0.888743249	-0.843274496	-1.601450624	-1.427421224	-0.744440715	-1.584962501	-1.267480311	-1.376854305	-1.482392767	-1.285402219	-1.314873337	-1.365952719	-1.158697746	-1.343954401	-1.478047297	-1.419903254	-1.246160587	-1.438121112	-1.212303604	-1.459431619	-1.473317145	-1.447458977	-1.304854582	-1.619727919	-1.462971976	-0.201258208	-0.668794092	-1.431157165	-1.430144392	-1.237039197	-0.217230716	-1.330389674	-1.273760812	-0.884522783	-1.427421224	-1.331205908	-1.117183539	-1.584962501	-1.436439976	-0.991282783	0.078002512	0.349942471	0.275179836	-0.123231766
6027	6027 BPP0378 | | (BPP) conserved hypothetical protein	433	-0.048295557	-0.03796785	0.099010006	-0.030762254	0.391190757	-0.217845632	-0.115477217	0.750323977	0.325027334	0.244418728	0	0.030057234	-0.018615678	-0.043068722	-0.131995546	0.037089319	0.234829525	0.447952122	0.307281319	0.102361718	-0.215728691	0.121306296	-0.067114196	0.156969346	0.023846742	0.136462243	0.187627003	0.191760803			-0.067686808	-0.37064338	-0.237039197		-0.078002512	-0.284567567	-0.234465254	-0.037474705	-0.006178575	0.089267338	-0.202492864	-0.108252891	-0.026472211	0.084888898	0.312467766
6011	6011 BPP0379 | | (BPP) conserved hypothetical protein	434	-1.67688499			-1.981852653	-1.871843649	-1.584962501	-1.530514717	-1.763299742	-1.45169597	-2.022367813	-1.420575683	-1.303069068	-1.354664881	-1.86507042	-1.708344916	-1.752072487	-1.771375625	-1.963474124	-1.652076697	-1.368644594	-1.422691072	-1.584962501	-1.343954401	-0.9510904	-1.184424571	-1.249359469	-1.422691072	-0.971985624	-0.133751389	-1.129767875	-1.4639471	-1.400087158	-1.5334322	-1.31676639	-1.55987152	-1.584962501	-1.074000581	-1.354664881	-1.512812715	-1.615989396	-1.619727919	-1.484268501		-0.419903254	0.606798302	0.186096292	-0.406625259
	RD4 end	434.5
6028	6028 BPP0379 | | (BPP) conserved hypothetical protein	435	-0.339850003	-0.076961982	-0.031884061	0.1168813	0.212220616	-0.055709433	-0.308122295	0.527931556	-0.112894056	0.154220919	-0.214124805	-0.303069068	0.157541277	-0.405638801	-0.05626822	-0.218640286	0.17154328	0.050881169	0.152003093	-0.087462841	-0.362570079	-0.27217506	-0.010971118	0.316389911	-0.115076524	0.028344626	0.465663572	0.299118212	-0.666099263	-0.852658284	-0.352301744	-0.642447995	-0.520832163	-0.793204434	-0.14172811	-0.44503224	-0.012072832	-0.296717532	-0.233740099	-0.041519269	-0.542651696	-0.492396382	-0.624855228	-0.541893779	-0.387023123	-0.064130337	-0.773996325
6029	6029 BPP0380 | | (BPP) acetyltransferase (GNAT) family protein	436	0.011825435	0.012437103	0.120924782	0.459984905	0.170800689	0.079727192	-0.219313028	0.93128725	-0.096215315	0.120590141	-0.112026618	-0.461331152	-0.331205908	-0.288721049	-0.230297619	0.029747343	0.271510188	-0.123514536	0.909802191	-0.482600783	-0.215728691	-0.569855608	-0.125530882	0.307484358	-0.115076524	0.094182439	0.389042291	0.228441466	-0.31817596	-0.399607459	-0.455679484	-0.77118131	-0.053439259	-0.624275425	-0.179447776	0.026472211	-0.178970141	0.764446331	-0.012383724	0.376148486	-0.215728691	-0.345292088	0.862496476	0.420491929	1.130629443	1.172246313	-0.14172811
3532	3532 BB0383, BPP0381, BP0677 | hemA | (BB, BPP, BP) glutamyl-tRNA reductase	437	-0.190102883	0.142604395	-0.023846742	0.122484007	0.177787119	-0.084392187	-0.263034406	0.527931556	0.175086707	0.022026306	0.186413124	0.204931451	0.080919995	0.062284278	0.135351853	0.06608919	0.105353	0.127379306	0.084888898	0.197939378	-0.283792966	0.044854236	-0.15565087	0.126912112	0	-0.070389328	0.115477217	0.041820176	-0.04580369	-0.096215315	-0.321928095	0.076815597	-0.226770862	-0.096215315	0.211504105	0.026472211	0.10433666	0.182203331	0.456064768	0.145850866	-0.182864057	0.406320282	0.263034406	-0.459431619	0.185555653	0.705256734	0.356934545
1599	1599 BB0384, BPP0382, BP0678 | prfA, sueB, uar | (BB, BPP, BP) peptide chain release factor 1	438	-0.130396637	0.018615678	0.069262662	0.26607486	0.135351853	0.048363022	-0.308122295	-0.472068444	-0.121306296	-0.349942471	-0.130060541	-0.256972653	0.054447784	-0.254572827	-0.149377624	-0.167109986	0.14543044	-0.091630475	-0.211504105	-0.332575339	-0.326228232	-0.360402243	-0.119581616	0.186413124	-0.251538767	-0.125530882	-0.034765418	0.08246216	-0.022720077	0.068171503	0.153805336	-0.348948309	0.306103128	-0.235378063	-0.132450296	-0.08246216	0.201633861	0.408084739	-0.504042505	0.11783649	0.321928095	-0.127111918	0	0.165059246	0.160464672	-0.353636955	-0.510961919
1600	1600 BB0385, BPP0383, BP0679 | hemK | (BB, BPP, BP) heme biosynthesis protein	439	0.401616984	0.055141554	0.091630475	0.325575872	0.544996093	0.212993723	0.299560282	-0.472068444	0.537656786	-0.068171503	0.517058436	0.337034987	0.449307401	0.404390255	0.113656782	0.044394119	0.277533976	0.206450877	-0.090197809	0.497499659	0.26589406	0.185031894	0.11042399	0.171766348	0.124328135	0.162271429	0.375866902	-0.021373651	-0.327574658	0.154328146	0.263034406	0.257387843	0.2410081	1.023083613	-0.025535092	-0.140177658	0.03562391	-0.842458723	-0.197939378	0.060120992	0.335603032	0.239670413	-0.389042291	-0.022026306	-0.314873337	-0.61667136	-0.745427173
1601	1601 BB0386, BPP0384, BP0680 | | (BB, BPP, BP) conserved hypothetical protein	440	-0.036069255	-0.137503524	0.317190176	0.250808104	0.426814667	0.11042399	-0.197939378	-0.618909833	0.11189288	-0.022367813	0.331843564	-0.030696797	0.132450296	-0.156725504	-0.202816883	-0.540568381	0.14543044	0.065095028	-0.044394119	0.041820176	0.050626073	-0.078002512	-0.067114196	0.171766348	0.056583528	-0.144389909	0.280107919	0.021061616	0.108524457	-0.096215315	0.137503524	-0.167109986	0.076621282	0.075551033	0.189477799	0.332575339	0.10433666	-0.530514717	-0.452512205	-0.062735755	-0.017277991	-0.146220741	-0.108934372	-0.090197809	0.108934372	-0.064130337	-0.406625259
3144	3144 BB0387, BPP0385, BP0681 | | (BB, BPP, BP) probable flavoprotein	441	0.069540933	-0.117039421	0.091630475	0.296132094	0.461580085	0.095157233	0.190331212	-0.178337241	0.521537121	-0.068171503	0.427421224	0.522901533	0.206450877	0.497499659	0.113656782	-0.093109404	0.347923303	0.31748219	0.347923303	0.482392767	0.115477217	-0.046293652	0	0.142019005	-0.01449957	0.050626073	0.502500341	0.197939378			0.017921908	0.154818109	0.284729477		0.097847323	0	-0.074000581	-0.342887714	0.106915204	-0.128324097	0.115477217	0.325400287	0.593679718	0.364996817	0.88216351
7027	7027 BB0388, BPP0386, BP0682 | | (BB, BPP, BP) putative exported protein	442	0.274859841	-0.018859027	0.113656782	0.26607486	0.259087221	-0.137503524	-0.09557766	0.033166864	0.215728691	0.299560282	0.229481846	0.081196083	0.408084739	0.179323699	-0.123382416	0.108524457	0.277533976	0.281412935	0.2410081	-0.087462841	0.050626073	0.185031894	0.268488836	0.08061846	0.23878686	0.490325627	0.389042291	0.121990524	-0.192645078	0.04580369	0.419538892	0.214319121	0.284729477	0.438121112	0.074000581	-0.026967048	-0.074000581	0.054447784	0.238159737	0.173331603	0.177538186	0.297385911	-0.226770862	0.084888898	0	0.061400545	-0.278301162
1602	1602 BB0388, BPP0386, BP0682 | | (BB, BPP, BP) putative exported protein	443	0.035189428	-0.137503524	0	0.250808104	0.091630475	-0.15565087	-0.285402219	0.527931556	0.988318195	0.31748219	0	0.318887641	-0.028014376	-0.043068722	-0.376148486	0.569855608	0.125530882	-0.022367813	0.944290567	-0.387023123	-0.182864057	-0.303069068	0.016301812	0.311944006	-0.251538767	-0.05246742	0.083416008	0.141355849	0.247927513		-0.018147347	-0.167109986	0.076621282		-0.132450296	-0.169925001	-0.152003093	0.365649472	0.206450877	0.25276607	0.192645078	0.116813665	-0.053439259		0.477321778	0.91938154	0.121306296
1603	1603 BB0389, BPP0387, BP0683 | | (BB, BPP, BP) 4,5-dihydroxyphthalate decarboxylase	444	0.332575339	0.347923303	0.239187664	0.15565087	0.198545679	0.11042399	0.089637212	0.246160587	0	0.167456746	0.142019005	0.081196083	0.528378972	-0.065095028	0.135351853	0.087462841	0.105353	0.244418728	0.043068722	0.141355849	0.251538767	0.198328716	0.198779864	0.229481846	0.111031312	0.237039197	0.192645078	0.304854582	0.491853096	0.090197809	0.121015401	-0.039998068	0.218640286	0.268196111	0.097847323	0.267480311	0.432959407	-0.085729874	-0.018615678	0.11783649	0.146841388	0.148522525	0.347923303	0.184424571	0.631355406	0.705256734	0.121306296
7028	7028 BB0390, BPP0388, BP0684 | | (BP) Pseudogene; (BB, BPP) molybdopterin dehydrogenase	445	0.167944637	0.176156955	0.113656782	0.281181753	0.373043411	0.268488836	0	0.859137464	0.488747185	0.403896942	0.4639471	0.300509111	0.206450877	0.216317907	0.091630475	0.539158811	0.203533394	0.206450877	0.222392421	0.371968777	0.192645078	0.263034406	0.254813899	0.601450624	0.189033824	0.321928095	0.561878888	0.38827059	0.247927513	0.11189288	0.03562391	-0.005646563	0.025995209	0.075551033	0.121306296	0.078002512	0.378511623	0.365649472	0.547487795	0.399607459	0.115477217	0.339206086	0.025995209	0.064130337	0.371968777	0.38332864	0.211504105
1604	1604 BB0391, BPP0389, BP0684A | | (BB, BPP, BP) probable 2Fe-2S ferredoxin	446	0.260062839	-0.117039421	0.544996093	0.018147347	-0.072756342	0.032421478	0.269186633	-0.426264755	-0.339486466	0.043721377	-0.273018494	-0.102250058	0.253756592	-0.306103128	0.156725504	-0.218640286	0.084888898	0.022026306	-0.211504105	0	0.017073513	-0.094122177	0.212993723	-0.157541277	0.150559677	0.083416008	-0.05246742	0.179323699	0.491853096	0.367731785	0.277984747	0.011227255	0.149377624	0.202308175	0.254572827	0.199308808	0	-0.115477217	-0.331205908	-0.38466385	0.017073513	-0.185214872	0.644905041	0.165059246	0.436099115	-0.166009951	-0.160464672
1605	1605 BB0392, BPP0390, BP0685 | | (BB, BP) probable dehydrogenase/oxidase; (BPP) Pseudogene	448	-0.611929548	-0.076961982	-0.097847323	-1.216317907	-1.345774837	-0.552541023	-0.176877762	-1.10433666	-0.706268797	-0.437405312	-0.728697978	-0.627341103	-0.571156701	-0.661198087	-0.230297619	-0.870716983	-0.652076697	-0.736965594	-0.956931278	-0.415037499	-0.163498732	-0.230005605	-0.067114196	-0.584962501	-0.01449957	-0.242570303	-0.664396968	0	0.22881869	-0.226275856	-0.074000581	-0.167109986	-0.026472211	-0.45169597	-0.21818017	-0.20029865	0.03562391	0.343954401	-0.557481764	-0.554588852	-0.163498732	-0.444302094	0.694373717	0.203533394	0.210217707	-0.03170886	-0.440572591
1607	1607 BB0393, BPP0391, BP0686 | | (BB, BPP) conserved hypothetical protein ; (BP) Pseudogene	449	-0.169925001	1.481406309	-0.202816883		-1.471305719	-0.482151695	0.190331212	-1.519374159	-0.561878888	-0.596103058	-0.398549376	-0.256972653	-0.612976877	-0.53287399	-0.023846742	-0.299560282	-0.489805268	-0.63005039	-0.686842115	-0.443606651	0.017073513	-0.062060968	-0.249978253	-0.715023041	-0.104697379	-0.283792966	-0.837728571	-0.204819792			0.017921908	-0.26529038	-0.196397213		0.189477799	-0.026967048	0.070389328	-0.700439718	-0.584962501	-0.425305835	-0.202492864	-0.468148836	0.149377624		-0.087462841	0.148863386	-0.132450296
2787	2787 BB0393, BPP0391, BP0686 | | (BB, BPP) conserved hypothetical protein ; (BP) pseudogene	450	-0.231325546	-0.336049203	0.156725504	0.171952683	-0.258311996	-0.330148602	-0.219313028	-0.296981738	-0.36923381	-0.349942471	0.0489096	-0.256972653	-0.612976877	-0.387023123	-0.175849835	0.247927513	-1.459431619	-0.736965594	-1	-0.133266531	-0.263034406	0.059501012	-0.230612928	-0.157541277	-0.104697379	-0.182864057	-0.509674373	-0.156725504	0.392317423	0.175086707	0.087462841	-0.093109404	-0.289506617		-0.132450296	0	-0.192645078	-0.378511623	-0.354664881	-0.74723393	-0.222392421	-0.165586066	0.726434927	0.043068722	-0.11783649	-1.523561956
190	190 BB0394, BPP0392, BP3435 | | (BB, BPP, BP) conserved hypothetical protein	451	0.304006187	0.433653177	-0.023846742	-0.575860294	-0.886343218	0.2410081	0.645335119	-0.841302254	-0.172836597	-0.04508789	0	-0.699490889	-0.452512205	-0.021373651	0.113656782	-0.445411148	-0.371968777	-0.530514717	-0.489805268	-0.280107919	0.63005039	0.752072487	0.308752706	-0.195015982	0.389566812	0.162271429	-0.438121112	-0.306103128	-0.830074999	-0.36923381	0.40599236	0.312882955	-0.289506617		0	-0.231325546	-0.277533976	-0.700439718	-0.308122295	-0.162271429	-0.017277991	-0.053111336	0.076621282	-0.090197809	-0.672425342	-0.479167837	-0.662965013
191	191 BB, BPP, BP | | (BB) BB0394 - BB0395 intergenic region; (BPP) BPP0392 - BPP0393 intergenic region; (BP) BP3434 - BP3435 intergenic region	452	0.260062839	0.055141554	0.069262662	-0.60334103	-0.573185333	-0.211504105	-0.135655099	-0.140862536	-0.253756592	-0.091630475	-0.130060541	0.102569734	-0.028014376	-0.021373651	-0.072756342	0.714245518	-0.237039197	-0.139724764	-0.186413124	-0.502500341	0.017073513	-0.015266757	-0.067114196	-0.420575683	0.111031312	0.237039197	-0.534336428	-0.021373651	-0.245112498	-0.462343214	0.121015401	-0.148250959	-0.080919995	-0.681177816	0.211504105	0.199308808	0.232660757	-0.530514717	0	-0.306661338	-0.070389328	0.034351505	-0.289506617	0	0.281770968	0.359081093	-0.745427173
192	192 BB0395, BPP0393, BP3434 | | (BB, BP) putative exported protein ; (BPP) Pseudogene	453	0.245112498	0.018615678	0.177787119	-0.445799753	-0.202816883	-0.230612928	0.089637212	0.3016557	0.331205908	0.664132714	0.271302022	0.390146324	0.080919995	0.252387162	-0.097847323	0.523561956	0.021695071	0.187085553	0.125530882	0.160464672	0.294183104	0.237499314	0.155278225	-0.139162748	0.250961574	0.099535674	-0.222392421	-0.021373651			0.153805336	0.076815597	0.076621282		0.049753035	0.026472211	0.10433666	0.027480736	0.238159737	0.089267338	-0.125530882	0.17954942	-0.026472211	0	0.210217707
193	193 BB0396, BPP0394, BP3433 | | (BB, BPP, BP) conserved hypothetical protein	454	0.086414752	0.108252891	-0.048094288	-0.055853235	-0.149377624	-0.309684499	-0.075948853	0.097297201	-0.047305715	0.263034406	-0.43171624	0.185031894	-0.085729874	0.062284278	0	0.845490051	0.295455884	0.022026306	1.064130337	-0.043068722	-0.304854582	0.059501012	0.11042399	0.298523491	0.070389328	0.050626073	-0.222392421	-0.133266531	-0.093109404	0.235628248	0.169925001	0.139551352	-0.026472211	0.242200902	0	-0.295455884	-0.321928095	0.106915204	0.415037499	0.030373649	0.280107919	0.16411938	-0.026472211	-0.090197809	0	-0.275634443	-0.406625259
194	194 BB0397, BPP0395, BP3432 | cysI | (BB, BPP, BP) putative sulfite reductase	455	0.428334322	-0.096861539	-0.175849835	-0.094327383	0.198545679	-0.067114196	0.222392421	0.43171624	0.04580369	0.501194143	0.0489096	0.658963082	0.489384841	1.062284278	0.391190757	0.539158811	0.313157885	0.678071905	0.570315725	0.795180208	0.349149564	0.158064846	0.064130337	-0.253118937	0.263034406	0.099535674	-0.017277991	0.179323699	-0.142019005	0.255257055	0.263034406	0.618385502	0.051530301	0.505235308	0.049753035	-0.20029865	0	0	0.736965594	0.145850866	0.280107919	0.834413934	-0.226770862	0.203533394	-0.148863386	-0.166009951	-0.078002512
6010	6010 BB0398, BPP0396 | | (BB, BPP) conserved hypothetical protein	456	-0.465380885	-0.68182404	-0.538419915	-0.780218792	-0.930737338	-0.874469118	-0.87036472	-0.15324626	-0.656515762	-0.321928095	-0.355480655	-0.399930607	-0.378511623	-0.765534746	-0.584962501	0.309855263	-0.584962501	-0.799975392	-0.771375625	-0.672425342	-0.827532804	-0.296837114	-0.635003183	-0.473317145	-0.421463768	-0.392317423	-0.691877705	-0.314873337	-0.245112498	-0.389411692	-0.431157165	-0.810175441	-0.508341219	-0.101753499	-0.610497593	-0.130396637		-0.331205908	-0.2410081	-0.33219643	-0.767826558	-0.330645312	-0.156868849	-0.698619283		-0.250543462	-0.584962501
196	196 BB0399, BPP0397, BP3431 | | (BB, BPP, BP) putative branched-chain amino acid transport ATP-binding ABC transporter	457	0.274859841	-0.222392421	-0.175849835	0.541709303	0.608421474	0.360747344	0.621488377	1.203091865	0.645716532	0.920146692	0.814444347	0.796466606	0.528378972	1.584962501	0.964080426	1.658211483	0.801095932	1.147557188	1.105353	1.141355849	0.695145418	0.984733243	0.321928095	0.016488123	0.432959407	0.440572591	0.42786154	-0.306103128	0.357552005	0.331205908	0.596935142	1.124121312	0.101283336	0.984403145	0.356934545	0.245112498	0.510961919	0.343954401	1.560087832	0.921144579	0.573466862	1.445139531	-0.355094959	0.14543044	-0.314873337	0.176877762	0.908576972
197	197 BB0400, BPP0398, BP3430 | | (BB, BPP, BP) putative branched-chain amino acid transport ATP-binding ABC transporter	458	-0.017921908	-0.566346823	-0.316027493	-0.094327383	-0.097847323	-0.350907162	-0.018615678	0.504472583	-0.071553261	0.065095028	0.164386818	0.123631349	-0.208586622	0.062284278	0.023458973	0.108524457	0.105353	0.127379306	0.043068722	0.338801913	-0.283792966	-0.062060968	-0.26960706	-0.376854305	-0.184424571	-0.242570303	-0.163498732	-0.53287399	-0.607682577	-0.95419631	-0.255838904	0.092757141	-0.196397213	-0.656515762	-0.189033824	-0.362570079	-0.321928095	0.230297619	0.584962501	0.030373649	-0.485426827	0.283172051	-0.736965594	-0.874469118	-0.502500341	-0.665580961	-0.406625259
2912	2912 BB0401, BPP0399, BP3429 | | (BB, BPP, BP) putative branched-chain amino acid transport permease	459	-0.532495081	-0.336049203	-0.407175382	-0.174497731	-0.230297619	-0.371968777	-0.700439718	0.456378295	-0.632268215	-0.2410081	-0.465663572	-0.493040011	-0.530514717	-0.661198087	-0.438884241	-0.540568381	-0.211504105	-0.215012891	0.944290567	-0.661198087	-0.485426827	-0.303069068	-0.330148602	-0.23349013	-0.49410907	-0.304854582	-0.202492864	-0.387023123	-0.272079545	-0.494764692	-0.391190757	-0.484300162	-0.423807709	-0.632268215	-0.440572591	-0.328622747	-0.621488377	0.469485283	0.072149786	0.352301744	-0.222392421	-0.28757659	-0.257797757	-0.40053793	0.517399217	0.231325546	0.074000581
	single gene variant 4	459.5
198	198 BB0402, BPP0400, BP3428 | | (BB, BPP) putative branched-chain amino acid transport permease ; (BP) putative branched-chain amino acid transport permease (partial)	460	0.103093493	-0.244418728	-0.097847323	0.071258683	0.561115759	-0.033166864	0.253756592	1.217591435	0.04580369	0.244418728	-0.025090981	-0.370183263	0.080919995	-0.065095028	0.259087221	0.209453366	0.277533976	0.36994961	1.321928095	0.121990524	-0.05246742	-0.160464672	-0.033166864	0.171766348	-0.01449957	0	0.131244533	0.234465254	-2.192645078	-2.632268215	-2	-1.557056504	-1.781359714	-2.731803889	-1.132450296	-1.362570079	-1.514573173	-1.308122295	-0.893084796	-1.38466385	-2.070389328	-1.330645312	-1.693896872	0.14543044	1	0.724365557	0.415037499
5436	5436 BB0403, BPP0401 | | (BB, BPP) putative LysR-family transcriptional regulator	461	0.235058833	0.18167396	0.225767148	0.892616465	0.797183117	0.463400521	0.802060622	1.618129365	0.827163403	0.860275236	0.814444347	0.769994395	0.748020783	0.77878577	0.654225163	0.554588852	0.821854492	0.924051147	0.886343218	0.956931278	0.27064759	0.459891735	0.330645312	0.518988463	0.35614381	0.380272081	0.842899039	0.13492958	0.333900737	0.30633124	0.341036918	0.499845887	0.141472426	0.603799143	0.415037499	0.214738849	0.047305715	0.854149134	1.238159737	1.050273206	0.389042291	0.683854258	-0.508341219	0.01449957	0.152003093	0	0.648236676
5437	5437 BB0403, BPP0401 | | (BB, BPP) putative LysR-family transcriptional regulator	462	-0.196892049	-0.207892852	-0.193771743	0.320710117	0.379117925	0.010888316	-0.128897733	0.84675374	0.242200902	0.311532924	0.142019005	-0.11042399	-0.09557766	-0.133266531	-0.267772325	-0.337034987	-0.059501012	0.120590141	0.425925815	-0.087462841	-0.182864057	-0.035877036	-0.033166864	0.487793842	-0.079071571	0.099535674	0.172467196	0.246437895	-0.299560282	0.229025514	-0.061400545	-0.460841189	0.043068722	0.095047209	-0.078002512	-0.252387162	0.159198595	1.387023123	0.118319967	0.46036149	0.033947332	0.051225323	-0.693896872	-0.044394119	0.046392905	0.430634354	0.296393003
199	199 BB0404, BPP0402, BP3427 | | (BP) putative branched-chain amino acid binding protein (partial) ; (BB, BPP) putative branched-chain amino acid binding protein	463	0.304006187	0.018615678	0.278716028	0.762308442	1.046542586	0.435386145	0.59724083	1.128324097	0.367731785	0.606988807	0.601450624	0.300509111	0.253756592	0.28757659	0.023458973	0.169925001	0.259386629	0.299560282	0.540568381	0.541893779	0.478047297	0.496233582	0.169925001	0.475919741	0.263034406	0.402098444	0.526545814	0.121990524		0.293731203	0.217230716	0.312882955	0	0.104697379	-0.10496956	-0.08246216	0.10433666	0.054447784	0.59724083	0.352301744	0.099535674	0.311461096	0.101283336	-0.459431619	-0.180572246	-0.03170886	-0.278301162
2913	2913 BB0405, BPP0403, BP3426 | | (BB, BPP, BP) putative amidase	464	0.274859841	-0.076961982	-0.286881148	0.650415562	0.592824618	0.398549376	0.415037499	0.821662759	0.215728691	0.437063806	0.370837695	0.015106892	0.469485283	0.08246216	0.156725504	0.754887502	0.259386629	0.469485283	0.447458977	0.179323699	0.335603032	0.198328716	0.169925001	0.271302022	-0.029146346	0.067114196	0.453172628	-0.133266531			0.277984747	0.169925001	0		0.049753035	-0.054447784	-0.321928095	0.106915204	0.358453971	0.767339243	0.335603032	0.100694	-0.5334322	-0.618129365	-0.765534746
200	200 BB0406, BPP0404, BP3425 | | (BB, BPP, BP) putative carbonic anhydrase	465	0.214738849	-0.057333175	0.259087221	0.638733757	0.639118271	0.295455884	0.329307625	0.966052668	0.438121112	0.678071905	0.601450624	0.185031894	0.365649472	0.179323699	0.239187664	0.209453366	0.8259706	0.606988807	1.286522759	0.121990524	0.099535674	0.102569734	0.268488836	0.415037499	0.275007047	0.294183104	0.652076697	0.28757659	0.392317423	0.31259023	0.017921908	-0.53239445	0.347923303	0.516123624	0.049753035	0.103093493	-0.321928095	0.823122238	0.089637212	0.802963153	0.237039197	-0.266514975	0.2410081	-0.16175107	0.349942471	-0.097297201	-0.078002512
201	201 BB0407, BPP0405, BP3424 | | (BP) Pseudogene; (BB, BPP) putative exported protein	466	0.260062839	-0.096861539	-0.258311996	0.188072348	0.426814667	-0.101879614	-0.427421224	1.315202232	0.154328146	0.420575683	0.229481846	0.102569734	0.725825037	0.062284278	-0.123382416	1.129283017	0.347923303	0.187085553	0.222392421	0.45169597	-0.182864057	0	-0.050040682	0.511252815	0.028569152	0.131244533	0.222392421	0.28757659	-0.35614381	-0.121306296	-0.192645078	-0.460841189	0.051530301	-0.096215315	-0.132450296	-0.231325546	0.321928095	0.691877705	0.415037499	0.968973104	-0.106915204	0.268816758	-0.166649869	-0.429684275	0.349942471	0.120294234	-0.703606997
3293	3293 BB, BPP, BP | | (BB) BB0407 - BB0408 intergenic region; (BPP) BPP0405 - BPP0406 intergenic region; (BP) BP0227 - BP0228 intergenic region	467	0.332575339	-0.018859027	0.336049203	0.529109266	0.698619283	0.268488836	-0.037474705	1.173648087	0.505235308	0.745816512	0.499571009	0.390146324	0.639410285	0.599037686	0.177787119	0.108524457	0.710493383	0.516790998	0.584962501	0.420331799	0.162271429	0.300509111	0.360747344	0.644519345	0.378511623	0.389042291	0.836501268	0.45169597	0	0.472068444	0.277984747	0.060695932	0.368387406	0.49426419	0.025090981	0.152003093	0.350497247	0.775293713	0.547487795	1.11783649	0.362570079	0.297385911	-0.827163403	0.021695071	-0.280107919	-0.665580961	-0.247927513
2393	2393 BB0408, BPP0406, BP0227 | psiF | (BB, BPP, BP) phosphate starvation-inducible protein precursor	468	-0.130396637	-0.384143491	-0.376148486	-0.349584438	-0.097847323	-0.505235308	-0.584962501	0.573735245	-0.146841388	0.263034406	-0.025090981	0.318887641	0.027480736	-0.021373651	0.177787119	0.491853096	-0.16175107	0	0.043068722	0.121990524	0.017073513	0.116644919	-0.15565087	0.096215315	-0.217591435	-0.05246742	0.083416008	-0.156725504	-0.476438044	-0.172836597	-0.321928095	-0.285754482	-0.108934372	-0.430634354	-0.47533801	-0.432959407	-0.277533976	0.343954401	0.089637212	0.467778961	-0.263034406	-0.035189428	-0.389042291	-0.584962501	-0.246160587	-0.436099115	-0.025535092
3294	3294 BB0409, BPP0407, BP0226 | | (BB, BPP, BP) conserved hypothetical protein	469	0.183711953	0	-0.175849835	0.662003536	0.577057303	0.198779864	0.401098308	1.049468676	0.63076619	0.516790998	0.633872101	0.490840323	0.230297619	0.45169597	0.046542586	0.247927513	0.540568381	0.650057529	0.510194732	0.321928095	0.131244533	0.030057234	0	0.229481846	0.111031312	0.321928095	0.618909833	-0.110182918	-0.327574658	0.31259023	0.392317423	0.243173983	-0.053439259	0.379704426	-0.025535092	0.026472211	-0.234465254	0.566346823	0.769880217	0.953205789	0.177538186	0.406320282	-0.257797757	-0.343954401	-0.543142325	-0.394278939	0.356934545
2394	2394 BB0410, BPP0408, BP0225 | catD2 | (BB, BPP, BP) 3-oxoadipate enol-lactone hydrolase	470	0.274859841	0.125530882	-0.316027493	0.783682093	0.577057303	0.386058432	0.584962501	1.065588342	0.488747185	0.577545029	0.617752436	0.506959989	0.206450877	0.667424661	0.478653599	0.129283017	0.415037499	0.835613182	0.540568381	0.795180208	0.335603032	0.324962155	0.184424571	0.243557031	0.137503524	0.280107919	0.652076697	-0.280107919	-0.093109404	0.438121112	0.247927513	0.312882955	0.051530301	0.827163403	-0.025535092	-0.054447784	-0.321928095	0.365649472	0.736965594	0.749191896	0.162271429	0.325400287	-0.026472211	-0.371968777	-0.584962501	-1	0.211504105
2395	2395 BB0411, BPP0409, BP0224 | | (BB, BPP, BP) conserved hypothetical protein	471	0.167944637	0.142604395	0.495527417	0.250808104	0.426814667	0.140481224	0.469485283	1.217591435	0.505235308	0.2255597	0.649813645	0.318887641	-0.028014376	0.371968777	-0.023846742	0.857980995	0.165059246	0.187085553	0.084888898	0.252387162	0.083416008	0.441371647	-0.15565087	0.451874267	-0.184424571	0.207595419	0.251538767	0	-0.04580369	0.569365646	0.017921908	0.199672345	0.076621282	0.415037499	-0.247927513	0.103093493	-0.152003093	0.854149134	0.680382066	0.712197689	-0.070389328	0.393144893	0.576192291	0.125530882	0.415037499	0.96829114	0.706268797
2396	2396 BB0412, BPP0410, BP0223 | catC2, mmlJ | (BB, BPP, BP) methylmuconolactone isomerase	472	0.167944637	0	-0.376148486	0.188072348	0.391190757	0.2410081	0.036525876	1.381090167	0.385653692	0.352671618	0.499571009	0.144389909	0.080919995	0.08246216	0.091630475	0.820178962	0.064130337	0.147557188	0.222392421	0.179323699	0.067114196	0.300509111	-0.101879614	0.298523491	-0.089267338	0.146841388	0.26589406	0.234465254			0.087462841	0.124121312	0.076621282		-0.21818017	0.026472211	-0.074000581	0.791413378	0.748020783	0.921144579	0.131244533	0.519778332	0.025995209	0.084888898	0.371968777
2859	2859 BB0413, BPP0411, BP0222 | catJ, pcaJ | (BB, BPP, BP) 3-oxoadipate CoA-transferase subunit B	473	0.086414752	-0.158262084	0	0.39665897	0.461580085	0.169925001	0.284453389	0.983126181	0.505235308	0.810522201	0.408805546	0.300509111	0	0.46712601	0.046542586	0.06608919	0.415037499	0.532221039	0.479167837	0.512450001	0.099535674	0.372658897	0.140481224	0.271302022	0.124328135	0.308122295	0.526545814	0.041820176			0.232660757	0.184875343	-0.108934372		-0.078002512	-0.263034406	-0.4639471	0.639410285	0.90442234	0.61533615	0.050626073	0.366427555	-0.196397213	-0.211504105	-0.628031223
2397	2397 BB0413, BPP0411, BP0222 | catJ, pcaJ | (BB, BPP, BP) 3-oxoadipate CoA-transferase subunit B	474	0.135883428	0.036994207	-0.230297619	0.662003536	0.654225163	0.212993723	0.329307625	1.468553009	0.331205908	0.547487795	0.370837695	0.144389909	0.469485283	0.45169597	0.391190757	1.584962501	0.570315725	0.606988807	0.381870635	0.640457613	0.067114196	0.13058411	0.079727192	0.351472371	0.084064265	0.308122295	0.573466862	0.216317907	-0.415037499	-0.071553261	0.087462841	0.154818109	0.101283336	-0.015596855	-0.078002512	-0.111031312	-0.112474729	0.725825037	0.812629864	0.802963153	0.033947332	0.457850583	0.149377624	-0.16175107	0	-0.03170886	0.542149417
3295	3295 BB0414, BPP0412, BP0221 | catI, pcaI | (BB, BPP, BP) 3-oxoadipate CoA-transferase subunit A	475	-0.169925001	-0.336049203	-0.376148486	-0.113956189	0.219009782	-0.119581616	-0.197939378	0.89566334	0.11189288	0.36994961	0.024662054	-0.126912112	0.276840205	-0.043068722	-0.202816883	1.451211112	0.222392421	0.263034406	0.203533394	0.252387162	0.017073513	0.211504105	-0.15565087	0.271302022	0	0.033947332	0.207595419	0.234465254	0.022367813	0.11189288	0.03562391	-0.057485495	0.149377624	0.293731203	-0.247927513	-0.506959989	0.10433666	0.691877705	0.1740294	0.422691072	0.207595419	-0.071258683	-0.108934372	0.259386629	0.028014376	-0.097297201	0.642843417
2399	2399 BB0415, BPP0413, BP0220 | | (BB, BPP, BP) probable transcriptional regulator	476	-0.111031312	-0.076961982	-0.048094288	0.382719779	0.198545679	0.032421478	0	0.783188611	0.175086707	0.36994961	0.119298928	-0.102250058	-0.176877762	-0.156725504	-0.149377624	0.06608919	0.125530882	0.206450877	0	-0.229481846	-0.088536675	-0.143590854	-0.1740294	0.064851144	-0.200912694	0.280107919	0.017073513	-0.156725504	-0.415037499	0	0.153805336	-0.22521294	0.101283336	-0.031364171	0	-0.295455884	0.378511623	1.310787537	0.018378529	0.278301162	0.033947332	-0.28757659	-0.026472211	0	0.108934372	-0.61667136	0.189477799
3471	3471 BB0416, BPP0414, BP0219 | | (BB, BPP, BP) probable short-chain dehydrogenase	477	0.069540933				0.654225163	0.459431619	-0.056583528	1.033166864	0.235628248	0.167456746	0.072756342	0.164854012	-0.115477217	0.08246216	-0.175849835	-0.415037499	0.084888898	-0.04508789	0.084888898	-0.021373651	-0.106915204	-0.046293652	-0.119581616	0.186413124	-0.120294234	-0.017277991	0.067114196	-0.110182918		-0.023458973	-0.055141554	0.076815597	0.284729477	0.090197809	0.376563351			1	0.206450877	0.145850866	0.017073513	-0.017487427	0.661583782	-0.022026306	0.108934372	0.407175382
2860	2860 BB0417, BPP0415, BP0218 | | (BB, BPP, BP) short-chain fatty acids transporter	478	0.035189428	0	0.023458973	0.018147347	0.239187664	-0.1740294	-0.285402219	0.763559804	0.255257055	0.206450877	0.072756342	0.015106892	0	0.404390255	-0.316027493	-0.167109986	0.222392421	0.2255597	0.14543044	0.041820176	-0.242570303	-0.030696797	-0.084392187	0.475919741	-0.104697379	0	0.251538767	0.28757659	-0.218640286	-0.339486466	-0.132103536	0.011227255	-0.053439259	-0.656515762	-0.247927513	-0.362570079	-0.234465254	0.838719093	0.854149134	0.20029865	-0.125530882	0.590744853	-0.053439259	0	0.436099115	0.061400545	-0.078002512
2400	2400 BB0418, BPP0416, BP0217 | | (BB, BPP, BP) 3-hydroxybutyryl-CoA dehydrogenase	479	-0.017921908	0.125530882	-0.376148486	0.296132094	0.391190757	0.227068909	0.206450877	0.783188611	0	0.043721377	0.331843564	0.281893433	0.299560282	0.420331799	0.113656782	0.686500527	0.222392421	0.086156644	0.165059246	0.38827059	0.177538186	0.395928676	0.048363022	0.284976959	0.163498732	0.321928095	0.237039197	0	-0.142019005	0.215728691	0.247927513	0.392317423	0.172836597	0.04580369	0.167109986	0.05246742	0.169925001	0	0.657112286	0.278301162	0.083416008	0.680243004	-0.196397213	-0.137503524	0.160464672	0.476438044	0.025090981
2401	2401 BB0419, BPP0417, BP0216 | sphB1 | (BB, BPP, BP) autotransporter subtilisin-like protease	480	-0.017921908	-0.158262084	-0.345774837	-0.421137699	-0.471305719	-0.101879614	-0.09557766	-0.472068444	-0.199308808	-0.596103058	-0.157541277	-0.230005605	-0.176877762	-0.087462841	-0.175849835	-0.167109986	-0.429684275	-0.467778961	-0.618129365	-0.043068722	-0.088536675	0.158064846	-0.016488123	0.186413124	-0.029146346	-0.017277991	-0.034765418	0	0.108524457	0.023083613	0.087462841	-0.12963528	-0.108934372	0.281020151	-0.247927513	-0.231325546	-0.074000581	-0.115477217	-0.115477217	-0.162271429	-0.017277991	0.209923069	0.2410081	-0.044394119	0	-0.436099115	-0.440572591
2402	2402 BB, BPP, BP | | (BB) BB0419 - BB0420 intergenic region; (BPP) BPP0417 - BPP0418 intergenic region; (BP) BP0215 - BP0216 intergenic region	481	-0.190102883	-0.712197689	-0.345774837	-0.877515993	-1.072756342	-0.576788569	-0.378511623	-1.338801913	-0.096215315	-0.596103058	0.142019005	-0.230005605	-0.452512205	-0.043068722	-0.471305719	-1.192645078	-0.520832163	-0.852442812	-1.090197809	-0.254572827	-0.485426827	-0.078002512	-0.330148602	-0.313660479	-0.286304185	-0.222392421	-0.202492864	-0.563900885	-0.415037499	-0.399607459	-0.234465254	0.285402219	-0.226770862	-0.838719093	-0.051530301	-0.584962501	-0.234465254	-0.793549123	-0.427421224	-0.554588852	-0.392317423	0.406320282	-0.652076697	-0.237039197	0.258311996	-0.064130337	-0.745427173
3472	3472 BB0420, BPP0418, BP0215 | ppc | (BB, BPP, BP) phosphoenolpyruvate carboxylase	482									0.505235308	0.086156644	-0.243271151	-0.525461489			0.046542586	0.794415866	0.628031223	-0.596103058		-0.443606651	0.017073513	0.237499314	0.155278225	0.499571009	0	0.294183104	-0.070389328	-0.021373651	0.672425342	0.154328146	0.137503524	-0.022720077		2.011587974			0.560714954	0.639410285	0.329307625	0.445411148	-0.392317423	0.406320282		0.043068722	0.281770968	1.148863386	0.452512205
2403	2403 BB0421, BPP0419, BP0214 | | (BB, BPP, BP) Conserved hypothetical protein	483	0	-0.076961982	1.382145618	-0.631355406	-0.316027493	0	0.072149786	-0.618909833	-0.047305715	-0.189477799	-0.103093493	-0.007613184	-0.308122295	-0.133266531	-0.072756342	-0.35614381	-0.237039197	-0.294447358	-0.263034406	-0.133266531	0.033947332	-0.015266757	0	-0.139162748	0.014355293	-0.070389328	-0.125530882	0.08246216	0.022367813	0.133266531	0.169925001	-0.093109404	0.076621282	0.281020151	-0.078002512	-0.140177658	-0.152003093	-0.571156701	-0.285402219	-0.647698256	0.067114196	0.148522525	-0.053439259	0.043068722	-0.057715498	-0.61667136	-0.373458396
2404	2404 BB0422, BPP0420, BP0213 | | (BB, BPP, BP) putative acetyltransferase	484	-0.252387162	-0.336049203	-0.175849835	-0.631355406	-0.407175382	-0.192645078	-0.135655099	-0.902702799	0	-0.349942471	0	-0.256972653	-0.415037499	-0.254572827	-0.097847323	-0.870716983	-0.520832163	-0.189477799	-0.459431619	0.179323699	-0.070389328	0.171611378	-0.101879614	-0.214124805	-0.152003093	-0.182864057	-0.202492864	-0.021373651	-0.167109986	-0.121306296	-0.036525876	0.108524457	-0.137503524	-0.329705445	-0.278301162	-0.362570079	-0.277533976	-0.612976877	-0.308122295	-0.510194732	0.017073513	-0.053111336	0.2410081	-0.137503524	-0.180572246	-0.131244533	-0.662965013
2405	2405 BB0423, BPP0421, BP0212 | | (BB, BPP, BP) putative hydrolase	485	0.135883428	0.036994207	-0.376148486	-0.373043411	-0.175849835	0.295455884	0.560087832	-0.381870635	0.11189288	-0.022367813	0.445799753	0.424497829	0.027480736	0.38827059	0.461580085	0.375039431	-0.289506617	-0.164386818	-0.263034406	0.497499659	0.42786154	0.619968951	0.064130337	0.186413124	0.40053793	0.478047297	0.177538186	0.197939378		-0.199308808	0.485426827	0.45532722	0.149377624	0.175086707	-0.132450296	-0.140177658	-0.036525876	-0.656045599	-0.176877762	-0.197036847	0.192645078	0.339206086	0.125530882	0.14543044	-0.246160587	0	-0.47533801
3476	3476 BB0424, BPP0422, BP0282 | | (BB, BPP, BP) putative regulatory protein	486	0.199308808	0.036994207	-0.407175382	-0.780218792	-0.843274496	-0.15565087	-0.037474705	-1.033947332	-0.339486466	-0.736965594	-0.076621282	-0.05415577	-0.378511623	0.234465254	0.259087221	-0.830074999	-0.584962501	-0.530514717	-0.686842115	0.304854582	-0.222392421	-0.015266757	-0.1740294	-0.103093493	-0.120294234	0.083416008	-0.182864057	0.102361718	0.169925001	-0.430634354	-0.213403638	0.124121312	-0.108934372	-0.895302621	-0.10496956	-0.054447784	0.169925001	-0.700439718	-0.504042505	-0.510194732	-0.347923303	0.297385911	0.485426827	0.064130337	0.88216351	0.204358499	-0.510961919
2433	2433 BB0425, BPP0423, BP0283 | | (BB, BPP, BP) putative 2-hydroxyacid dehydrogenase	487	0.346650524	0.419713986		-0.659924558	-0.407175382	0.212993723	0.329307625	-0.841302254	-0.146841388	-0.498805857	-0.157541277	0.059501012	-0.274174963	0.141355849	-0.023846742	0.209453366	-0.618129365	-0.700439718	-0.7589919	0.482392767	0.321928095	0.441371647	0.268488836	0.171766348	0.22650853	0.308122295	0.131244533	0.062284278			0.153805336	0.550746785	0.076621282		-0.025535092	-0.295455884	0.378511623	-0.612976877	-0.557481764	-0.38466385	0.131244533	0.283172051	0.408464845	0.295455884	0.349942471
3302	3302 BB0426, BPP0424, BP0284 | | (BB, BPP, BP) probable extracellular solute-binding protein, family 5	488	0.332575339	-0.057333175	-0.407175382	-0.981852653	-0.682809824	0.095157233	0.1740294	-1.426264755	-0.281770968	-0.977973694	0.072756342	-0.102250058	-0.415037499	0.843274496	0.544996093	0.569855608	-0.874469118	-0.977973694	-1	0.782901878	-0.017277991	0.485426827	0.079727192	0.0489096	0.214124805	0.526545814	-0.106915204	0.570748642	0.14974712	-0.253756592	0.10433666	0.154818109	0.025995209	-0.866733469	0.144389909	0	0.510961919	-1.176877762	-1.156119202	-1.232660757	0.162271429	0.65838357	1.125530882	0.14543044	0.327574658	0.257797757	-0.745427173
2434	2434 BB0427, BPP0425, BP0285 | | (BB, BPP, BP) putative acetyl esterase	489	0.05246742	-0.244418728	-0.504472583	-0.749191896	-0.645335119	-0.249978253	-0.263034406	-0.296981738	-0.310340121	-0.189477799	-0.5360529	-0.341036918	-0.176877762	-0.087462841	-0.023846742	-0.299560282	-0.316473665	-0.437405312	-0.289506617	0.102361718	-0.222392421	-0.303069068	-0.289506617	-0.376854305	-0.321928095	-0.222392421	-0.36994961	-0.254572827	-0.385290156	-0.430634354	-0.344648171	-0.075187496	-0.053439259	-0.608421474	-0.189033824	-0.506959989	-0.4639471	0.132450296	-0.331205908	-0.74723393	-0.202492864	-0.053111336	0.025995209	-0.343954401	0.055495113	-0.394278939	-0.832890014
3477	3477 BB0428, BPP0426, BP0286 | | (BB, BPP, BP) probable transcriptional regulator	490	0.230005605	-0.018859027	-0.023846742	0.088536675	0.259087221	0.268488836	0.372809264	-0.618909833	0.403355694	0.2255597	0.0489096	0.263034406	0.054447784	0.304854582	0.198545679	-0.327574658	0.165059246	0.299560282	0.084888898	0.404390255	0.362570079	0.088355874	0.212993723	-0.085391491	0.097610797	0.237039197	0.177538186	-0.043068722	0.14974712	0.04580369	0.247927513	0.108524457	0.051530301	0.483209002	0.049753035	0.078002512	-0.277533976	-0.656045599	-0.135655099	-0.197036847	0.453172628	0.034351505	0.101283336	-0.186413124	-0.584962501	-1	-0.703606997
2435	2435 BB0429, BPP0427, BP0287 | leuA | (BB, BPP, BP) 2-isopropylmalate synthase	491	-0.169925001	-0.076961982	0.561115759	-0.154033629	-0.097847323	-0.084392187	-0.09557766	-0.472068444	0.090197809	0.147557188	0.186413124	-0.152003093	-0.176877762	0.234465254	-0.097847323	-0.142019005	-0.137503524	-0.189477799	-0.186413124	-0.133266531	-0.163498732	0.198328716	-0.192645078	0.156969346	-0.043943348	0.067114196	0.207595419	0.021061616		0.600392541	-0.192645078	-0.327574658	0.172836597	-0.16411938	0.097847323	-0.026967048	0.137503524	-0.342887714	-0.354664881	-0.345135486	-0.691877705	-0.468148836	-0.289506617	-0.371968777	-0.350497247	-0.394278939	-0.406625259
3478	3478 BB0430, BPP0428, BP0288 | | (BB, BPP, BP) probable transcriptional regulator	492	-0.054447784						-0.219313028		0.235628248	-0.321928095	0.164386818	-0.152003093	0.054447784	-0.110182918	-0.175849835	-0.167109986	0.656045599	-0.115477217	-0.113656782	-0.110182918	-0.242570303	0	-0.050040682	0.215267987	-0.029146346	-0.034765418	0.131244533	0.304854582	-0.022720077		-0.074000581	0.060695932		0.426625474				-0.145850866	-0.308122295	0.173331603	-0.182864057	0.034351505		0.043068722	0.08246216	0.868755467
2437	2437 BB0431, BPP0429, BP0289 | ilvD | (BB, BPP, BP) dihydroxy-acid dehydratase	493	0	0.159478214	0.259087221	-0.303780748	-0.175849835	-0.067114196	0.123988717	-0.618909833	-0.121306296	-0.189477799	0.024662054	0.123631349	0.027480736	0.141355849	0.113656782	-0.272079545	0	-0.068171503	-0.237039197	0.197939378	0.083416008	0.158064846	0.125530882	0.064851144	0.056583528	0.115477217	0.177538186	0.021061616	0.50779464	0.235628248	-0.152003093	0.184875343	-0.137503524	0.331205908	0.049753035	-0.08246216	-0.192645078	-0.490986353	-0.219313028	-0.46712601	-0.125530882	0.194816177	0.2410081	-0.459431619	0.13492958	0.38332864	0.074000581
3479	3479 BB0432, BPP0430, BP0292 | | (BB, BPP) conserved hypothetical protein ; (BP) Pseudogene	494	-0.169925001	-0.117039421	0.278716028	-0.055853235	-0.149377624	0.095157233	-0.115477217	-0.140862536	-0.281770968	-0.04508789	-0.025090981	-0.152003093	-0.208586622	-0.180572246	0.135351853	-0.245112498	0.064130337	-0.2410081	0.874469118	-0.180572246	-0.304854582	-0.303069068	-0.050040682	-0.23349013	-0.251538767	-0.106915204	-0.106915204	-0.306103128	-0.117356951	-0.226275856	-0.074000581	-0.022720077	0.076621282	0.133266531	-0.051530301	-0.140177658	0.03562391	-0.145850866	-0.197939378	-0.38466385	0.017073513	-0.071258683	-0.196397213	-0.289506617	-0.387023123	0.231325546	-0.10496956
2440	2440 BB0432, BPP0430, BP0292 | | (BB, BPP) conserved hypothetical protein ; (BP) Pseudogene	495	0.017702002	-0.336049203	-0.202816883	-0.575860294	-0.573185333	-0.26960706	-0.219313028	-1.338801913	-0.199308808	-0.437405312	0.229481846	-0.030696797	-0.085729874	0	0.023458973	-0.415037499	-0.371968777	-0.2410081	-0.552541023	0.197939378	-0.461580085	-0.177538186	-0.1740294	-0.176156955	0.014355293	-0.163498732	0.115477217	-0.021373651			-0.132103536	-0.093109404	-0.026472211		-0.309328058	-0.140177658	-0.036525876	-0.893084796	-0.700439718	-0.696607857	-0.304854582	-0.245756414	-0.053439259	-0.429684275	0.055495113
2441	2441 BB0433, BPP0431, BP0294 | | (BB, BPP, BP) putative 5'(3')-deoxyribonucleotidase	496	0.167944637	-0.057333175	0.069262662	-0.237691558	-0.097847323	0.321928095	0.299560282	-0.725825037	0.11189288	-0.498805857	0.291766124	0.441371647	0.080919995	0.626782676	0.478653599	0.62935662	-0.343954401	-0.467778961	-0.686842115	0.706953025	0.308122295	0.441371647	0.2410081	0.111645356	0.214124805	0.402098444	0.067114196	0.08246216	-0.192645078	-0.199308808	0.292781749	0.515699838	-0.053439259	0.090197809	0.189477799	0.311201688	0	-1.115477217	-0.730813367	-0.74723393	0.280107919	0.16411938	-0.355094959	-0.186413124	-0.971985624	-0.436099115	-0.745427173
7029	7029 BB0434, BPP0432 | | (BB, BPP) putative 2'-5' RNA ligase	497	-0.252387162	-0.566346823	-0.428236997	0.006074514	-0.175849835	-0.302927133	-0.346802764	0.480625841	-0.36923381	-0.099535674	0.064851144	0.074000581	0.190331212	-0.057715498	-0.230297619	0.672425342	-0.137503524	-0.131596883	-0.169925001	-0.0725125	-0.304854582	0.13980264	-0.186413124	0.220021517	-0.263034406	-0.034765418	-0.023083613	-0.212993723	-0.415037499	-0.27237227	-0.165423609	-0.218640286	-0.176497655	-0.135436625	-0.395484702	-0.362570079	-0.38332864	0.299560282	0.118319967	0.235488079	-0.319068441	0.229822627	-0.343954401	-0.289506617	0.08246216	0	-0.078002512
	single gene variant 5	497.5
6009	6009 BB0435, BPP0433 | | (BB, BPP) putative exported protein	499	-0.754887502			-0.759460232	-1.708344916	-1.956931278	-1.700439718	-0.203872333	-0.561878888	-1.052741462	-0.376854305	-0.194816177	-0.557481764	-0.944504887	-0.760812336	-0.435215381	-0.796466606	-1.147898695	-0.956931278	-0.584962501	-0.655351829	-0.284453389	-0.722466024	-0.369694514	-0.434402824	-0.673499175	-0.584962501	-0.741688004	0.142957954	0.242200902	0.070389328	-0.385290156	-0.080919995		0.415037499	0.360589715	0.9510904	0.1740294	-0.012383724	0.269839584	-0.377367081	0.306784609	0.823502345	-2.541893779	-2.350497247	-2.108524457	-2.330389674
6008	6008 BB0436, BPP0434 | | (BB, BPP) putative multidrug-efflux system protein	500	-0.324899661	-0.151309323	-0.449610648	0.088536675	0.278716028	-0.090197809	-0.024874669	0.480625841	-0.291231298	-0.397876948	-0.355480655	-0.503766418	0.018378529	-0.332575339	-0.325875279	-0.245112498	-0.606988807	-0.457583194	-0.479609501	-0.180572246	-0.469485283	-0.067355268	-0.357893592	-0.413196152	-0.334000927	-0.131789873	-0.222392421	-0.0725125	-0.061400545	-0.494764692	-0.549338591	-0.272079545	-0.257797757	-0.229303549	-0.228027956	-0.409112665	-0.0489096	-0.285402219	-0.169925001	0.108376161	-0.131789873	-0.232081478	0.109411217	-0.12156198	-0.128104826	0.139403057	0.476965248
6006	6006 BB0437, BPP0435 | | (BB, BPP) HlyD family secretion protein	501	-0.370223652			-0.566815154	-0.871843649	-0.777607579	-0.2410081	0.138519864	-0.409875794	-0.457583194	-0.253118937	-0.380031049	-0.40275917	-0.482600783	-0.584962501	0.156504486	-0.746713571	-0.676592976	-0.847996907	-0.543142325	-0.655351829	-0.212303604	-0.686842115	-0.207727034	-0.460634366	-0.209095599	-0.673499175	-0.11783649	0.209453366	0.30633124	-0.431157165	-0.415037499	-1.558967292	0.215728691	-0.268105395	0.183711953	-0.0489096	-0.197939378	-0.169925001	-0.33219643	-0.602240492	0.169281085	0.576192291	0.359328067	0.719892081	0.399270183	-0.208399149
6007	6007 BB0437, BPP0435 | | (BB, BPP) HlyD family secretion protein	502	-0.584962501		-0.345774837	-0.679289883	-0.538419915	-0.237039197	-0.700439718	-0.456638404	-0.310340121	-0.852442812	-0.398549376	-0.321928095	-0.156119202	-0.543142325	-0.584962501	-0.678071905	-0.606988807	-0.63005039	-0.520832163	-0.212993723	-0.182864057	0.111968432	-0.186413124	-0.182415946	-0.263034406	-0.263034406	-0.182864057	-0.028569152		0.505235308	-0.567040593	-0.460841189	-0.257797757		-0.309328058	-0.532495081	0.30256277	-0.2410081	-0.530514717	-0.713286598	-0.748461233	-0.20511443	-0.026472211	0.216133431	-0.087462841	-0.250543462	-0.169925001
6005	6005 BB0438, BPP0436 | | (BB, BPP) LysR family regulatory protein	503	-0.401250548				-1.471305719	-1.618129365	-1.346802764	0.178597303	-0.45169597	-0.99262047	-0.293196376	-0.126912112	-0.40275917	-0.502500341	-0.633056789	-0.752072487		-0.99262047	-0.98550043	-0.462971976	-0.767826558	-0.69538649	-0.85456956	-0.384049807	-0.614108846	-0.889817082	-0.673499175	-0.741688004	0	-0.199308808	0.093109404	-0.37064338	0.218640286	-0.241478262			0.765534746	0.509013647	0.396421821	0.089267338	-0.011495639	0.891747109		-0.12156198	-0.087462841	0.300866479	-0.228027956
1087	1087 BB0439, BPP0437, BP3604 | | (BB, BPP, BP) putative membrane protein	504	0	-0.117039421	-0.097847323	0.188072348	0.156725504	0.254813899	-0.09557766	-0.06871275	0.175086707	0.387023123	0.331843564	-0.030696797	0.408084739	0.197939378	0.219009782	1.189824559	0.125530882	-0.022367813	0.043068722	-0.133266531	0.308122295	0.300509111	0.2410081	0.364411426	0.056583528	0.115477217	0.192645078	0.179323699	0.14974712	-0.023458973	0.232660757	-0.205584134	0.368387406	0.281020151	0.025090981	0.222392421	0.263034406	-0.145850866	-0.219313028	0.445411148	0.294183104	-0.053111336	-0.321928095	0.084888898	0.415037499	-0.353636955	-0.10496956
1085	1085 BB0440, BPP0438, BP3605 | | (BB, BPP, BP) conserved hypothetical protein	505	-0.130396637	-0.018859027	0.156725504	0.036069255	0.278716028	0.016301812	-0.263034406	-0.140862536	-0.36923381	0	-0.025090981	-0.627341103	-0.208586622	0.021061616	-0.345774837	-0.299560282	0.064130337	-0.189477799	-0.113656782	-0.332575339		-0.592575685		0.016488123	-0.304006187	-0.017277991	0.177538186	0.160464672	0.108524457	0.090197809	0.153805336	-0.093109404	-0.257797757	0.449525876	-0.21818017	-0.397335498	-0.234465254	0.387023123		0.030373649	-0.05246742	0.17954942	-0.289506617	0.043068722	0.108934372	-0.275634443	-0.160464672
1084	1084 BB0441, BPP0439, BP3606 | | (BB, BPP, BP) putative potassium channel protein	506	0.119581616	-0.137503524	-0.345774837	0.490635118	0.409112665	0.334984248	0.428843299	0.355094959	0.385653692	0.403896942	0.534336428	0.629816737	0.449307401	0.599037686	0.409112665	1.515699838	0.463400521	0.516790998	0.295455884	0.693896872	0.26589406	0.549085464	0.227068909	0.351472371	0.475084883	0.526545814	0.402098444	-0.180572246		0.472068444	0.689299161	0.550746785	0		0.097847323	0.127755547	-0.112474729	0.027480736	0.971985624	0.489805268	0.146841388	0.853779259	-0.166649869	-0.113656782	-0.502500341	-0.394278939	0.452512205
6	6 BB0442, BPP0440, BP0518 | | (BB, BPP, BP) conserved hypothetical protein	507	0.017702002	0.225066556	-0.023846742	0.503574174	0.512206158	0.398549376	0.372809264	0.3016557	0.023083613	0.167456746	0.311944006	0.224560258	0.182203331	-0.110182918	0.091630475	0.06608919	0.347923303	0.167456746	0.723790205	0	0.502500341	0.569695744	0.125530882	0.499571009	0.214124805	0.251538767	0.237039197	-0.110182918	-0.540568381	-0.146841388	0.185866545	0.092757141	-0.257797757	0.49426419	-0.025535092	-0.169925001	-0.074000581	-0.176877762	0.329307625	0.226770862	-0.05246742	0.209923069	-0.289506617	-0.16175107	-0.180572246	-0.238159737	-0.160464672
2122	2122 BB0443, BPP0441, BP0519 | | (BB, BPP, BP) probable glutathione S-transferase	508	0.119581616	-0.076961982	0.046542586	0.15565087	0.135351853	0.064130337	0	0.381090167	-0.047305715	0.043721377	0.351472371	0.081196083	-0.115477217	0.062284278	0.113656782	0.022367813	0.184424571	0.167456746	1.064130337	0.08246216	-0.242570303	-0.160464672	-0.050040682	-0.03355256	-0.13606155	0.017073513	0.083416008	-0.087462841	-0.678071905	-0.339486466	0.10433666	0.124121312	0.2410081	0.030696797	-0.078002512	-0.054447784	-0.321928095	0.132450296	0.329307625	0	-0.034765418	0.194816177	0.051530301	-0.137503524	-0.057715498	0.407175382	-0.373458396
5	5 BB0444, BPP0443, BP0520 | | (BB, BPP, BP) putative exported protein	509	-0.273760812	0.036994207	0.177787119	-0.036994207	-0.345774837	0.095157233	-0.075948853	0.504472583	0.175086707	0.244418728	0.291766124	0.164854012	0.509013647	0.38827059	-0.175849835	-0.245112498	0.259386629	-0.068171503	0.064130337	0.160464672	0	0.337034987	0.386058432	0.696607857	0.263034406	0.335603032	0.321928095	0.482392767			-0.132103536	-0.22521294	0.263034406		-0.025535092	-0.026967048	0.378511623	0.157541277	0.238159737	0.25276607	0.033947332	0.084392187	-0.459431619
4	4 BB0445, BPP0444, BP0521 | | (BB, BPP, BP) conserved hypothetical protein	510	-0.036069255	-0.096861539	-0.345774837	-0.237691558	-0.175849835	0.169925001	-0.219313028	0.033166864	-0.310340121	-0.091630475	-0.025090981	-0.152003093	-0.342887714	-0.53287399	-0.023846742	-0.327574658	0.125530882	-0.267480311	1.032421478	-0.280107919	-0.36994961	-0.341036918	-0.084392187	0.032789935	-0.321928095	0	-0.034765418	-0.180572246	0.321928095	-0.047305715	-0.152003093	-0.348948309	0.218640286	0.030696797	0.097847323	-0.169925001	0.232660757	0.157541277	0.054447784	0.145850866	0.192645078	-0.089637212	0.025995209	-0.237039197	0.371968777	0.542527234	-0.025535092
3	3 BB0446, BPP0445, BP0522 | | (BB, BPP, BP) putative metal-activated pyridoxal enzyme	511	0.230005605	0.142604395	-0.230297619	-0.055853235	-0.123382416	0.169925001	-0.115477217	0	-0.023458973	-0.022367813	0.370837695	0.281893433	0.230297619	0.355480655	0.177787119	0.523561956	0.021695071	0.043721377	-0.16175107	0.371968777	-0.163498732	0.015106892	-0.016488123	0.229481846	-0.058893689	0.099535674	0.162271429	0.102361718	0.06608919	0.505235308	0.201633861	0.285402219	0.2410081	0.403355694	0.025090981	0.026472211	-0.074000581	0.387023123	0.387023123	0.635235707	0.280107919	0.224873411	0.818553129	0.165059246	0.803308089	0.334419039	-0.160464672
2884	2884 BB0447, BPP0446, BP0523 | | (BB, BPP, BP) probable haloacid dehalogenase	512		-0.117039421	0.069262662	0.925037942	-0.538419915	-0.15565087	-0.197939378	-1.725825037	-0.023458973	-0.530514717	-0.185555653	-0.177538186	-0.378511623	-0.087462841	-0.407175382	-1	-0.520832163	-0.437405312	-0.652076697	0.160464672	-0.485426827	-0.547487795	-0.289506617	0	-0.358453971	-0.509674373	-0.070389328	-0.110182918			-0.192645078	-0.245112498	-0.137503524	1.060754031	-0.832890014	-0.625604485	-0.415037499	-0.274174963	-0.135655099	0.145850866	-0.182864057	-0.127111918		-0.371968777	-0.350497247	-0.523561956	-0.278301162
7030	7030 BB0448, BPP0447, BP0524 | | (BP) Pseudogene; (BB, BPP) probable transcriptional regulator	513	0.590887335	0.27237227								0.2255597			0.691877705	0.121990524	0.741688004			0.281412935		0.889817082		0.992386816		0.633872101		0.673771768						0.596189756			0.337034987	0.245112498		0.106915204	0.894506871	0.674229839	0.618909833	1.017277991				0.309328058	0.559427409
7031	7031 BB0449, BPP0448, BP0525 | | (BPP, BP) putative integrase (Remnant) ; (BB) putative integrase	514	-0.150025444	0.31817596	-0.376148486	-0.326500825	-0.438884241	-0.050040682	-0.285402219	-0.178337241	-0.430634354	-0.664815808	-0.334419039	-0.558628353	-0.115477217	-0.204819792	-0.345774837	-0.912537159	-0.584962501	-0.562936194	-0.915111102	-0.133266531	-0.304854582	-0.26607486	-0.249978253	0.142019005	-0.321928095	-0.088536675	0.131244533	0.08246216	0.22881869	-0.527931556	0.03562391	0.257387843	0.2410081	0.104697379	-0.10496956	0	0.292781749	0.469485283	0.7589919	0.654864514	0.280107919	0.774707688	0.4665678	0	0.210217707	0.091147888	-0.078002512
	RD5	514.5
5022	5022 BB, BPP | | (BB) BB0449 - BB0450 intergenic region; (BPP) BPP0448 - BPP0449 intergenic region	515	0.245112498	0.338075517	0.674124721	0.230197824	0.156725504	0.439421658	0.319459839	-0.396517411	0.188761643	-0.267480311	0.229481846	-0.094122177	-0.219313028	0.404390255	0.366943211	-0.245112498	0	-0.181065559	0.736965594	0.456857675	-0.034765418	0.185031894	0.356485317	0.534336428	0.222392421	0.607682577	0.448984831	0.371968777	-2.125530882	-3.95419631	-2.819427754	-2.35614381	-2.196397213	-5.124121312	-1.55987152	-1.532495081	-1.736965594	-2.8259706	-1.916168409	-2.680119734	-2.889817082	-2.259562214	-2.906890596	-6.62935662	-1.502500341	-3.523561956	-3.610497593
5023	5023 BB0450, BPP0449 | | (BB, BPP) autotransporter	516	0.245112498	0.18167396	-0.039966407	0.783682093	0.841852166	0.620941798	0.564263508	0.93128725	0.600392541	0.621488377	0.814444347	0.696930932	0.609415544	0.477321778	0.278716028	0.48112669	0.479167837	0.480132528	0.447458977	0.594361199	0.353636955	0.937939032	0.231730286	0.700014458	0.40053793	0.702200176	0.607682577	0.173064709	-2.678071905	-2.838719093	-2.819427754	-2.607682577	-2.906890596		-3.832890014	-3.339850003	-3.099535674	-2.963474124	-2.782901878	-2.33219643	-3.276840205	-3.15264701	-2.118394701	-3.307428525	-2.087462841	-2.301169535	-2.832890014
3683	3683 BB0450A, BPP0450, BP0526 | | (BB, BPP, BP) hypothetical protein	517	-0.432959407	-1.018859027	-0.123382416	-0.548893246	-0.504472583	-0.787006277	-1.075948853	-0.256339753	-0.172836597	-0.215012891	-0.500428991	-0.461331152	-0.378511623	-0.021373651	-0.682809824	-0.714597781	-0.263034406	-0.321928095	-0.316473665	-0.472752997	-0.900464326	-0.399930607	-0.576788569	0	-0.64385619	-0.438121112	-0.326228232	-0.229481846	-2.678071905	-1.706268797	-2.621488377	-2.830074999	-1.874469118	-1.784271309	-2.832890014	-2.754887502	-2	-1.115477217	-2.115477217	-2.095157233	-2.222392421	-2.468148836	-1.974004791	-2.137503524	-1.212993723	-2.353636955	-1.925999419
3594	3594 BB0451, BPP0451, BP0527 | ecnA1 | (BB, BPP, BP) entericidin A anti-toxin precursor	518	0.260062839	0	0.156725504	0.354430735	0.373043411	0.125530882	0.089637212	0.406625259	0.385653692	0.63584367	0.445799753	0.407424315	0.566346823	0.680721484	0.091630475	1.599912842	0.463400521	0.516790998	0.313157885	0.436099115	0.308122295	0.485426827	0.079727192	0.633872101	0.201633861	0.440572591	0.490325627	0.570748642	-3.192645078	-3.36923381	-3.736965594	-2.955605881	-2.080919995	-1.95419631	-2.832890014	-3.169925001	-1.736965594	-4.115477217	-2.285402219	-2.74723393	-3.584962501	-3.053111336	-1.196397213	-2.584962501	-2.212993723	-3.523561956	-2.247927513
	RD5 end	518.5
2632	2632 BB0452, BPP0452, BP0529 | | (BB, BPP, BP) autotransporter	519	-0.017921908	-0.076961982	-0.048094288	0.451106754	0.461580085	0.048363022	0.072149786	-0.519374159	0.11189288	-0.2410081	0.408805546	0.204931451	0.299560282	0	0.135351853	1.011227255	0.084888898	-0.189477799	-0.211504105	0.160464672	-0.05246742	0.224560258	0	0.511252815	0.042644337	0.26589406	0.237039197	-0.065095028		0.215728691	0.153805336	-0.075187496	0.025995209		-0.341036918	-0.169925001	-0.112474729	-0.571156701	-0.700439718	0.089267338	0	-0.127111918	0.485426827	-0.113656782	-0.424497829	-0.823122238	-1.078002512
2631	2631 BB0452, BPP0452, BP0529 | | (BB, BPP, BP) autotransporter	520	-0.362570079	-0.566346823		-0.349584438	0.023458973	-0.309684499	-0.075948853	-0.519374159	0.04580369	-0.407657969	0.164386818	0.037474705	-0.208586622	-0.254572827	0	-0.327574658	-0.090197809	-0.2410081	-0.237039197	0.179323699	-0.144389909	-0.126912112	-0.211504105	0.064851144	-0.234465254	-0.05246742	0.321928095	-0.110182918		0.04580369	-0.367731785	-0.057485495	-0.321928095	-0.349334252	-0.47533801	0.078002512	-0.074000581	-1.115477217	-0.354664881	-0.74723393	-0.584962501	-0.185214872	0.218640286	-1	-1.212993723	0.091147888
2630	2630 BB0453, BPP0453, BP0530 | | (BB, BPP, BP) conserved hypothetical protein	521	0	-0.076961982	-0.175849835	0.036069255	0.239187664	0.048363022	-0.197939378	0.246160587	0.068171503	0.244418728	0.0489096	0.144389909	0.489384841	0.160464672	0.113656782	1.199672345	-0.022026306	0.2255597	0	0.252387162	-0.125530882	0.275634443	0	0.746881063	-0.089267338	0.162271429	0.280107919	0.38827059	0	0	0.169925001	0.011227255	0.284729477	-0.031364171	-0.189033824	0.026472211	0	-0.208586622	-0.115477217	-0.128324097	0.251538767	0.034351505	0.485426827	0.084888898	0.160464672	-0.097297201	-0.078002512
2022	2022 BB0454, BPP0454, BP0531 | | (BB, BPP, BP) putative exported protein	522	0.152003093	-0.057333175	0.478653599	0.464403577	0.426814667	0.169925001	0.036525876	0.43171624	0.068171503	0.127379306	0.024662054	-0.152003093	-0.028014376	-0.180572246	-0.023846742	-0.117356951	0.14543044	0	0	0.141355849	-0.034765418	-0.126912112	-0.084392187	0.271302022	-0.120294234	0.099535674	0.26589406	-0.021373651	-0.117356951	-0.596644306	-0.055141554	0.060695932	-0.026472211	-0.389411692	0.025090981	0	0.070389328	0.276840205	0.106915204	-0.345135486	-0.070389328	0.051225323	0.172836597	-0.343954401	-0.11783649	-0.523561956	-0.878693704
2023	2023 BB0455, BPP0455, BP0532 | | (BB, BPP, BP) putative substrate-CoA ligase	523	0.214738849	-0.179323699	-0.175849835	0.464403577	0.426814667	0.140481224	-0.056583528	0.840521786	0.455194626	0.501194143	0.4639471	0.407424315	0.691877705	1.092446249	0.354664881	1.294620749	0.479167837	0.562594688	0.628031223	0.855051664	0.207595419	0.384340702	0.11042399	0.623145695	0.275007047	0.478047297	0.561878888	0.121990524	-0.218640286	0.505235308	0.321928095	0.515699838	0.051530301	0.133266531	0.097847323	-0.054447784	0.201633861	-0.378511623	0.924051147	0.030373649	0.067114196	1.092566119	-0.355094959	-0.211504105	-0.280107919	0.38332864	-0.078002512
2024	2024 BB0456, BPP0456, BP0533 | | (BB, BPP, BP) probable transcriptional regulator	524	0.119581616	0.018615678	-0.072756342	0.650415562	0.683972507	0.212993723	0.1740294	0.723482365	0.154328146	0.453365618	0.208108195	0.102569734	0.253756592	-0.204819792	0.091630475	-0.093109404	0.222392421	0.299560282	0.330645312	0.304854582	0.033947332	0.102569734	0.198779864	0.377235467	0.042644337	0.222392421	0.684498174	-0.087462841	-0.117356951	0	0.153805336	0.214319121	-0.053439259	0.119052672	-0.051530301	0.026472211	-0.192645078	-0.415037499	0.190331212	-0.269186633	0.099535674	0.239670413	-0.355094959	-0.289506617	-0.314873337	-0.61667136	-0.132450296
2817	2817 BB0457, BPP0457, BP0534 | | (BB, BPP, BP) probable enoyl-CoA hydratase/isomerase	525	-0.091922489	0.018615678	-0.376148486	0.325575872	0.478653599	0.169925001	0.072149786	1.081529885	0.31259023	0.453365618	0.229481846	0.123631349	0.60334103	0.321928095	0.198545679	0.108524457	0.364996817	0.810522201	0.347923303	0.270089163	0	0.044854236	0.079727192	0.590479506	0.056583528	0.389042291	0.74723393	0.45169597	-0.142019005	-0.096215315	0.277984747	0.214319121	0.149377624	-0.047305715	0.074000581	-0.169925001	-0.074000581	0.080919995	0.387023123	0.489805268	0.192645078	0.507603618	0.051530301	-0.16175107	0.08246216	-0.201633861	0.316857105
3214	3214 BB0458, BPP0458, BP0535 | | (BB, BPP, BP) probable carboxymuconolactone decarboxylase	526	0.069540933	0.055141554	-0.175849835	0.340075442	0.391190757	0.048363022	0.018378529	0.703018262	0.31259023	0.437063806	0.142019005	-0.078002512	0.253756592	-0.021373651	-0.072756342	0.06608919	0.203533394	0.335184192	0.14543044	0.021061616	-0.05246742	-0.194816177	-0.119581616	0.186413124	-0.104697379	-0.070389328	0.192645078	-0.043068722	-0.35614381	-0.199308808	0.121015401	0.027905997	-0.026472211	-0.047305715	-0.051530301	-0.328622747	-0.074000581	-0.452512205	-0.018615678	-0.095157233	0.162271429	0.283172051	-0.166649869	-0.316473665	-0.11783649	-0.131244533	0.254572827
2818	2818 BB0459, BPP0459, BP0536 | | (BB, BPP) putative exported protein ; (BP) Pseudogene	527	0.183711953	0.090765464	0.023458973	0.783682093	0.577057303	0.410933101	0.415037499	1.143590854		0.516790998		0.873087888	1.106915204	0.102361718	0.608421474	0.727920455	0.479167837	0.437063806	0.381870635	0.541893779	0.375866902	0.549085464	0.360747344	0.823843045	0.411426246	0.618909833	0.596367264	0.216317907	-0.573735245	-0.527931556	0.263034406	0.076815597	-0.053439259	-0.217230716	-0.247927513	-0.231325546	-0.192645078	-0.452512205	0.1740294	0.278301162	-0.144389909	0.283172051	-0.611434712	-0.289506617	0.371968777	-0.569365646	-0.373458396
7032	7032 BB0460, BPP0460 | | (BB, BPP) zinc-binding dehydrogenase	528	-0.005949266	-0.018859027	-0.140660407	0.797757278	0.654225163	0.330645312	0.118319967	0.618129365	0.188761643	0.200024608	-0.03355256	-0.015266757	-0.115477217	-0.297385911	0.023458973	0.087462841	0.447458977	0.311532924	0.886343218	-0.263034406	0.152003093	-0.088728919	-0.010971118	0.284976959	0.03796785	0.022720077	0.440572591	0.095758983	-0.158697746	0.119052672	0.10433666	-0.022720077	0.008717217	0.453307516	-0.025535092	-0.210566986	-0.352301744	0.521952703	-0.075948853	-0.052088511	0.440572591	-0.218534946	0.306103128	-0.186413124	-0.087462841	-0.042435266	-0.042813084
1361	1361 BB0461, BPP0461, BP0438 | | (BB, BPP, BP) conserved hypothetical protein	529	0.199308808	-0.018859027	-0.048094288	0.578862301	0.528694281	0.184424571	0.521952703	0.381090167	0.455194626	0.281412935	0.408805546	0.185031894	-0.028014376	-0.280107919	0.336049203	0.303780748	0.525461489	0.485426827	1.155278225	0.121990524	0.115477217	-0.078002512	-0.101879614	0.142019005	0.056583528	0.146841388	0.349149564	-0.695145418		-0.310340121	0.307428525	0.214319121	-0.053439259	0.355658952	0.167109986	-0.054447784	-0.4639471	-0.2410081	-0.018615678	-0.162271429	0.335603032	0.051225323	-0.495957495	-0.686842115	-0.765534746	-1.275634443	-0.47533801
3084	3084 BB0462, BPP0462, BP0437 | | (BB, BPP, BP) LysR-family transcriptional regulator	530	-0.036069255	-0.459431619	-0.123382416	0.204013892	0.426814667	0.064130337	0	0.43171624	0.455194626	0.147557188	0.741931847	0.300509111	-0.115477217	0.304854582	0.135351853	0.906890596	0.259386629	0.2255597	0.105353	0.38827059	-0.304854582	0.116644919	-0.289506617	0.665580961	-0.13606155	0.083416008	0.162271429	-0.043068722	-1	-0.023458973	0.10433666	0.011227255	-0.226770862	-0.199308808	-0.132450296	-0.140177658	0.070389328	-0.308122295	0.089637212	0.173331603	-0.125530882	0.17954942	-0.053439259	-0.263034406	-0.246160587	-0.131244533	-0.406625259
1362	1362 BB0463, BPP0463, BP0436 | | (BB, BPP, BP) conserved hypothetical protein	531	-0.31748219	-0.566346823	-0.471305719	-0.055853235	0.135351853	-0.330148602	-0.452512205	-0.06871275	0.023083613	-0.2410081	-0.103093493	-0.177538186	-0.028014376	-0.280107919	-0.316027493	-0.245112498	-0.022026306	-0.068171503	-0.211504105	-0.332575339	-0.438121112	-0.177538186	-0.371968777	0.064851144	-0.286304185	0.017073513	0.251538767	-0.156725504	-0.476438044	-0.866733469	-0.299560282	-0.111256751	-0.355094959	-0.731803889	1.037474705	-0.295455884	-0.152003093	-0.842458723	0.054447784	-0.162271429	-0.485426827	0.17954942	0.306103128	-0.722466024	-0.246160587	-0.479167837	-0.745427173
1363	1363 BB0464, BPP0464, BP0435 | | (BB, BPP, BP) putative dehydratase/racemase	532	-0.073063462	0.142604395	0.113656782	0.437686238	0.219009782	0.212993723	0.1740294	-0.033947332	0.367731785	0	0.499571009	0.224560258	0.106915204	0.041820176	0	0.339850003	0.295455884	0.244418728	0.021695071	0.197939378	0.177538186	0.324962155	-0.050040682	0.427421224	0.028569152	0.050626073	0.389042291	-0.156725504	-0.093109404	0.090197809	0.10433666	0.154818109	-0.080919995		-0.132450296	-0.08246216	0.137503524	-0.530514717	-0.075948853	0.089267338	-0.05246742	0.084392187	0.263034406	-0.289506617	2.028014376	-0.275634443	-0.341036918
1364	1364 BB0465, BPP0465, BP0434 | | (BB, BPP) putative exported protein ; (BP) Pseudogene	533	-0.190102883	-0.774933444	-0.376148486	0.219781208	0.336049203	-0.033166864	-0.197939378	-0.178337241	-0.121306296	-0.068171503	-0.103093493	-0.370183263	0	-0.280107919	0.023458973	-0.272079545	0.203533394	0.127379306	1.268488836	-0.204819792	-0.163498732	-0.303069068	-0.1740294	0.064851144	-0.358453971	0.017073513	0.131244533	-0.359542387		-0.36923381	0.017921908	-0.093109404	0	-0.27237227	-0.10496956	-0.169925001	-0.277533976	-0.656045599	-0.135655099	-0.306661338	-0.283792966	0	-0.226770862		-0.314873337	-0.479167837	-0.47533801
3085	3085 BB0466, BPP0466, BP0433 | | (BB, BPP, BP) probable LysR-family transcriptional regulator	534	-0.385653692	-0.485426827	-0.438884241	-0.195256291	-0.023846742	-0.437063806	-0.504042505	-0.296981738	0.235628248	0.043721377	0.617752436	0.015106892	0.080919995	0.234465254	-0.316027493	0.459431619	0.021695071	0.106915204	-0.237039197	-0.043068722	-0.559427409	-0.380031049	-0.371968777	0.016488123	-0.473931188	-0.283792966	0.083416008	-0.229481846	-0.573735245	-0.824913293	-0.192645078	-0.245112498	-0.289506617	-0.838719093	-0.440572591	-0.545434137	-0.567040593	-0.793549123	-0.09557766	0.030373649	-0.347923303	-0.165586066	-0.226770862	-0.915111102	-0.462971976	-0.436099115	-1.373458396
1366	1366 BB0467, BPP0467, BP0432 | | (BB, BPP, BP) conserved hypothetical protein	535	-0.295455884	-0.909234536	-0.504472583	-0.281412935	-0.149377624	-0.704544116	-0.793549123	-0.256339753	-0.281770968	-0.139724764	-0.273018494	-0.399930607	-0.145850866	-0.133266531	-0.316027493	-0.508146904	-0.113656782	-0.022367813	-0.316473665	-0.359542387	-0.36994961	-0.360402243	-0.437063806	-0.139162748	-0.514573173	-0.182864057	0.162271429	-0.958179824	-0.415037499	-0.744742945	-0.093109404	-0.148250959	-0.423807709	-0.561878888	-0.247927513	-0.362570079	-0.567040593	-0.746243408	0.036525876	-0.128324097	-0.584962501	0.254317189	-0.974004791	-1.186413124	-0.672425342	-1.064130337	-1.025535092
1367	1367 BB0468, BPP0468, BP0431 | | (BB, BP) putative molybdopterin oxidoreductase ; (BPP) Pseudogene	536	0.05246742	0.108252891	0.592824618	0.340075442	0.544996093	0.125530882	-0.176877762	0.723482365	0.133266531	0.106915204	0.164386818	-0.078002512	0.080919995	0.338801913	0.046542586	-0.167109986	-0.022026306	0.263034406	0.277533976	0.28757659	-0.106915204	-0.078002512	-0.084392187	0.338416218	-0.089267338	0.067114196	0.478047297	-0.043068722			-0.036525876	0.044394119	0.149377624		0.025090981	-0.140177658	0	0.387023123	0.560087832	0.303392143	0.162271429	0.352881023	-0.108934372	-0.137503524	0.210217707
1368	1368 BB0469, BPP0469, BP0430 | | (BB, BPP, BP) short-chain fatty acids transporter	537	0.069540933	-0.117039421	-0.023846742	0.310929096	0.512206158	0.079727192	-0.219313028	1.203091865	0.11189288	0.187085553	0	-0.030696797	-0.028014376	0.141355849	0.135351853	0.022367813	0.313157885	0.31748219	0.989028882	0.141355849	-0.304854582	-0.160464672	-0.1740294	0.311944006	-0.184424571	0.115477217	0.308122295	0.179323699	0.882643049	0.976541027	-0.112474729	-0.005646563	0.101283336	0.438121112	-0.078002512	-0.231325546	-0.152003093	0.566346823	0.924051147	0.511500339	0.050626073	0.784831905	-0.5334322	0.874469118	1.36099766	1.359081093	1.52466199
1370	1370 BB0470, BPP0470, BP0428 | | (BB, BPP, BP) putative GntR-family transcriptional regulator	538	-0.169925001	-0.594361199	0.091630475	0.451106754	0.156725504	-0.1740294	-0.354664881	0.783188611	0.615659298	0.281412935	0.445799753	0.144389909	0.182203331	0.541893779	-0.097847323	0.882643049	0.447458977	0.244418728	0.463400521	-0.133266531	0.033947332	0.074000581	0.048363022	0.402546555	-0.058893689	0.207595419	0.490325627	0	-0.385290156	-0.866733469	0.017921908	-0.348948309	-0.166649869	-0.656515762	0.121306296	-0.111031312	0.070389328	0.230297619	0.054447784	0.489805268	-0.347923303	-0.089637212	0	-0.915111102	-0.765534746	-0.665580961	-0.10496956
	single gene variant 6	538.5
3728	3728 BB0471, BPP0471, BP0427 | | (BB, BPP, BP) putative exported protein	539	-0.785261151	-1.408805546	-0.801454321	-0.877515993	-0.843274496	-1.330148602	-1.641546029	-0.06871275	-0.668794092	-0.498805857	-0.500428991	-0.984893108	-0.746243408	-0.53287399	-0.801454321	0.475733431	-0.796466606	-0.562936194	-0.618129365	-0.472752997	-0.868755467	-0.615659298	-0.935869663	-0.560300446	-0.888968688	-0.664396968	-0.559427409	-0.802060622	-1.245112498	-2.146841388	-1.074000581	-0.77118131	-0.974004791	-1.95419631	-1.132450296	-0.710493383	-0.862496476	-0.700439718	-0.452512205	-0.306661338	-1.106915204	-0.647118977	-0.736965594	-1.237039197	-0.91753784	-1.353636955	-1.247927513
7033	7033 BB0471, BPP0471, BP0427 | | (BB, BPP, BP) putative exported protein	540	0.579013234	0.405638801	0.495527417	1.130847479	1.188203735	0.573991383	0.560087832	1.957439538	0.865982652	1.290515142	0.756728849	0.506959989	1.428843299	0.706953025	0.461580085	1.87036472	1.356485317	0.823122238	1.155278225	0.304854582	0.757429697	0.94584423	0.680119734	1.481869008	0.773996325	0.974004791	1.215012891	1.179323699	0.930737338	0.438121112	0.711494907	0.503825738	1.137503524	0.699245928	0.593374741	0.859822342	0.584962501	1.750771394	0.59724083	1.693338662	0.874469118	0.47045062	1.295455884	0.909802191	1.197939378	0.743224585	1.085973223
1371	1371 BB0471, BPP0471, BP0427 | | (BB, BPP, BP) putative exported protein	541	-0.611929548	-0.981384322	-0.760812336	-0.718818247	-0.843274496	-0.844721775	-1.197939378	-0.10433666	-0.632268215	-0.267480311	-0.43171624	-0.399930607	-0.530514717	-0.661198087	-0.504472583	-0.714597781	-0.371968777	-0.378511623	-0.113656782	-0.443606651	-0.807354922	-0.711874613	-0.874469118	-0.661583782	-0.785875195	-0.304854582	-0.242570303	-1.087462841	-1.093109404	-2.253756592	-1.074000581	-0.607682577	-0.781359714	-1.95419631	-0.662965013	-0.94753258	-0.862496476	-0.490986353	-0.018615678	-0.232660757	-1.182864057	-0.330645312	-0.611434712	-2.237039197	-0.672425342	-0.665580961	-0.878693704
7034	7034 BB0472, BPP0472, BP0426 | cspA | (BB, BPP, BP) cold shock protein	542	0.518130992	0.461133914	0.528694281	0.972343657	0.914752713	0.398549376	0.036525876	1.368151112	0.600392541	0.664132714	0.481869008	0.059501012	0.469485283	0.404390255	0.091630475	0.169925001	0.710493383	0.501194143	0.656045599	0.160464672	0.294183104	0.275634443	0.410933101	0.923378718	0.485426827	0.662965013	1.192645078	0.234465254	0.599912842	0.800691192	0.201633861	0.044394119	0.327164743	0.818393194	0.395928676	0.567040593	0.5360529	0.708951218	0.924051147	1.045323991	0.237039197	0.754243586	-0.874469118	0.570315725	0.835369298	0.061400545	0.78181983
1373	1373 BB0473, BPP0473, BP0425 | | (BB, BPP, BP) probable LysR-family transcriptional regulator	544	-0.639410285	-1.137503524	0	-0.496425826	-0.123382416	-0.652076697	-0.730813367	0.065588342	-0.146841388	-0.2410081	-0.130060541	-0.461331152	-0.452512205	0	-0.573185333	-1	-0.316473665	-0.267480311	-0.113656782	-0.254572827	-0.461580085	-0.380031049	-0.459431619	-0.067904065	-0.64385619	-0.347923303	0.017073513	-0.332575339	-0.445411148	-0.36923381	-0.439285046	0.044394119	-0.495957495	-0.146841388	-0.703606997	-0.625604485	-0.277533976	-0.2410081	0.036525876	-0.095157233	-0.202492864	-0.245756414	-0.611434712	-0.722466024	-0.672425342	-0.823122238	0.167109986
7035	7035 BB0474, BPP0474 | | (BB, BPP) putative exported protein	545	0.152003093	-0.057333175	-0.123382416	0.811696469	0.693753527	0.330645312	0.487187285	1.188445089	0.670294555	0.602123052	0.534336428	0.275634443	0.089637212	0.173064709	0.099010006	0.101538026	0.5898119	0.521952703	0.458106221	0.069041644	0.389042291	0.148962639	0.174774401	0.423305115	0.23878686	0.326500825	0.736965594	-0.180572246	0.129283017	0.610588308	0.450661409	0.159871337	0.008717217	0.95802773	-0.114071767	-0.130396637	-0.38332864	1.132450296	0.433416029	0.904842767	0.088809267	-0.089637212	0.008717217	0.028854863	-0.280107919	-0.380604002	0.711430502
7036	7036 BB0475, BPP0475 | | (BB, BPP) putative sulfatase	547	0.951704443			0.545884979	0.693753527	0.364996817	0.184917716	1.158697746	0.04580369	0.696450434				0.404390255	0.069262662			0.426092688	1.909802191	0.08246216										0.960687076	0.282933963	0.139551352			0.041579104	0.230005605	-0.074000581	1.933766302		1.145850866	0.04508789	0.343778816				-0.436099115	-0.06030051
7037	7037 BB0476, BPP0476 | | (BB, BPP) conserved hypothetical protein	548	-0.324899661		0.797183117	0.725966595	0.472984848	0.356485317	-0.075948853	1.011140558	0.090197809	-0.131596883	-0.03355256	-0.11042399	-0.557481764	0.338801913	-0.325875279	-0.093109404	-0.203091865	-0.083768358	0.540568381	0	-0.222392421	-0.309328058	-0.125530882	0.294022098	-0.22881869	-0.011495639	0.457348304	0.222392421			-0.263034406	-0.192645078	-0.278859373		-0.132450296			0.854149134	0.547487795	0.030373649	-0.119298928	0.440877504					0.44012848
7038	7038 BB0477, BPP0477 | | (BB, BPP) conserved hypothetical protein	549	0.063872183	-0.137503524		0.281181753		0.043068722	0.2793824	1.188445089		0.187085553			0.222392421	0.041820176	0.069262662			0.392669686	0.301380717	0.055495113									0.491853096	0.229025514	0.169925001		0.076621282	-0.079727192	0.452512205	0.428334322		0.981384322		0.814644958		0.440877504				-0.225881407	-0.008461579
7039	7039 BB0478, BPP0478 | | (BB, BPP) conserved hypothetical protein	550	0.637429921	0.055141554	0.239187664	0.937805238	0.868004454	0.381870635	0.329307625	2.217591435	0.63076619	0.7589919	0.623145695	0.569695744	0.874469118	0.173064709	0.426814667	2.037089319	0.955605881	0.939564146	0.762960803	0.382857094	0.241888597	0.211504105	0.304334035	1.10137702	0.271027197	0.561878888	0.784271309	1.041820176	0.285402219	0.367731785	0.321928095	-0.105182237	1.068306013	-0.396200857	0.452512205	0.428334322	0.519374159	2.080919995	0.668794092	1.82045058	0.397759508	0.647328382	1.291889269	0.862496476	1.942284502	1.755661688	1.211504105
7040	7040 BB0479, BPP0479 | | (BB, BPP) hypothetical protein	551	0.130469932	0.203533394	0.438496472	0.711169593		0.898120386	0.613451058	1.942969055	1.038270017	1.263034406	1.721963431	0.418829078	0.874469118	0.803308089	0.366943211	2.26052755	1.209847168	0.793549123	0.805271608	0.477321778	0.498453507	0.619968951	0.406816992	0.854737053	0.512648296	0.490325627	0.80407979	-0.014213859	0	0.060754031	0.814208593	0.076815597	0.093109404	0.215728691	0.948469699	0.493040011		0.823122238	1.274293523	1.030373649	0.192645078	0.814785128	0.025995209	0.125530882	0.08246216	0.549687026	0.885928233
7041	7041 BB0480, BPP0480 | | (BB, BPP) conserved hypothetical protein	552	0.017702002	-0.110282055	-0.267772325	0.650415562	0.769702381	0.423211431	0.539026217	1.723482365	0.343484238	0.200024608	0.402546555	-0.143590854	-0.075948853	0.185555653	0.18473988	0.357552005	0.289506617	0.480132528	1.515301623	0.382857094	0.192645078	-0.121395108	-0.125530882	0.220021517	0	0.141661149	0.637429921	-0.196691911	0.129283017	-0.047305715	0.159198595	0.14974712	0.125530882	-0.005180239	0.282587203	-0.017921908	-0.292180751	0.843880798	0.613451058	0.849133334	0.326500825	0.073421069	0.516320835	-0.044394119	0.064540252	0.491388385	0.948469699
7042	7042 BB0481, BPP0481 | | (BB, BPP) putative TetR-family transcriptional regulator	553	0.614346308	-0.165248514	0.304479124	0.725966595	1.007862118	0.406816992	0.329307625	2.133430987	1.082893008	0.970098514	1.008267616	0.743027347	0.495957495	0.964199279	0.438496472	1.776981273	0.909802191	0.793549123	0.788495895	0.497499659	0.326500825	0.715546611	0.406816992	0.759996563	0.519374159	0.673771768	0.886906221	0.338801913	0.087462841	-0.112894056	0.331514144	0.055282436	0.141472426	-0.52420847	0.31006794	0.230005605	0.415037499	1.462790631	0.90442234	1.724634792	0.251538767	0.59458692	0.453856748	0.347923303	1.258311996	0.833990049	0.93969949
	RD6	553.5
6030	6030 BPP0482, BB | | (BPP) hypothetical protein ; (BB) BB0481 - BB0482 intergenic region	554	0.660149997	0.615856509	0.732227675	0.905672617	1.031194622	0.613817363	0.684224132	2.241438177	0.960687076	0.767709118	0.95793594	0.372658897	0.415037499	1.310568233	0.769702381	0.502500341	0.862496476	1.079170213	1.830074999	1.222392421	0.289506617	0.559427409	0.592230501	1.091035076	0.545968369	0.770912926	1.146841388	0.631355406	-1.455679484	-1.731803889	-1.292180751	-0.607682577	-1.196397213	-1.802193217	0.337034987	-1.130396637	-1.263034406	-0.612976877	0.59724083	-0.33219643	-1.392317423	0.268816758	-1.842760258	-1.67516031	-0.733825887	-0.353636955	-0.863263663
6031	6031 BPP0483 | | (BPP) putative phage-related protein	555	-0.048295557	0.073063462	0.076757199	0.529109266	0.751086702	0.334984248	0.163058282	1.849859651	0.625748116	0.602123052	0.528600058	-0.086039831	0.421956913	0.316259345	0.336049203	0.222392421	0.59946207	0.678071905	0.714939288	0.517399217	-0.058416686	0.049753035	0.2410081	0.675997577	0.074962058	0.34013269	0.833291711	0.185555653	-4.777607579	-7.539158811	-4.736965594	-4.540568381	-3.781359714	-8.124121312	-4.09592442	-3.754887502	-3.447458977	-4.115477217	-3.700439718	-3.554588852	-4.655351829	-4.375039431	-3.558967292	-5.62935662	-3.672425342	-4.523561956	-3.169925001
6032	6032 BPP0484 | | (BPP) putative phage-related protein	556	0.086414752	-0.117039421	0.329790213	-0.0061002	0.32350395	-0.061400545	0.152003093	1.618129365	0.968635829	0.87244995	0.370837695	0.300509111	0.269186633	0.831400396	0.397189498	0.142957954	0.55055247	0.939564146	0.750021747	0.517399217	0.083416008	0.538668848	0.095157233	0.557056504	0.31421313	0.453172628	0.712718048	0.210217707	-1.415037499	-2.329705445	-3.099535674	-2.508146904	-2.459431619	-3.423681594	-2.717412797	-2.816288047	-2.152003093	-2.075948853	-2.063009798	-2.615989396	-2.807354922	-2.102020937	-3.196397213	-2.203091865		-1.716207034	-1.132450296
6033	6033 BPP0485 | | (BPP) plasmid-related protein	557	0.108610498	-0.090197809	0.20539935	0.586990182	0.639118271	0.174774401	0.284453389	1.448204363	0.787270676	0.542416806	0.522840789	0.059501012	0.421956913	0.546743178	0.379117925	0.014950341	0.674424128	0.802060622	0.898120386	0.603699063	-0.058416686	0.341036918	0.074546953	0.471939891	0.141868716	0.241888597	0.780943291	0.166778446	-3	-3.146841388	-3.584962501	-2.714597781	-2.842760258	-4.423681594	-3.09592442	-3.339850003	-3.206450877	-2.963474124	-2.87036472	-2.891623839	-3.392317423	-2.872539091	-2.459431619	-2.928916902	-2.502500341	-3.021061616	-4.832890014
6034	6034 BPP0486 | | (BPP) hypothetical protein	558	0.304006187	-0.090197809	0.239187664	0.520647687	0.968115939	0.263944911	0.30954437	1.99158776	0.848858474	0.973870268	0.804984018	0.696930932	1.106915204	0.953283501	0.688871306	1.781359714	0.898120386	0.884522783	1.088319803	0.901221846	0.061639066	0.681232246	0.254813899	0.776225025	0.454175893	0.659344697	0.823619976	0.724179439	-3.884522783	-5.95419631	-3.152003093	-2.714597781	-2.321928095	-4.802193217	-2.894290559	-2.816288047	-2.099535674	-2.761840263	-1.963474124	-1.854149134	-3.333423734	-2.790076931	-2.558967292	-3.541893779	-2.86507042
6035	6035 BPP0486a | | (BPP) putative plasmid-related protein	559	-0.457206954	0.055141554	0.373043411	-0.036994207	0.495527417	-0.027585832	-0.142444265	1.750323977	0.090197809	0.244418728	0.096215315	-0.194816177	0.261492241	0.154123145	-0.230297619	0.080373416	0.158545939	0.299560282	0.479167837	0.246437895	0	0.426382473	-0.180207975	0.597802846	0.03796785	0.251538767	0.083416008	0.222392421	-2.061400545	-2.047305715	-1.024247546	-1.011315313	-0.906890596	-1.766569307	-0.510961919	-0.880418384	-0.480625841	-0.378511623	-0.043816232	-0.294061301	-1.011495639	-0.375039431	-1.874469118	-1.606988807	-1.191298652	-0.61667136	-0.817939673
6036	6036 BPP0486a | | (BPP) putative plasmid-related protein	560	-0.611929548	-0.328187085	-0.166971684	-0.388897362	0.142511644	-0.444481277	-0.346802764	1.097297201	0.104697379	-0.249778309	-0.214124805	-0.536432607	-0.263034406	-0.271545906	-0.230297619	-0.05358104	-0.145540843	-0.139724764	0.071083098	-0.172579455	-0.493464146	0.158064846	-0.167877173	0.37297344	-0.104697379	0.083416008	0.326500825	0.216317907	-1.803602787	-2.291231298	-1.125530882	-1.272079545	-1.156868849	-2.36923381	-1.114071767	-0.896906507	-0.819427754	-0.746243408	0.060372618	-0.48133987	-0.943856922	-0.476186155	-2.044394119	-1.419903254	-0.718229032	-0.786596362	-0.572362464
6037	6037 BB0486, BPP0487 | | (BPP) ; (BB) hypothetical protein	561	0.836738729	0.725679787	1.038889013	1.428669365	1.461580085	1.053637964	1.12963528	2.456378295	1.31259023	0.962525295	1.111645356	0.579891511	0.981384322	0.874469118	0.984146049	0.754887502	1.035979297	1.323407024	1.301380717	0.964199279	0.797507136	0.878604892	0.736965594	1.091035076	0.782408565	1.033947332	1.419324858	0.762202886	0.64385619	0.318822184	0.821029859	0.73470962	0.576192291	0.285269624	0.801316006	0.715432433	0.847996907	1.329307625	1.509013647	1.360294535	0.577308928	1	0.710493383	0.190822342		1.653026776	1.470890734
7044	7044 BB0486, BPP0487 | | (BPP) ; (BB) hypothetical protein	562	-0.902444691	-1.266786541	-0.992137882	-0.60334103	-0.760812336	-1.022026306	-1.115477217	0.274174963	-0.608421474	-0.906890596	-0.420575683	-0.897430266	-0.963474124	-1.028569152	-0.81526012	-1.030373649	-0.928916902	-0.285402219	-1.074767768	-0.462971976	-0.95491211	-0.296837114	-1.343954401	-0.779978483	-1.058893689	-0.691877705	-0.637429921	-1.424497829	-1.415037499	-2.36923381	-0.640104055	-0.557056504	-1.00877021	-1.396200857	-0.610497593	-0.725140159	-0.514573173	-0.504042505	0.433416029	0.069902013	-1.222392421	-0.114511881	-0.974004791	-1.014646776	-0.642677999	-0.201633861	-0.078002512
7045	7045 BB0487, BPP0488 | | (BPP) plasmid-related protein ; (BB) hypothetical protein	563	0.32311501	-0.281893433	-0.089435084	0.34966149	0.472984848	-0.022026306	0.036525876	1.827976533	0.415037499	0.346865997	0.675997577	0.198328716	-0.037474705	0.711278951	0.128156351	0.115477217	0.570315725	0.521952703	0.301380717	0.594361199	-0.046542586	0.715546611	-0.101879614	0.406722231	0.154885602	0.506535854	0.473931188	0.517399217	-0.584962501	-0.784271309	-0.0489096	0.17990909	0.008717217	-1.101753499	0.089942125	0.05246742	0.159198595	1.036525876	1.725825037	1.050273206	-0.119298928	0.940864876	-0.237039197	-0.12156198	0.342524999	1.29235498	0.637429921
6038	6038 BB0488, BPP0488 | virB6 | (BB, BPP) plasmid-related protein	564	0.534619115	0.2357138	0.506667975	0.562467863	0.778920911	0.277533976	0.451563375	2.060235107	1.119052672	0.977632187	0.61233894	0.074000581	0.748020783	0.676302812	0.317190176	0.403722186	0.886343218	0.876485464	0.83824893	0.556393349	0.172467196	0.559427409	0.390234108	0.926290314	0.519374159	0.600148905	0.988504361	0.889817082	-0.702319451	-1.217230716	-0.292180751	-0.415037499	-0.257797757	-1.36923381	-0.330389674	-0.481869008	-0.099535674	0.584962501	0.645335119	0.641808361	-0.290779396	0.325400287	-0.483679165	-0.343954401	0.327574658	0.935869663	0.389502407
7046	7046 BB0488, BPP0488 | virB6 | (BB, BPP) plasmid-related protein	565	0.432739501	-0.251836199	-0.123382416	0.378043292	0.472984848	-0.429684275	0.163058282	1.770132458	0.782769284	0.835613182	0.215267987	0.059501012	0.358453971	0.371968777	0.265659875	-0.10922907	0.468675463	0.705552642	0.771522816	0.456857675	-0.094636874	0.211504105	-0.237039197	0.152003093	0.102098188	0.448984831	0.688055994	0.055495113	-2	-2.632268215	-1.292180751	-1.192645078	-1.278859373	-2.731803889	-1.132450296	-1.339850003	-1	-0.859137464	-0.495325288	-0.74723393	-1.304854582	-0.830718915	-1.842760258	-1.584962501	-0.797956224	-0.61667136	-0.717412797
7054	7054 BB0496, BPP0488 | | (BPP) plasmid-related protein ; (BB) hypothetical protein	566	-0.602884409	-1.266786541	-1.657718843	-1.84434913	-0.561503528	-1.137503524	-1.410933101	0.255559285	-0.632268215	-0.437405312	-0.465663572	-0.26607486	-0.893084796	0.055495113	-0.325875279	0.672425342	-0.237039197	-0.115477217	-0.169925001	0.446515731	-0.501546493	0.074000581	-0.686842115	-0.473317145	-0.528378972	-0.235812937	-0.131789873	-0.628031223	-2.777607579	-3.079727192	-0.840801405	-0.313499473	-1.080919995	-2.600559356	-1.510961919	-1.754887502	-1	-1.115477217	0.539026217	-0.208814015	-0.977279923	0.209923069	-1.237039197	-1.771375625	-1.212993723	-1.108524457	-1.06030051
6039	6039 BPP0489 | | (BPP) hypothetical protein	567	-0.042169454	0.136935645	0.156725504	0.477578965	0.698619283	0.263944911	0.152003093	2.099908415	0.499760178	0.835613182	0.499571009	0.300509111	0.962525295	0.649502753	0.272202721	1.513069582	0.442105742	0.516790998	0.540568381	0.304854582	-0.169925001	0.376563351	0.084888898	0.703413034	0.128733314	0.448984831	0.626346421	0.575502171	-0.73947245	-2.047305715	-1.220390068	-1.12963528	-1.257797757	-2.241478262	-0.817939673	-1.054447784	-0.415037499	-0.135655099	-0.270451877	-0.010268335	-1.485426827	-0.533737177	-0.423807709	-1.074767768	0.091340312	0.57797607	-0.429167828
6040	6040 BPP0490 | | (BPP) putative DNA primase	568	-0.060626359	0.055141554	0.084213004	0.464403577	0.534148711	0.090032201	0.01227833	1.573735245	0.31259023	0.058005603	0.171766348	-0.615659298	-0.285402219	0.141355849	0.046542586	-0.04580369	0.14543044	0.263034406	1.174774401	0.141355849	-0.222392421	-0.260000346	-0.061400545	0.298523491	-0.058893689	0.126007885	0.554101537	-0.043068722	-3.884522783	-4.539158811	-3.819427754	-2.870716983	-2.665882496	-4.664689693	-3.610497593	-3.754887502	-3.906890596	-2.893084796	-2.584962501	-3.052088511	-3.517848305	-3.005805622	-3.044394119		-2.399406848	-2.408084739	-2.894290559
6041	6041 BPP0491 | | (BPP) phage-related protein	569	-0.252387162	-0.244418728	0.239187664	0.139162748	0.403163399	-0.061400545	-0.270451877	1.554826783	0.537656786	0.409477974	0.243557031	-0.482392767	0.132450296	-0.172579455	-0.325875279	-0.101146723	0.209847168	0.269186633	1.122187439	-0.434020603	-0.182864057	-0.126912112	-0.033166864	0.439699554	-0.068947354	0.126007885	0.473931188	0.185555653	-5.263034406	-5.95419631	-4.099535674	-3.607682577	-2.722466024	-5.124121312	-3.510961919	-3.091922489	-3.099535674	-2.427421224	-3.410933101	-2.891623839	-3.72935241	-4.15264701	-2.611434712		-2.935459748	-8.845490051
6042	6042 BPP0492 | | (BPP) phage-related protein	570	-0.079322453	-0.31259023	0.354664881	0.354430735	0.329790213	0.037754922	-0.018615678	1.569973327	0.574583355	0.532221039	0.746881063	0.022601429	0.182203331	0.210217707	0	0.736965594	0.184424571	0.442518236	0.271510188	-0.021373651	-0.209095599	0	0.016301812	0.431525622	-0.038994132	0.136462243	0.554101537	0.344382946	-3.777607579	-4.731803889	-2.584962501	-1.955605881	-2.118394701	-4.802193217	-2.330389674	-2.169925001	-2.206450877	-2.037474705	-1.584962501	-1.647698256	-2.619727919	-2.077358883	-1.974004791	-2.928916902	-2.672425342	-3.938599455	-3.247927513
6043	6043 BPP0493 | | (BPP) hypothetical protein	571	-0.098264016	-0.096861539	0.285200062	-0.113956189	0.198545679	0.053637964	-0.183864192	1.500525398	0.209034038	0.275312736	0.056902391	-0.321928095	0.182203331	0.021061616	-0.007905198	-0.007533673	0.158545939	0.120590141	0.353636955	-0.065095028	-0.407424315	-0.099535674	0.125530882	0.427421224	-0.00965017	0.227291221	0.557995453	0.462000978	-2.777607579	-3.015596855	-2.206450877	-1.870716983	-1.435584877	-3.539158811	-1.863263663	-1.847996907	-1.819427754	-1.927850214	-1.603578179	-1.358191639	-2.584962501	-1.830718915	-2.196397213	-2.459431619	-1.502500341	-1.786596362	-2.025535092
	RD6 end	571.5
7057	7057 BB0499, BPP0494 | | (BB, BPP) hypothetical protein	572	-0.224372785	-0.222392421	-0.123382416	-0.0061002	0.007862118	-0.033166864	-0.460973783	1.355094959	0	-0.083768358	0.142019005	-0.26607486	0.269186633	-0.263034406	-0.089435084	0.235216462	-0.12156198	-0.052741462	-0.014646776	-0.443606651	-0.422691072	-0.015266757	-0.125530882	0.284976959	-0.195395689	0.099535674	0.473931188	-0.148863386	-0.702319451	-1.112894056	-0.497499659	-0.508146904	-0.611434712	-1.217230716	-0.330389674	-0.31748219	-0.352301744	-0.156119202	0.405759686	0.475158492	-0.807354922	-0.041138695	-0.483679165	-1.459431619	-0.556948125	0.213403638	-0.373458396
6044	6044 BPP0495 | | (BPP) putative integrase	573	-0.066831508	-0.459431619	-0.316027493	-0.018378529	-0.21191909	-0.016488123	-0.354664881	0.901662081	0.455194626	0.180572246	0.475919741		0.321928095	0.055495113	-0.007905198	-0.201258208	0.442105742	0.299560282	0.364996817	-0.204819792	-0.311944006	0.020107573	-0.198904068	0.518988463	0.124328135	-0.106915204	0.251538767	0.234465254	-1.263034406	-1.632268215	-0.767339243	-0.85025288	-0.736965594	-1.494764692	-0.572362464	-1.091922489	-0.4639471	-0.018615678	-0.386548942	-0.128324097	-0.966052668	-0.712074419		-0.686842115	0	0.100928909	-0.123231766
1924	1924 BB0501, BPP0496, BP0074 | htpG | (BB, BPP, BP) heat shock protein	574	0.230005605	-0.076961982	-0.376148486	0.591037015	0.444302094	0.447458977	0.560087832	0.456378295	0.645716532	0.127379306	0.771375625	0.407424315	0.027480736	0.556393349	0.336049203	-0.167109986	0.165059246	0.263034406	0.125530882	0.640457613	0.26589406	0.275634443	0.125530882	0.096215315	0.189033824	0.251538767	0.526545814	-0.156725504	-0.022720077	0.455194626	0.336283388	0.562242424	0.19592021	0.640750279	0.254572827	-0.140177658	-0.192645078	1.518728802	1.089637212	1.015266757	0.321928095	1	-0.355094959	-0.113656782	-0.350497247	-0.097297201	0.415037499
3188	3188 BB0502, BPP0497, BP0075 | | (BB, BPP, BP) probable glutathione S-transferase	575	0.214738849	-0.057333175	-0.438884241	-0.094327383	0.023458973	-0.067114196	0.284453389	0.158697746	0.11189288	-0.321928095	0.142019005	-0.152003093	-0.145850866	0.234465254	0.219009782	-0.272079545	0.021695071	0.547487795	-0.044394119	0.556393349	-0.283792966	-0.160464672	-0.067114196	-0.085391491	-0.043943348	0.017073513	0.192645078	-0.156725504	0.14974712	0.403355694	0.232660757	0.285402219	0.172836597	0.516123624	0	-0.362570079	-0.277533976	1.60334103	0.95300252	0.888354644	0.26589406	0.853779259	0.485426827	0.043068722	0.234465254	-0.238159737	-0.025535092
2808	2808 BB0503, BPP0498, BP0076 | ampD | (BB, BPP, BP) N-acetylmuramoyl-L-alanine amidase	576	0.374395515	0	-0.123382416	-0.113956189	0.113656782	0.212993723	0.387023123	-0.426264755	0.367731785	-0.2410081	0.445799753	0.407424315	0.206450877	0.782901878	0.461580085	1.044394119	-0.067114196	0.043721377	-0.16175107	0.693896872	0.335603032	0.805183823	0.155278225	0.415037499	0.286881148	0.453172628	0.294183104	0.355480655	0.845490051	0.840219556	0.292781749	0.392317423	-0.026472211	1.188761643	-0.025535092	0.05246742	0.201633861	0.489384841	0.521952703	0.937264245	0.207595419	0.602240492	-0.053439259	0.043068722	-0.11783649	-0.716207034	-0.662965013
3620	3620 BB0504, BPP0499, BP0077 | | (BB, BPP, BP) putative exported protein	577	0.086414752				-0.438884241	-0.330148602	-0.219313028	-0.06871275	0.11189288	-0.091630475	-0.050626073	0.037474705	-0.2410081	0.041820176	-0.175849835	-0.218640286	-0.113656782	-0.189477799	0.2410081	-0.229481846	-0.222392421	-0.015266757	-0.033166864	0.171766348	-0.058893689	-0.106915204	-0.242570303	-0.021373651	0.247927513	0.331205908	-0.055141554	0.044394119	0	0.976541027				0.054447784	0.1740294	0.173331603	-0.034765418	-0.017487427	0.388565288	-0.371968777	0	0.031026896	0.074000581
1922	1922 BB0505, BPP0500, BP0078 | | (BB, BPP, BP) putative membrane protein	578	0.230005605	-0.289506617	0.198545679	0.188072348	0.113656782	0.212993723	0.469485283	-0.782408565	0.403355694	-0.407657969	0.331843564	0.281893433	-0.145850866	0.179323699	0.023458973	-0.508146904	-0.186413124	-0.139724764	-0.371968777	0.371968777	0.308122295	0.639597757	0.254813899	0.325240829	0.163498732	0.280107919	0.280107919	-0.133266531		0.773724144	0.10433666	0.184875343	0.051530301	1.229025514	-0.078002512	0.152003093	0.03562391	0.343954401	0.560087832	0.730813367	0.222392421	0.543823806	-0.389042291	-0.137503524	0.108934372	0.148863386	-0.547487795
3187	3187 BB0506, BPP0501, BP0079 | ffh | (BB, BPP, BP) signal recognition particle protein	579	-0.017921908	0	-0.072756342	0.281181753	0.391190757	0.11042399	0.206450877	-0.140862536	0.331205908	0.281412935	0.351472371	0.354956895	-0.028014376	0.08246216	0.113656782	-0.245112498	0.313157885	0.167456746	0.277533976	0.234465254	0.280107919	0.349007629	0.079727192	-0.016678741	0.250961574	0.280107919	0.478047297	0.062284278	-0.272079545	0.11189288	0.364572432	0.257387843	-0.166649869	0.449525876	-0.10496956	-0.295455884	-0.415037499	0	0.645335119	0.303392143	0.177538186	0.406320282	-0.611434712	-0.237039197	-0.387023123	-0.479167837	-0.247927513
1012	1012 BB0507, BPP0502, BP3689 | | (BB, BPP, BP) putative membrane protein	580	0.069540933	-0.117039421	-0.175849835	-0.154033629	0.046542586	0.064130337	-0.452512205	0.596103058	0.090197809	-0.022367813	0.311944006	0.144389909	-0.085729874	-0.021373651	-0.202816883	0.768184325	-0.237039197	-0.407657969	-0.343954401	0.021061616	-0.438121112	0.044854236	0.016301812	0.522840789	-0.152003093	0.115477217	0.017073513	0.121990524	-0.192645078	0.215728691	-0.234465254	-0.392669686	0.284729477	0.426625474	0	0.05246742	0.432959407	1.093976148	0.343954401	1.131911676	0.335603032	0.194816177	0	0.064130337	0.415037499	0.868755467	0.767022828
1011	1011 BB0508, BPP0503, BP3690 | | (BB, BPP, BP) conserved hypothetical protein	581	0.79970135	-0.076961982			0.336049203	0.295455884	-0.176877762	0.406625259	0.11189288	0.086156644	0.186413124	0.102569734	0.230297619	0.102361718	0.113656782	0.392317423	0.330645312	0.086156644	0.084888898	0.121990524	-0.034765418	0.074000581	0.016301812	0.156969346	-0.01449957	0.146841388	0.237039197	-0.065095028			0.017921908	0.139551352	0.051530301	0.49426419	0.356934545	0.654503434		0.054447784	0.299560282	0	0.099535674	0.132755209	-0.196397213	-0.067114196		0.176877762	0.576500922
1010	1010 BB0509, BPP0504, BP3691 | | (BB, BPP, BP) prolyl iminopeptidase	582	0.360589715	-0.018859027	-0.048094288	0.204013892	0.391190757	0.268488836	0.482782106	0.456378295	0.331205908	0.437063806	0.551409941	0.584962501	0.566346823	0.807354922	0.577057303	0.918863237	0.540568381	0.532221039	0.479167837	0.745427173	0.362570079	0.300509111	0.095157233	0.016488123	0.201633861	0.335603032	0.465663572	0.08246216	0	0.175086707	0.292781749	0.640244936	0.101283336	0.331205908	0.233199176	0.05246742	-0.112474729	0.206450877	0.823122238	0.595158268	0.207595419	0.613645255	0.428093652	-0.090197809	0.108934372	-0.131244533	0.049753035
1008	1008 BB0510, BPP0505, BP3692 | | (BB, BPP, BP) putative methyltransferase	583	0.035189428	0	0.069262662	0.171952683	0.317190176	0.398549376	0.509013647	0.355094959	0.569365646	0.532221039	0.785875195	0.72935241	0.928916902	0.923764414	0.592824618	0.50779464	0.613817363	0.547487795	0.540568381	0.626782676	0.050626073	0.395928676	0.483082887	0.590479506	0.464668267	0.440572591	0.526545814	0.420331799	-0.35614381	0.068171503	0.378511623	0.366322214	0.540568381	0.63076619	0.121306296	0.05246742	0.03562391	0.428843299	0.343954401	0.904842767	0.349149564	0.379848071	0.149377624	-0.263034406	-0.280107919	-0.436099115	-0.025535092
3492	3492 BB0512, BPP0507, BP3694 | | (BB, BPP) conserved hypothetical protein ; (BP) Pseudogene	585	0	-0.158262084	-0.202816883	0.15565087	0.219009782	0.048363022	-0.075948853	0.743660247	-0.023458973	0.043721377	0.119298928	-0.102250058	-0.085729874	0.08246216	0.069262662	-0.272079545	0.084888898	0.065095028	0.510194732	0.160464672	-0.163498732	-0.094122177	0.032421478	0.215267987	-0.120294234	0.067114196	0.321928095	-0.133266531	0	-0.071553261	-0.018147347	-0.005646563	-0.226770862	0.30633124	-0.051530301	-0.20029865	-0.234465254	0.253756592	0.521952703	0.20029865	0.067114196	0.224873411	-0.571906348	-0.237039197	-0.543142325	-0.353636955	0.296393003
7059	7059 BB0513, BPP0508, BP3695 | | (BPP, BP) putative hydroxymethylglutaryl-CoA lyase ; (BB) Pseudogene	586	0.183711953	0.036994207			0.198545679	0.386058432	0.343954401	-0.725825037	0.331205908	-0.215012891	0.445799753	0.490840323	0.365649472	0.28757659	0.259087221	0.727920455	0.277533976	-0.022367813	-0.459431619	0.612976877	0.237039197	0.324962155	0.125530882	0.364411426	0.163498732	0.26589406	0.362570079	0.197939378	0.339850003		0.307428525	0.154818109	0.218640286	-0.199308808	0.233199176	0.567040593	0.510961919	-0.378511623	0.054447784	0.145850866	0.033947332	0.590744853	0.522421035	0.064130337	0.210217707	-0.166009951	0.074000581
3566	3566 BB0513, BPP0508, BP3695 | | (BPP, BP) putative hydroxymethylglutaryl-CoA lyase ; (BB) Pseudogene	587	-0.252387162								-0.023458973		0.142019005	-0.126912112	-0.115477217		0.113656782	-0.714597781	0.125530882	-0.068171503	-0.40053793	-0.306103128	-0.438121112	-0.11042399	-0.309684499	-0.313660479	-0.043943348	-0.283792966					-0.367731785	0.076815597	0.025995209					0.080919995	-0.135655099	0.278301162	-0.202492864	-0.266514975
1007	1007 BB0514, BPP0509, BP3696 | | (BB, BPP, BP) putative exported protein	588	0.05246742	-0.158262084	0.354664881	0.296132094	0.317190176	0.268488836	0.036525876	0.274174963	0.746243408	0.065095028	0.696607857	1.026334148	0.253756592	0.216317907	0.198545679	0.426264755	0.203533394	0.147557188	-0.113656782	0.321928095	0.222392421	0.324962155	0.095157233	0.364411426	0.124328135	0.478047297	0.308122295	0.216317907	-0.093109404	-0.023458973	0.40599236	0.22881869	0.149377624	0.268196111	0.074000581	0.245112498	0.350497247	0.054447784	0.387023123	0.489805268	0.083416008	0.482941564	-0.226770862	0.125530882	0.415037499	0.542527234	0.025090981
	RD7	588.5
1006	1006 BB, BPP, BP | | (BB) BB0514 - BB0515 intergenic region; (BPP) BPP0509 - BPP0510 intergenic region; (BP) BP3696 - BP3697 intergenic region	589	0.05246742	-0.03796785	0.577057303	0.15565087	0.373043411		-0.075948853	0.274174963	0.420843121	-0.2410081	0.56828376	0.164854012	-0.115477217		0.78350818	0.50779464	-0.090197809	-0.2410081	-0.459431619	0.08246216	0	0.559427409	-0.249978253	0.200912694	-0.13606155	0.251538767	0.308122295	-0.280107919	-0.142019005	-2.146841388	-1.036525876	-1.415037499	-1.974004791	-2.838719093	-1.925999419	-2.169925001	-2.321928095	-1.530514717	-1.530514717	-1.031026896	-1.304854582	-2.790076931	-1.693896872	-1.343954401	-1.087462841	-0.879705766	-2.832890014
7060	7060 BB0515, BPP0510, BP3697 | | (BB, BPP) conserved hypothetical protein ; (BP) Pseudogene	590	0.789433014	-0.096861539	0.259087221	0.368644594	0.9881259	0.435386145	0.572578776	0.682259702	0.903784685	0.678071905	0.842458723	0.94584423	0.566346823	1.371968777	0.608421474	1.62935662	0.683526335	0.784987109	0.642106408	1.313416595	0.453172628	0.831023828	0.254813899	0.633872101	0.545968369	0.855610091	0.965234582	0.640457613	-2.540568381	-3.36923381	-3.321928095	-2.607682577	-2.781359714	-3.731803889	-2.510961919	-2.295455884	-2.321928095	-2.893084796	-2.197939378	-2.969626351	-2.932885804	-2.567684509	-2.321928095	-2.459431619	-2.212993723	-2.938599455	-2.373458396
7061	7061 BB0516, BPP0511 | | (BB, BPP) putative transcriptional regulator	591	0.017702002	-0.096861539	0.859339593	0.359184265	0.571763003	0.155278225	0.451563375	1.138519864	0.782769284	0.426092688	0.633872101	0.263034406	0.1740294	0.446515731	0.212220616	0.94641896	0.228624375	0.437063806	0.479167837	0.293358943	0.022720077	0.430144392	0	0.229481846	0.146220741	0.538419915	0.440572591	0.258311996	-3.125530882	-6.539158811	-4.906890596	-4.678071905	-3.366322214	-5.124121312	-4.832890014	-5.339850003	-3.906890596	-4.285402219	-3.285402219	-4.139551352	-3.070389328	-4.15264701	-2.558967292	-3.307428525	-3.087462841	-4.523561956	-4.832890014
7062	7062 BB0517, BPP0512 | | (BB, BPP) putative dioxygenase subunit	592	-0.196892049	0.225066556	0.751086702	0.415037499	0.517723163	0.321928095	0.396421821	1.472588522	0.537656786	0.250650681	0.439699554	0.030057234	-0.135655099	0.246437895	-0.007905198	0.029747343	0.071083098	0.28748745	0.404066381	-0.014213859	-0.119298928	0.328997668	-0.149576356	0.541949612	-0.019365325	0.152003093	0.440572591	0.13492958	-4	-6.539158811	-2.736965594	-2.299560282	-2.118394701	-5.539158811	-4.417852515	-4.339850003	-3.906890596	-1.427421224	-2.346802764	-2.232660757	-1.932885804	-2.872539091	-1.974004791	-4.044394119	-2.935459748	-6.108524457	-4.417852515
1926	1926 BB0518, BPP0513, BP0070 | | (BP) Pseudogene; (BB, BPP) putative hydroxylase	593	-0.073063462	-0.807354922	0.177787119	-0.154033629	-0.202816883	-0.652076697	-0.530514717	0.618129365	0.04580369	0.022026306	0.072756342	0.123631349	-0.2410081	0.160464672	-0.023846742	0.209453366	0.259386629	0.187085553	0.83824893	0.404390255	-0.559427409	-0.230005605	-0.350907162	0.032789935	-0.321928095	-0.070389328	0.033947332	-0.563900885			-2.415037499	-2.245112498	-1.611434712		-3.832890014	-3.169925001	-3.321928095	-3.378511623	-4.285402219	-2.74723393	-0.637429921	-3.20511443	-1.459431619	-9.366322214	-3.087462841
1927	1927 BB0519, BPP0514, BP0069 | | (BB, BPP, BP) putative exported protein	594	-0.169925001	-0.359895945			0.156725504	-0.211504105	-0.700439718	0.821662759	-0.310340121	-0.022367813	-0.130060541	-0.230005605	-0.208586622	-0.156725504	-0.023846742	0.942514505	-0.113656782	-0.091630475	-0.090197809	-0.204819792	-0.461580085	-0.078002512	-0.192645078	0.126912112	-0.321928095	-0.034765418	0.131244533	-0.065095028	-1.830074999	-2.146841388	-1.277533976	-1.245112498	-1.321928095	-0.539158811	-1.132450296	-0.710493383	-0.514573173	-0.842458723	-0.700439718	-0.554588852	-0.932885804	-1.567684509	-0.827163403	-1.956931278	-0.91753784	-0.716207034	-0.745427173
2213	2213 BB0520, BPP0515, BP0068 | | (BP) Pseudogene; (BB, BPP) putative membrane protein	595	0.167944637	-0.433896527	0.544996093	0.219781208	0.135351853	-0.230612928	-0.354664881	0.89566334	0.55359833	0.437063806	0.617752436	0.123631349	0	0.420331799	0.135351853	-0.245112498	0.259386629	0.485426827	0.277533976	0.436099115	-0.263034406	0.237499314	-0.26960706	0.156969346	-0.13606155	0.222392421	0.280107919	-0.156725504	-5	-3.95419631	-2.234465254	-2.327574658	-2.080919995	-6.539158811	-5.832890014	-4.169925001	-3.736965594	-2.893084796	-3.115477217	-2.554588852	-2.932885804	-4.053111336	-2.321928095	-3.459431619	-1.765534746	-4.523561956	-2.662965013
2214	2214 BB0520, BPP0515, BP0068 | | (BP) Pseudogene; (BB, BPP) putative membrane protein	596	0.415037499	0.018615678	0.336049203	0.615082489	0.592824618	0.125530882	0.089637212	1.723482365	1.11189288	0.908369525	0.800230488	0.037474705	0.509013647	0.807354922	0.426814667	0.209453366	0.710493383	0.977632187	0.762960803	0.654004145	-0.05246742	0.263034406	-0.101879614	0.364411426	0.070389328	0.222392421	0.550197083	0.234465254	-3.415037499	-5.95419631	-4.736965594	-4.415037499	-3.196397213	-6.539158811	-4.832890014	-5.754887502	-5.321928095	-3.700439718	-3.963474124	-3.554588852	-4.070389328	-4.790076931	-2.781359714	-3.237039197	-2.86507042	-5.523561956	-5.832890014
2215	2215 BB0520, BPP0515, BP0068 | | (BP) Pseudogene; (BB, BPP) putative membrane protein	597	0.05246742	-0.408805546	0.135351853	0.036069255	0.069262662	-0.393342428	-0.584962501	1.260235772	0.385653692	0.2255597	0.408805546	-0.05415577	-0.056583528	0.141355849	0	-0.218640286	0.203533394	0.516790998	0.165059246	0.102361718	-0.392317423	0.088355874	-0.249978253	0.311944006	-0.234465254	0.067114196	0.280107919	-0.254572827	-2.093109404	-4.36923381	-4.321928095	-3.093109404	-3.196397213	-4.95419631	-3.510961919	-4.169925001	-3.321928095	-3.700439718	-3.478047297	-3.554588852	-3.584962501	-4.375039431	-3.459431619	-3.237039197	-1.86507042	-2.523561956	-3.510961919
6045	6045 BB0521, BPP0516, BP0067 | | (BPP) Pseudogene; (BB, BP) integral membrane protein	598	0.747612838	0.615856509	0.023458973	0.866144253	1.167294745	0.73039294	0.401098308	2.008363473	0.878693704	1.206450877	1.130703692	0.644463512	1.230297619	0.923764414	0.409112665	1.761551232	0.966833136	0.678071905	0.955605881	0.855051664	0.362570079	0.913960169	0.483082887	0.932095935	0.757023247	0.874469118	1.008562014	0.693896872	-2.093109404	-3.36923381	-1.367731785	-1.830074999	-1.693896872	-1.895302621	-2.247927513	-2.432959407	-0.929610672	-1	-1.478047297	-0.969626351	-1.584962501	-1.982722009	-1.080919995	-2.044394119	-1.765534746	-1.716207034	-2.373458396
1928	1928 BB0521, BPP0516, BP0067 | | (BB, BP) integral membrane protein ; (BPP) Pseudogene	599	-1.130396637	-1.511899039	-0.123382416		-1.682809824	-2.211504105	-2.8259706	-0.966833136	-0.527931556	-0.893084796	-0.5360529	-0.897430266	-0.842458723	-0.878009476	-1.407175382	-1.245112498	-0.796466606	-0.664815808	-0.956931278	-0.563900885	-1.263034406	-0.503766418	-1.211504105	-1.016678741	-1.058893689	-0.691877705	-0.777607579	-1.133266531	-3	-5.95419631	-1.862496476	-1.327574658	-1.5334322		-3.025535092	-4.169925001	-2.736965594	-1.530514717	-1.8259706	-1.232660757	-1.868755467	-3.567684509	-2.459431619	-1.722466024	-1.86507042	-4.523561956	-9.154818109
1929	1929 BB0522, BPP0517, BP0066 | | (BB, BPP, BP) oxidoreductase	600	-0.409112665	-1.266786541	-0.316027493	-0.60334103	-0.682809824	-1.211504105	-1.156119202	0.355094959	0.068171503	-0.189477799	0.250543462	0.164854012	-0.145850866	-0.043068722	0	-0.540568381	-0.067114196	0.106915204	-0.137503524	0.160464672	-0.719892081	0.211504105	-0.844721775	-0.253118937	-0.358453971	-0.144389909	-0.017277991	-0.661198087			-3.514573173	-3.607682577	-2.781359714		-4.247927513	-4.169925001	-1.862496476	-4.115477217	-3.478047297	-3.969626351	-3.807354922	-4.790076931	-2.459431619	-3.459431619	-2.86507042
1930	1930 BB0523, BPP0518, BP0065 | | (BB, BPP, BP) putative ferredoxin	601	-0.150025444	-1.096861539	-0.149377624	-0.780218792	-0.608809243	-0.787006277	-0.859137464	0.128324097	0.133266531	-0.349942471	-0.303392143	0.281893433	-0.571156701	0.021061616	-0.230297619	-0.476438044	-0.343954401	-0.068171503	-0.16175107	0	-0.719892081	-0.230005605	-0.704544116	-0.293196376	-0.49410907	-0.304854582	-0.070389328	-0.229481846			-1.277533976	-0.860448648	-0.781359714		-2.510961919	-2.169925001	-1.862496476	-1.308122295	-1.584962501	-1.647698256	-1	-1.982722009	-1.874469118	-1.343954401	-0.718229032
1931	1931 BB0524, BPP0519, BP0064 | | (BB, BPP, BP) conserved hypothetical protein	602	0.304006187	-0.222392421	-0.048094288	-0.195256291	0.198545679	-0.192645078	-0.761840263	1.381090167	0.154328146	0.403896942	0.250543462	-0.177538186	0.253756592	0.436099115	0.135351853	0.044394119	0.105353	0.299560282	0.203533394	0.46712601	-0.263034406	0.275634443	-0.067114196	0.545741191	-0.01449957	0.294183104	0.465663572	0.304854582	-3.678071905	-4.95419631	-3.321928095	-3.607682577	-2.459431619	-6.539158811	-5.832890014	-4.754887502	-3.736965594	-4.115477217	-3.285402219	-2.554588852	-2.932885804	-4.790076931	-2.974004791	-3.722466024	-3.087462841	-2.938599455	-2.025535092
1932	1932 BB0525, BPP0520, BP0063 | | (BB, BPP, BP) conserved hypothetical protein	603	0.167944637	-0.566346823	-0.258311996	0.188072348	-0.097847323	-0.289506617	-0.557481764	1.260235772	0	0.022026306	-0.273018494	-0.230005605	-0.208586622	0.46712601	0.091630475	0.189824559	0.415037499	0.606988807		0.121990524	-0.347923303	0.030057234	-0.1740294	0.389946518	-0.434402824	0.067114196	0.237039197	-0.306103128	-6	-5.95419631	-5.321928095	-3.607682577	-3.196397213	-6.539158811	-4.832890014	-4.754887502	-4.321928095	-4.700439718	-3.115477217	-4.554588852	-4.070389328	-4.375039431	-2.321928095	-9.366322214	-2.86507042	-3.523561956	-4.832890014
3713	3713 BPP0521, BP0063A | | (BPP, BP) putative transposase (partial)	604	-0.005949266	-0.529820947	0.212220616	0.030119988	-0.089435084	-0.552541023	-0.530514717	1.054861935	-0.06342538	-0.147898695	-0.176156955	-0.160464672	-0.156119202	0.327574658	0.170800689	-0.31817596	0.447458977	0.250650681	0.289506617	-0.424497829	-0.655351829	-0.413351123	-0.568660688	-0.145262947	-0.370837695	-0.157100961	0.241888597	-0.180572246	-6.584962501	-6.539158811	-5.906890596	-3.830074999	-2.366322214	-7.124121312	-3.610497593	-4.017921908	-4.321928095	-2.700439718	-5.285402219	-2.817623258	-5.392317423	-6.960001932	-2.366322214	-4.044394119	-2.935459748	-4.523561956	-5.417852515
1933	1933 BPP0522, BP0062 | | (BPP, BP) hypothetical protein	605	0.304006187	-0.222392421	-0.175849835	0.219781208	0.278716028	-0.125530882	-0.197939378	1.328622747	0.449525876	0.458758877	0.475919741	-0.11042399	0.054447784	0.693896872	0.069262662	0.029747343	0.404066381	0.602123052	1.830074999	0.281770968	-0.469485283	-0.296837114	-0.371968777	0.10137702	-0.334000927	-0.08246216	0.182591413	0.055495113	-4.584962501	-5.539158811	-4.321928095	-3.678071905	-3.366322214	-6.124121312	-4.832890014	-4.754887502	-4.906890596	-4.285402219	-3.548436625	-4.139551352	-4.169925001	-4.960001932	-3.196397213	-4.62935662	-2.350497247	-3.786596362	-4.09592442
1934	1934 BPP0523, BP0061 | | (BPP, BP) putative DNA-binding protein	606	-0.401250548	-0.547968293	-0.306246473	-0.043253198	0.18473988	-0.343954401	-0.460973783	1.319689623	0.268196111	0.2255597	0.142019005	-0.247927513	0.072149786	-0.672425342	-0.286881148	0.169925001	-0.254317189	-0.007417472	-0.307428525	-0.246160587	-0.551015169	-0.067355268	-0.371968777	0.200912694	-0.358453971	-0.106915204	0.27064759	-0.196691911	-5	-9.276124405	-4.099535674	-4.678071905	-3.781359714	-7.124121312	-3.247927513	-3.339850003	-2.584962501	-4.285402219	-3.548436625	-3.139551352	-4.655351829	-4.375039431	-2.558967292	-5.62935662	-4.257387843	-6.108524457	-5.417852515
1935	1935 BPP0524, BP0060 | | (BPP, BP) conserved hypothetical protein	607	-0.266601021	-0.151309323	-0.193771743	0.320710117	0.561115759	0.032421478	0.451563375	1.011140558	0.331205908	0.263034406	0.311944006	0.074000581	-0.2410081	0.121990524	-0.007905198	-0.299560282	0.125530882	0.2255597	1.404066381	0.14775362	-0.08246216	0.093109404	-0.386182637	-0.145262947	-0.068947354	0.04508789	0.241888597	-0.180572246	-3.125530882	-5.539158811	-3.206450877	-2.607682577	-2.665882496	-5.124121312	-3.832890014	-3.017921908	-2.906890596	-2.963474124	-2.548436625	-2.052088511	-2.807354922	-3.15264701	-2.558967292	-3.307428525	-1.733825887	-3.108524457	-3.09592442
	RD7 end	607.3
	RD8	607.5
7067	7067 BB0530, BPP0525, BP0059 | | (BP) Pseudogene; (BB, BPP) regulatory protein	608	0.428334322	0.192645078	0.113656782	0.410464769		0.360747344	0.442518236	1.143590854	1.122619287	0.621488377			0.621488377	1.46712601	0.669175505	0.491853096	1.032421478	0.63584367	1.095157233	0.94596016		0.517607233	0.373458396	0.716927841	0.443606651		0.99138687	0.94596016	-0.445411148	-0.253756592	0.523561956	0.312882955	0.593679718	-0.632268215	0.167109986	-0.140177658	0.169925001	0.509013647		0.968973104		0.669354688		-2.722466024	-2.212993723	-5.523561956	-2.025535092
7068	7068 BB0531, BPP0526 | | (BB, BPP) putative exported protein	609	-0.354956895	-0.47670961	-0.608809243	0.030119988	-0.230297619	0.010888316	-0.037474705	-0.487665299	-0.27237227	-0.562936194	-0.139162748	-0.399930607	-0.584962501	-0.246160587	-0.21191909	-0.702319451	-0.307428525	-0.417505755	0.393011193	-0.280107919	-0.485426827	-0.468317582	-0.1740294	-0.133088233	-0.334000927	-0.08246216	-0.08246216	-0.443606651	-0.777607579	-0.95419631	-0.777607579	-0.35614381	-0.459431619	-0.480265122	-0.395484702	-0.611929548	-0.234465254	-0.331205908	-0.300509111	-0.817623258	-0.392317423	-0.232081478	-1.118394701	-1.459431619	-0.672425342	-0.750972452	-1.832890014
7069	7069 BB0532, BPP0527 | | (BB, BPP) putative acyl-CoA synthetase	610	0.265012055	0.078988296	0.582332245		0.379117925	0.356485317	0.495957495	-0.725825037	0.670294555	-0.249778309	0.776225025	0.813848684	0.089637212	0.556393349	0.278716028	-0.31817596	0.313157885	0.238159737	0.043068722	0.507483748		-0.00507099	0.2410081	0.142019005	-0.141355849	0.289506617	0.473931188	0.210217707	0.169925001	0.403355694	0.519374159	0.46760555	0.277533976	0.721368739	0.152003093	0	0.023846742	-0.331205908	0.152003093	-0.256908303	0.110182918	0.49120918	0.141472426	-1.105794664	-0.642677999	-0.523561956	-0.662965013
7070	7070 BB0533, BPP0528 | | (BB, BPP) enoyl-CoA hydratase/isomerase family protein	611	0.017702002	0.018615678	-0.21191909	-0.030762254	0.18473988	0.14543044	-0.050185757	-0.128584206	-0.16411938	-0.303549566	-0.23349013	-0.303069068	0.036525876	-0.164630702	-0.023846742	-0.10922907	0.043068722	-0.215012891	1.028854863	-0.11783649	-0.362570079	-0.360402243	-0.033166864	0.275874752	-0.068947354	0.406424369	0.397759508	0.436099115	0.345774837	0	0.212050477	-0.327574658	0.388565288	-0.047305715	0.152003093	-0.036069255	0.159198595	-0.285402219	0	-0.052088511	0.251538767	0.306784609	0.479167837	-2.459431619	-1.86507042	-3.301169535	-4.417852515
7071	7071 BB0534, BPP0529 | | (BB, BPP) putative exported protein	612	0.388070452	0.214340149	0.142511644	0.261003871	0.329790213	0.356485317	0.396421821	0.496567385	0.355658952	0.2255597	0.522840789	0.349007629	0.560087832	0.415037499	0.426814667	0.437405312	0.415037499	0.263034406	0.177998302	0.316259345	0.406424369	0.905877823	0.313157885	0.601450624	0.378511623	0.561878888	0.432111013	0.497499659	0.321928095	-0.253756592	0.30256277	0.14974712	0.320178313	-0.026089229	0.226003675	0.214738849	0.222392421	0.089637212	0.060372618	0.182376742	0.298844482	0.278402807	0.900464326	-9.366322214	-3.087462841	-4.108524457	-3.610497593
7072	7072 BB0535, BPP0530 | | (BB, BPP) hypothetical protein	613	0.05246742	-0.123828587	-0.193771743	-0.081388327	0.069262662	0.074546953	0.083831591	0.097297201	-0.015596855	-0.340543773	0.142019005		-0.219313028	-0.133266531	0.069262662	-0.125530882	-0.169925001	-0.232290882	0.55055247	0.185555653	-0.276840205	-0.284453389	-0.1740294	-0.03922131	-0.173536255	0.022720077	0.162271429	0.246437895	-0.63076619	-0.95419631	0.115477217	0.098032083	0.441032708	-1.015596855	0.44012848	0.069540933	0.159198595	0.222392421	-0.115477217	-0.524841508	0.406424369	0.440877504	0.025995209			-4.523561956	-4.832890014
7073	7073 BB0536, BPP0531 | | (BB, BPP) conserved hypothetical protein	614	-0.117457582	-0.151309323	0.156725504	-0.188303531	-0.345774837	0	0.269186633	-0.584962501		-0.321928095	0.311944006	0.211504105	-0.308122295	0.14775362	0.099010006		-0.289506617	-0.147898695		0.121990524		0.254572827			0.163498732		0.232173442	0.477321778	-2.497499659			-1.830074999			-2.610497593	-2.091922489	-3.099535674	-2.478047297		-2.817623258	-2.169925001	-2.375039431				-2.649092838
7074	7074 BB0537, BPP0532 | | (BB, BPP) putative sulfurtransferase	615	0.183711953	0.461133914	0.732227675	0.018147347	0.391190757	0.356485317	0.589066899	-0.881944238	0.526930379	-0.676592976	0.364411426	0.384340702	-0.331205908	0.393663848	0.156725504	-0.912537159	-0.044394119	-0.285402219	-0.459431619	0.338801913	0.308122295	0.481806511	0.321928095	0.284976959	0.363638347	0.546282033	0.498453507	0.425606741	0.087462841	-0.06342538	0.115477217	0.14974712	0.025995209	0.233430693	0.196857329	-0.231325546	-0.0489096	-1	-0.512812715	-0.554588852	0.131244533	-0.017487427	0.141472426	-2.722466024	-2.169925001	-4.108524457	-2.330389674
7075	7075 BB0538, BPP0533 | | (BB, BPP) LysR family regulatory protein	616	0.130469932	0.203533394	0.18473988	-0.107383535	0.023458973	0.286522759	0.01227833	0.097297201	0.133266531	-0.340543773	0.364411426	0.13058411	-0.176877762	0.197939378	-0.123382416	-0.299560282	-0.289506617	-0.197939378	-0.12156198	0.246437895	0.182591413	0.496233582	0.115477217	0.615950193	0.065802058	0.317340825	0.423599513	0.293358943	0.115477217	-0.310340121	-0.263034406	-0.573735245	-0.343954401	-0.079727192	-0.395484702	-0.385653692	-0.152003093	-0.670692375	-0.285402219	-0.647698256	0.011404763	-0.165586066	-0.321928095	-3.822001698	-2.257387843	-4.108524457
7076	7076 BB0539, BPP0534 | | (BB, BPP) thiamine pyrophosphate enzyme	617	0.162650338	0.203533394	0.354664881	0.320710117	0.391190757	0.390234108	0.387023123	0.464506176	0.49426419	0.458758877	0.311944006	0.263034406	0.269186633	0.173064709	0.007862118	0.235216462	0.043068722	0.501194143	0.55055247	0.304854582	0.473931188	0.709368036	0.135514971	0.471939891	0.222392421	0.415037499	0.432111013	0.270089163	-0.227410496	0.318822184	0.10433666	-0.081136763	-0.137503524	0.610588308	-0.151065974	-0.295455884	-0.024247546	-0.156119202	0.024453044	-0.139551352	0.110182918	-0.053111336	0.141472426	-2.928916902	-2.797956224	-3.108524457	-2.330389674
7077	7077 BB0540, BPP0535 | | (BB) conserved hypothetical protein ; (BPP) Pseudogene	618	0.183711953	-0.083564717	0.156725504	0.494961044	0.291655084	0.165059246	0.258918297	0.689212463	0.600392541	0.6405972	0.351472371	0.517607233	0.1740294	0.584962501	0.450084446	0.380821784	0.736965594	0.810522201	1.295455884	0.404390255	0.192645078	0.288125387	0.135514971	0.389946518	0.23878686	0.406424369	0.423599513	0.13492958	-0.175571565	0.147341716	0.263034406	0.257387843	0.453856748	0.224606842	0.226003675	0.135883428	-0.024247546	1.230297619	0.629481167	0.445411148	0.289506617	0.440877504	0.699766976	-5.62935662	-2.169925001	-4.108524457	-3.417852515
7078	7078 BB0541, BPP0536 | | (BB, BPP) enoyl-CoA hydratase/isomerase family protein	619	-0.324899661	-0.179323699	0.317190176	0.271128088	0.329790213	0.021695071	0.195724471	0.588685587	0.415037499	0.521952703	0.56828376	0.395928676	0.372809264	0.795180208	0.069262662	0.209453366	0.404066381	0.36994961	0.520390499	0.069041644		0.943213974	0.502500341	0.503475464	0.205809537	0.490325627	0.600148905	0.316259345	0.832890014	0.391578526	0.321928095	0.139551352			0.152003093	-0.017921908	0.707819249	0.253756592	0.405759686	0.415037499	0.289506617	0.127460909	0.843131151	-1.459431619		-1.408084739
7079	7079 BB0542, BPP0537 | | (BB, BPP) putative exported protein	620	0.075187496	-0.070389328	0.142511644	0.642638212	0.703468682	0.203533394	0.048498518	0.783188611	0.293731203	0.562594688	0.338416218	-0.015266757	0.072149786	0.055495113	0.007862118	0.029747343	0.404066381	0.480132528	1.084888898	0.055495113	0.033947332	-0.035877036	0	0.4639471	0.146220741	0.088809267	0.353636955	0.436099115	0.087462841	0	0.081794091	-0.285754482	0.093109404	-0.146841388	-0.042813084	-0.190102883	-0.125530882	1.253756592	0.195724471	0.368243288	0.473931188	-0.053111336	0.955605881	-4.62935662	-2.935459748	-3.108524457	-4.09592442
7080	7080 BB0543, BPP0538 | | (BB, BPP) putative transcriptional regulator	621	0.183711953	0.136935645	-0.039966407	0.611102638	0.683972507	0.486987341	0.469485283	1	0.579782262	0.263034406	0.499571009	0.237499314	0.387023123	0.13492958	0.426814667	0.36923381	0.520390499	0.714597781	0.499926397	0.487445995	0.27064759	0.263034406	0.2410081	0.439699554	0.146220741	0.353636955	0.723159795	-0.043068722		0.569365646	0.424026283	0.285402219	0.109411217	0.864563375	0.427637536	0.086414752	0.263034406	0.284453389	0.513339573	0.53287399	0.251538767	0.209923069	0.05994254	-6.62935662	-2.672425342	-4.523561956	-3.832890014
7081	7081 BB0544, BPP0539 | | (BB, BPP) putative exported protein	622	0.017702002	-0.018859027	0.317190176	0.330425272	0.379117925	0.259386629	0.140862536	0.89566334	0.161280907	0.134136673	0.229481846	0.158064846	0.054447784	-0.405638801	-0.248913298	0.64385619	0.084888898	0.022026306	-0.105794664	0.338801913	0.056143078	0.211504105	-0.125530882	0.329646008	-0.038994132	0.131244533	0.04508789	-0.087462841	-0.030373649	0.104697379	-0.152003093	-0.167109986	-0.156868849	0.383673328	-0.008461579	0.415037499	-0.321928095	0.1740294	0.118319967	0.25276607	-0.08246216	0.017277991	-0.044394119	-2.381429107	-1.399406848	-1.353636955	0.152003093
6046	6046 BB0545, BPP0540 | | (BPP) Pseudogene; (BB) conserved hypothetical protein	623	-0.079322453	-0.137503524	-0.023846742	0.230197824	0.495527417	0.268488836	-0.102180395	0.464506176	0.229025514	0.065095028	0.186413124	-0.303069068	0.253756592	-0.102569734	-0.345774837	-0.227410496	0.098563834	-0.131596883	-0.419903254	0	0.131244533	0.13058411	0.25022663	0.71356099	0.205809537	0.406424369	0.554101537	0.327574658		0.268196111	-0.061400545	-0.12963528	-0.044394119	0.512503309	-0.208399149	-0.073063462	-0.152003093	-0.09557766	0.1740294	0.164229396	0.056143078	-0.017487427	-0.366322214	-1.874469118	-1.935459748	-2.301169535
7082	7082 BB0545, BPP0540 | | (BB) conserved hypothetical protein ; (BPP) Pseudogene	624	-0.183345517	0.159478214	0.023458973	0.520647687	0.613583179	0.321928095	0.521952703	0.859137464	0.403355694	0.250650681	0.56828376	0.185031894	0.269186633	-0.102569734	0.198545679	0.156504486	0.43673257	0.426092688	0.313157885	0.404390255	0.056143078	0.158064846	0.105353	0.398358758	0.137503524	0.251538767	0.615177114	-0.405638801	0.502500341	0.800691192	0.576925182	0.417852515	0.277533976	0.853158612	0.363507199	0.304006187	0.093109404	0.609415544	0.629481167	0.693338662	0.298844482	0.239670413	0.188266637	-3.822001698	-5.257387843	-3.786596362
7083	7083 BB0546, BB3547, BPP0541, BPP3146, BP0332 | | (BB, BB, BPP, BPP, BP) conserved hypothetical protein	625	1.579013234	1.640104055	1.528694281	1.088536675	2.156725504	1.720477471	1.59724083	2.173648087	2.011587974	1.810522201	1.814444347	1.615019735	1.708951218	2.08246216	1.577057303	1.857980995	1.898120386	2.032914622	2.874469118	1.640457613	1.550197083	1.76106127	1.862496476	2.193681125	1.669026766	2.107528464	2.107528464	1.782901878	1.614709844	1.584962501	1.666756592	1.479780264	1.757799098	2.082893008	1.736965594	1.332575339	1.40599236	1.943416472	2.054447784	2.186878135	1.855610091	1.882348411	1.986824611	-1.874469118	-0.350497247	-1.064130337	-1.025535092
7084	7084 BB0547, BPP0542 | | (BB, BPP) putative ligase	626	0.332575339	0.31817596	-0.089435084	0.468808756	0.713118852	0.406816992	-0.037474705	0.661198087	0.215728691	0.447952122	0.096215315	-0.094122177	0.864344901	0.477321778	0.084213004	1.415037499	0.458106221	0.311532924	0.359328067	0.36099766	0.110182918	0.474538511	0.364996817	0.983321259	0.23878686	0.530514717	0.743819265	0.811390435	0.691161905	0.367731785	0.212050477	0.011227255	0.516320835	0.399440644	0.089942125	-0.073063462	0.662965013	0.609415544	0.424256029	0.837728571	0.362570079	0.397550073	0.334117504	-3.62935662	-3.257387843	-3.786596362	-2.832890014
	RD8 end	626.5
7085	7085 BB0548, BPP0543 | | (BB, BPP) LacI family regulatory protein	627	-0.324899661	0.246283042			0.571763003	0.471305719	0.469485283	0.19822611	0.281020151	0.036525876	0.338416218	0.015106892	0.284453389	-0.148863386	-0.089435084	1.375039431	0.404066381	0.00737953	-0.090197809	0.160464672	0.317340825	0.510517808	0.2410081	0.37297344	0.102098188	0.317340825	0.514573173	0.121990524			0.14839184	0.076815597			0.152003093	0.152003093	0.450661409	-0.308122295	-0.089005006	0.050273206	-0.046542586	0.005782353	0.233590628
7086	7086 BB0549, BPP0544 | | (BB, BPP) putative membrane protein	628	0.141276687	0.090765464	-0.039966407	0.378043292	0.391190757	0.231730286	0.299560282	0.158697746	0.355658952	0.263034406	0.229481846	0.198328716	0.157541277	0.246437895	0.084213004	-0.030373649	0.393011193	0.299560282	0.084888898	0.46712601	0.022720077	0.03500645	0.105353	0.471939891	0.111031312	0.192645078	0.362570079	0.222392421	-0.015106892	-0.015596855	0.081794091	0.033423002	0.141472426	0.04580369	0.240358968	-0.017921908	0	-0.056583528	0.184917716	0.050273206	0.131244533	0.316122473	-0.118394701	-0.439532061	-0.148863386	0.061400545	-0.373458396
7087	7087 BB0550, BPP0544A | | (BB) hypothetical protein ; (BPP) Pseudogene	629	-0.295455884	0.067114196	0.592824618	0.378043292	0.571763003	0.25022663	0.451563375	-0.310787537	-0.047305715	-0.724687264	-0.355480655		-0.530514717	0.173064709	-0.140660407	-0.455679484	-0.219965684	-0.115477217	0.940498988	-0.014213859	-0.169925001	-0.296837114		-0.073709686		-0.070389328	0.172467196	-0.263034406		-0.217230716	0.011972642	-0.12963528	-0.026472211		0.35033181	0.183711953	0.137503524	-0.075948853	-0.2410081	-0.256908303	0.078002512	-0.005805622	-0.412125904			-1.584962501	-1.09592442
	RD9	629.5
7088	7088 BB0551, BPP0545 | | (BB, BPP) conserved hypothetical protein	630	0.063872183	-0.031570079	0.225767148	0.740613371	0.935511274	0.494764692	0.348803801	0.255559285	0.861720625	0.160854011	0.974909019	0.549085464	0.482782106	0.517399217	0.403163399	1.266786541	0.656045599	0.572578776	0.425925815	0.594361199	0.232173442	0.263034406	0.155278225	0.564551041	0.074962058	0.371448231	0.757429697	0.258311996	0.073248982	0.255257055	0.592955291	0.339850003	0.428093652	0.468335725	0.389502407	0.518130992	0.519374159	-0.135655099	0.227667363	0.588369102	0.27064759	0.42370236	0.491658781	-2.62935662	-2.935459748	-3.301169535	-3.247927513
7089	7089 BB0552, BPP0546 | | (BB, BPP) putative Zinc-binding dehydrogenase	631	-0.017921908	-0.070389328	0.099010006	0.368644594	0.751086702	0.364996817	0.238159737	0.573735245	0.818393194	0.582494245	0.61233894	0.372658897	0.703282468	1.108934372	0.278716028	0.169925001	0.90202484	0.458758877	0.692571475	0.055495113	0.317340825	0.46723371	0.540568381	0.908731942	0.526068812	0.498453507	1.022720077	0.556393349	-0.263034406	0.281020151	0.61667136	0.022367813	0.479167837		0.167109986	0	0.159198595	0.106915204	0.329307625	1.020319984	0.569614536	0.397550073	0.188266637	-1.419903254	-2.257387843	-2.523561956
7090	7090 BB0553, BPP0547 | | (BB, BPP) conserved hypothetical protein	632	0.432739501	0.055141554	0.198545679	0.681112359	0.713118852	0.295455884	0.451563375	1.022195746	1.04580369	0.668794092	0.932095935	0.579891511	0.495957495	1.041820176	0.317190176	0.533978572	0.754347672	0.947258538	0.821854492	0.556393349	0.172467196	0.368743847	0.295455884	0.594145823	0.50589093	0.397759508	0.861923865	0.575502171	0.169925001	0.255257055	0.424026283	0.108524457	0.528495549	0.519734878	0.363507199	0.31836148	0.359895945	1.089637212	0.77349147	1.145850866	0.280107919	0.767918522	-0.321928095	-3.459431619	-2.672425342	-4.108524457	-3.832890014
7091	7091 BB0554, BPP0548 | | (BB, BPP) putative carboxymuconolactone decarboxylase	633	0.332575339	0.203533394	0.354664881	0.673499175	0.778920911	0.431339312	0.269186633	1.207941265	0.844545481	0.659456227	0.795461243	0.549085464	0.680382066	0.594361199	0.329790213	1.599912842	0.862496476	0.750221691	0.754347672	0.246437895	0.298844482	0.658963082	0.347923303	0.932095935	0.436517227	0.810622636	0.830074999	0.658491536	0.285402219	0.600392541	0.592955291	-0.011315313	0.428093652	0.770696451	0.363507199	0.260062839	0.468148836	1.198413558	0.564263508	1.127235188	0.457348304	0.199869405	0.441032708	-3.044394119	-2.450032921	-3.108524457	-3.09592442
7092	7092 BB0555, BPP0549 | | (BB, BPP) enoyl-CoA hydratase/isomerase family protein	634	-1.465380885	-1.603821528	-1.657718843	-1.60334103	-1.471305719	-1.686842115	-1.8259706	-0.881944238	-0.924448967	-0.724687264	-1.157541277	-0.897430266	-1.285402219	-1.502500341	-1.428236997	-1.540568381	-1.343954401	-1.397876948	-1.500073603	-1.350497247	-1.655351829	-1.373458396	-1.552541023	-1.169925001	-1.473931188	-1.249359469	-1.094636874	-1.502500341	-0.375509135	-0.079727192	0.03562391	-0.011315313	-0.196397213	0.025625808	-0.042813084	-0.231325546	-0.152003093	1.245979242	0.637429921	0.430304256	0.067114196	-0.017487427	-0.842760258	-0.40053793	-0.642677999	-0.327164743	0.464790534
	RD9 end	634.5
7093	7093 BB0556, BPP0550 | | (BB, BPP) iron-containing alcohol dehydrogenase	635	-0.210566986	-0.343954401	-0.992137882	-0.349584438	-0.345774837	-0.289506617	-0.300509111	0.464506176	0.472068444	0.187085553	0.311944006	0.538668848	0.123988717	0.258311996	-0.345774837	0.584962501	0.165059246	0.134136673	0.043068722	-0.028569152	-0.131789873	0.185031894	0.14543044	0.329646008	0.03796785		0.371448231	0.281770968	-0.702319451	-0.199308808	-0.125530882	-0.258533014	0.306103128	-0.355936987	-0.247927513	-0.339850003	-0.099535674	0.123988717	-0.050185757	0.182376742	-0.19592021	-0.017487427	0.773229138	-0.771375625	-0.502500341	-0.938599455	-0.958420896
	RD10	635.5
7094	7094 BB0557, BPP0551 | | (BB, BPP) CaiB/BaiF family protein	636	0.235058833	0.225066556	-0.023846742	0.879441076	1.069262662	0.70379873	0.629481167	1.520154205	0.579782262	0.696450434	0.623145695	0.452512205	0.609415544	0.795180208	0.517723163	0.169925001	0.55055247	0.892515573	0.940498988	0.711278951	0.554101537	0.263034406	0.471305719	0.746881063	0.30256277	0.644771896	0.99426363	0.338801913	0.604862058	0.600392541	0.341036918	0.276124405	0.36159824	0.931161124	0.254572827	0.374395515	0.201633861	1.018378529	0.67652974	1.010195767	0.406424369	0.352881023	-0.062541466	-2.62935662	-3.672425342	-4.108524457	-2.510961919
7095	7095 BB0558, BPP0552 | | (BB, BPP) putative racemase	637	-0.295455884	0.297998078			0.317190176	0.295455884	0.024453044	1.328622747		0.335184192		0.171611378	0.482782106	-0.057715498	-0.286881148		0.216133431	0.022026306	0.057143907	0.121990524	0.141661149		0.184424571				0.622632919	0.382857094			0.011972642	-0.285754482	0.36159824		0.226003675			0.90442234		0.654864514	0.251538767	-0.065184169			-1.733825887
[truncated: 5,213 more rows]
[truncated: 24 more columns]
