# Supplementary material for: Genomic features of Bordetella parapertussis clades with distinct host species specificity
Source: Genome Biol. 2006 Sep 6;7(9):R81. doi: 10.1186/gb-2006-7-9-r81 (PMC1794550; doi:10.1186/gb-2006-7-9-r81)
Supplement: Additional data file 7 — A comma-separated values file in PCL format [39] containing binary data consisting of 'detected' or 'not detected' calls for each array element [file gb-2006-7-9-r81-S7.csv]

UNIQID	NAME	GORDER	b35n092: Bpp61	b35n011: Bpp174	b35n012: Bpp2	b35n039: Bpp6	b35n040: Bpp8	b35n041: Bpp10	b35n043: Bpp229	b35n046: Bpp232	b35n077: Bpp9	b35n075: Bpp16664	b35n078: Bpp7	b35n081: Bpp01589	b35n082: Bpp06151	b35n083: Bpp06907	b35n084: Bpp07935	b35n085: Bpp00849	b35n086: Bpp08515	b35n087: Bpp09025	b35n088: Bpp12513	b35n089: Bpp13394	b35n126: Bpp258	b35n128: Bpp170	b35n129: Bpp171	b35n130: Bpp172	b35n131: Bpp175	b35n132: Bpp176	b35n133: Bpp177	b35n134: Bpp178	b30n044: Bpp290	b30n045: Bpp294	b35n094: Bpp250	b35n095: Bpp252	b35n080: Bpp303	b30n049: Bpp301	b35n016: Bpp259	b35n017: Bpp260	b35n027: Bpp298	b35n074: Bpp302	b35n127: Bpp262	b35n070: Bpp266	b35n097: Bpp254	b35n123: Bpp255	b35n124: Bpp256	b30n031: Bpp287	b30n032: Bpp289	b30n040: Bpp282	b30n041: Bpp284
511	511 BB0001, BPP0001, BP0001 | gidA | (BB, BPP, BP) glucose inhibited division protein A	1	1	1	1	1	1	1	1	1	1	1	1	1	1	1	1	1	1	1	1	1	1	1	1	1	1	1	1	1	1	1	1	1	1	1	1	1	1	1	1	1	1	1	1	1	1	1	1
519	519 BB0002, BPP0002, BP0002 | gidB | (BB, BPP, BP) glucose inhibited division protein B	3	1	1	1	1	1	1	1	1	1	1	1	1	1	1	1	1	1	1	1	1	1	1	1	1	1	1	1	1	1	1	1	1	1	1	1	1	1	1	1	1	1	1	1	1	1	1	1
527	527 BB0003, BPP0003, BP0003 | parA, soj | (BB, BPP, BP) ParA family protein	4	1	1			1	1	1	1	1	1	1	1	1	1	1	1	1	1	1	1	1	1	1	1	1	1	1	1		1	1	1	1	1	1	1	1	1	1	1	1	1	1			1	1
538	538 BB0004, BPP0004, BP0004 | | (BB, BPP, BP) Putative acetyltransferase, GnaT family	5	1	1	1	1	1	1	1	1	1	1	1	1	1	1	1	1	1	1	1	1	1	1	1	1	1	1	1	1	1	1	1	1	1	1	1	1	1	1	1	1	1	1	1	1	1	1	1
548	548 BB0005, BPP0005, BP0005 | parB | (BB, BPP, BP) probable chromosome partitioning protein ParB	6	1	1	1	1	1	1	1	1	1	1	1	1	1	1	1	1	1	1	1	1	1	1	1	1	1	1	1	1			1	1	1		1	1	1	1	1	1	1	1	1	1	1
557	557 BB0006, BPP0006, BP0006 | ansB | (BB, BPP) L-asparaginase II precursor ; (BP) Pseudogene	7	1	1	1	1	1	1	1	1	1	1	1	1	1	1	1	1	1	1	1	1	1	1	1	1	1	1	1	1	1	1	1	1	1	1	1	1	1	1	1	1	1	1		1	1	1	1
3558	3558 BB0006, BPP0006, BP0006 | ansB | (BB, BPP) L-asparaginase II precursor ; (BP) Pseudogene	8	1	1	1	1	1	1	1	1	1	1	1	1	1	1	1	1	1	1	1	1	1	1	1	1	1	1	1	1	1	1	1	1	1	1	1	1	1	1	1	1	1	1	1	1	1	1	1
580	580 BB0008, BPP0008, BP0008 | secE, prlG | (BB, BPP, BP) preprotein translocase SecE subunit	9	1	1	1	1	1	1	1	1	1	1	1	1	1	1	1	1	1	1	1	1	1	1	1	1	1	1	1	1	1	1	1	1	1	1	1	1	1	1	1	1	1	1	1	1	1	1	1
586	586 BB0009, BPP0009, BP0009 | nusG | (BB, BPP, BP) transcription antitermination protein NusG	10	1	1	1	1	1	1	1	1	1	1	1	1	1	1	1	1	1	1	1	1	1	1	1	1	1	1	1	1	1	1	1	1	1	1	1	1	1	1	1	1	1	1	1	1	1	1	1
594	594 BB0010, BPP0010, BP0010 | rplK, relC | (BB, BPP, BP) 50S ribosomal protein L11	11	1	1	1	1	1	1	1	1	1	1	1	1	1	1	1	1	1	1	1	1	1	1	1	1	1	1	1	1	1	1	1	1	1	1	1	1	1	1	1	1	1	1	1	1	1	1	1
602	602 BB0011, BPP0011, BP0011 | rplA | (BB, BPP, BP) 50S ribosomal protein L1	12	1	1	1	1	1	1	1	1	1	1	1	1	1	1	1	1	1	1	1	1	1	1	1	1	1	1	1	1	1	1	1	1	1	1	1	1	1	1	1	1	1	1	1	1	1	1	1
608	608 BB0012, BPP0012, BP0013 | rplJ | (BB, BPP, BP) 50S ribosomal protein L10	13	1	1	1	1	1	1	1	1	1	1	1	1	1	1	1	1	1	1	1	1	1	1	1	1	1	1	1	1	1	1	1	1	1	1	1	1	1	1	1	1	1	1	1	1	1	1	1
618	618 BB0013, BPP0013, BP0014 | rplL | (BB, BPP, BP) 50S ribosomal protein L7/L12	14	1	1	1	1	1	1	1	1	1	1	1	1	1	1	1	1	1	1	1	1	1	1	1	1	1	1	1	1	1	1	1	1	1	1	1	1	1	1	1	1	1	1	1	1	1	1	1
622	622 BB0014, BPP0014, BP0015 | rpoB, groN, nitB, rif, ron, stl, stv, tabD | (BB, BPP, BP) DNA-directed RNA polymerase beta chain	15	1	1	1	1	1	1	1	1	1	1	1	1	1	1	1	1	1	1	1	1	1	1	1	1	1	1	1	1	1	1	1	1	1	1	1	1	1	1	1	1	1	1	1	1	1	1	1
628	628 BB0015, BPP0015, BP0016 | rpoC, tabB | (BB, BPP, BP) DNA-directed RNA polymerase beta' chain	16	1	1	1	1	1	1	1	1	1	1	1		1		1	1	1	1	1	1					1		1	1			1	1	1		1	1	1	1		1	1	1		1	1
635	635 BB0016, BPP0016, BP0017 | | (BB, BPP, BP) putative lipoprotein	17	1	1	1	1	1	1	1	1	1	1	1	1	1	1	1	1	1	1	1	1	1	1	1	1	1	1	1	1	1	1	1	1	1	1	1	1	1	1	1	1	1	1	1	1	1	1	1
2687	2687 BB0017, BPP0017, BP0018 | | (BB, BPP, BP) putative membrane protein	18	1	1	1	1	1	1	1	1	1	1	1	1	1	1	1	1	1	1	1	1	1	1	1	1	1	1	1	1	1	1	1	1	1	1	1	1	1	1	1	1	1	1	1	1	1	1	1
2079	2079 BB0018, BPP0018, BP0019 | | (BPP, BP) Pseudogene; (BB) probable two-component sensor protein	19	1	1	1	1	1	1	1	1	1	1	1	1	1	1	1	1	1	1	1	1	1	1	1	1	1	1	1	1	1	1	1	1	1	1	1	1	1	1	1	1	1	1	1	1	1	1	1
2080	2080 BB0018, BPP0018, BP0019 | | (BPP, BP) Pseudogene; (BB) probable two-component sensor protein	20	1	1	1	1	1	1	1	1	1	1	1	1	1	1	1	1	1	1	1	1	1	1	1	1	1	1	1	1	1	1	1	1	1	1	1	1	1	1	1	1	1	1	1	1	1	1	1
2078	2078 BB0018, BPP0018, BP0019 | | (BB) probable two-component sensor protein ; (BPP, BP) pseudogene	21	1	1	1	1	1	1	1	1	1	1	1	1	1	1	1	1	1	1	1	1	1	1	1	1	1	1	1	1	1	1	1	1	1	1	1	1	1	1	1	1	1	1	1	1	1	1	1
646	646 BB0019, BPP0019, BP0020 | | (BB, BPP, BP) putative peptidoglycan binding protein	22	1	1	1	1	1	1	1	1	1	1	1	1	1	1	1	1	1	1	1	1	1	1	1	1	1	1	1	1			1	1	1		1	1	1	1	1	1	1	1	1	1	1
655	655 BB0020, BPP0020, BP0021 | | (BP) Pseudogene; (BB, BPP) probable two-component response regulator	23	1	1	1	1	1	1	1	1	1	1	1	1	1	1	1	1	1	1	1	1	1	1	1	1	1	1	1	1	1	1	1	1	1	1	1	1	1	1	1	1	1	1	1	1	1	1	1
661	661 BB0021, BPP0021, BP0022 | | (BB, BPP, BP) Two-component response regulator	24	1	1	1		1	1	1	1	1	1	1	1	1	1	1	1	1	1	1	1	1	1	1	1	1	1	1	1	1	1	1	1	1	1	1	1	1	1	1	1	1	1	1	1	1	1	1
5536	5536 BB0022, BPP0022 | | (BB, BPP) putative metal transporter	25	1	1	1	1	1	1	1	1	1	1	1	1	1	1	1	1	1	1	1	1	1	1	1	1	1	1	1	1	1	1	1	1	1	1	1	1	1	1	1	1	1	1	1	1	1	1	1
5535	5535 BB0022, BPP0022 | | (BB, BPP) putative metal transporter	26	1	1	1	1	1	1	1	1	1	1	1	1	1	1	1	1	1	1	1	1	1	1	1	1	1	1	1	1	1	1	1	1	1	1	1	1	1	1	1	1	1	1	1	1	1	1	1
5537	5537 BB0023, BPP0023 | | (BB, BPP) conserved hypothetical protein	27	1	1	1	1	1	1	1	1	1	1	1	1	1	1	1	1	1	1	1	1	1	1	1	1	1	1	1	1	1	1	1	1	1	1	1	1	1	1	1	1	1	1	1	1	1	1	1
1083	1083 BB0024, BPP0024, BP3608 | rpsL | (BB, BPP, BP) 30S ribosomal protein S12	28	1	1	1	1	1	1	1	1	1	1	1	1	1	1	1	1	1	1	1	1	1	1	1	1	1	1	1	1	1	1	1	1	1	1	1	1	1	1	1	1	1	1	1	1	1	1	1
1082	1082 BB0025, BPP0025, BP3609 | rpsG | (BB, BPP, BP) 30S ribosomal protein S7	29	1	1	1	1	1	1	1	1	1	1	1	1	1	1	1	1	1	1	1	1	1	1	1	1	1	1	1	1	1	1	1	1	1	1	1	1	1	1	1	1	1	1	1	1	1	1	1
1081	1081 BB0026, BB4259, BPP0026, BPP3814, BP3610, BP0413 | fusA, fus, far1 | (BB, BB, BPP, BPP, BP) elongation factor G; (BP) Pseudogene	30	1	1	1	1	1	1	1	1	1	1	1	1	1	1	1	1	1	1	1	1	1	1	1	1	1	1	1	1	1	1	1	1	1	1	1	1	1	1	1	1	1	1	1	1	1	1	1
1080	1080 BB0028, BPP0028, BP3612 | rpsJ, nusE | (BB, BPP, BP) 30S ribosomal protein S10	31	1	1	1	1	1	1	1	1	1	1	1	1	1	1	1	1	1	1	1	1	1	1	1	1	1	1	1	1			1	1	1		1	1	1	1	1	1	1	1	1	1	1
1079	1079 BB0029, BPP0029, BP3613 | rplC | (BB, BPP, BP) 50S ribosomal protein L3	32	1	1	1	1	1	1	1	1	1	1	1	1	1	1	1	1	1	1	1	1	1	1	1	1	1	1	1	1	1	1	1	1	1	1	1	1	1	1	1	1	1	1	1	1	1	1	1
1078	1078 BB0030, BPP0030, BP3614 | rplD | (BB, BPP, BP) 50S ribosomal protein L4	33	1	1	1	1	1	1	1	1	1	1	1	1	1	1	1	1	1	1	1	1	1	1	1	1	1	1	1	1	1	1	1	1	1	1	1	1	1	1	1	1	1	1	1	1	1	1	1
1077	1077 BB0031, BPP0031, BP3615 | rplW | (BB, BPP, BP) 50S ribosomal protein L23	34	1	1	1	1	1	1	1	1	1	1	1	1	1	1	1	1	1	1	1	1	1	1	1	1	1	1	1	1	1	1	1	1	1	1	1	1	1	1	1	1	1	1	1	1	1	1	1
1076	1076 BB0032, BPP0032, BP3616 | rplB | (BB, BPP, BP) 50S ribosomal protein L2	35	1	1	1	1	1	1	1	1	1	1	1	1	1	1	1	1	1	1	1	1	1	1	1	1	1	1	1	1	1	1	1	1	1	1	1	1	1	1	1	1	1	1	1	1	1	1	1
1075	1075 BB0033, BPP0033, BP3617 | rpsS | (BB, BPP, BP) 30S ribosomal protein S19	36	1	1	1	1	1	1	1	1	1	1	1	1	1	1	1	1	1	1	1	1	1	1	1	1	1	1	1	1	1	1	1	1	1	1	1	1	1	1	1	1	1	1	1	1	1	1	1
1074	1074 BB0034, BPP0034, BP3618 | rplV | (BB, BPP, BP) 50S ribosomal protein L22	37	1	1	1	1	1	1	1	1	1	1	1	1	1	1	1	1	1	1	1	1	1	1	1	1	1	1	1	1	1	1	1	1	1	1	1	1	1	1	1	1	1	1	1	1	1	1	1
3049	3049 BB0035, BPP0035, BP3619 | rpsC | (BB, BPP, BP) 30S ribosomal protein S3	38	1	1	1	1	1	1	1	1	1	1	1	1	1	1	1	1	1	1	1	1	1	1	1	1	1	1	1	1	1	1	1	1	1	1	1	1	1	1	1	1	1	1	1	1	1	1	1
1073	1073 BB0036, BPP0036, BP3620 | rplP | (BB, BPP, BP) 50S ribosomal protein L16	39	1	1	1	1	1	1	1	1	1	1	1	1	1	1	1	1	1	1	1	1	1	1	1	1	1	1	1	1	1	1	1	1	1	1	1	1	1	1	1	1	1	1	1	1	1	1	1
1072	1072 BB0037, BPP0037, BP3621 | rpmC | (BB, BPP, BP) 50S ribosomal protein L29	40	1	1	1	1	1	1	1	1	1	1	1	1	1	1	1	1	1	1	1	1	1	1	1	1	1	1	1	1	1	1	1	1	1	1	1	1	1	1	1	1	1	1	1	1	1	1	1
1071	1071 BB0038, BPP0038, BP3622 | rpsQ | (BB, BPP, BP) 30S ribosomal protein S17	41	1	1	1	1	1	1	1	1	1	1	1	1	1	1	1	1	1	1	1	1	1	1	1	1	1	1	1	1	1	1	1	1	1	1	1	1	1	1	1	1	1	1	1	1	1	1	1
1070	1070 BB0039, BPP0039, BP3623 | | (BB, BP) putative hydrolase ; (BPP) Pseudogene	42	1	1	1	1	1	1	1	1	1	1	1	1	1	1	1	1	1	1	1	1	1	1	1	1	1	1	1	1	1	1	1	1	1	1	1	1	1	1	1	1	1	1	1	1	1	1	1
1069	1069 BB0040, BPP0040, BP3624 | | (BB, BPP, BP) putative aldehyde dehydrogenase	43	1	1	1	1	1	1	1	1	1	1	1	1	1	1	1	1	1	1	1	1	1	1	1	1	1	1	1	1	1	1	1	1	1	1	1	1	1	1	1	1	1	1	1	1	1	1	1
1067	1067 BB, BPP, BP | | (BB) BB0040 - BB0041 intergenic region; (BPP) BPP0040 - BPP0041 intergenic region; (BP) BP3624 - BP3626 intergenic region	44	1	1	1	1	1	1	1	1	1	1	1	1	1	1	1	1	1	1	1	1	1	1	1	1	1	1	1	1	1	1	1	1	1	1	1	1	1	1	1	1	1	1	1	1	1	1	1
1066	1066 BB0041, BPP0041, BP3626 | rplN | (BB, BPP, BP) 50S ribosomal protein L14	45	1	1	1	1	1	1	1	1	1	1	1	1	1	1	1	1	1	1	1	1	1	1	1	1	1	1	1	1	1	1	1	1	1	1	1	1	1	1	1	1	1	1	1	1	1	1	1
1065	1065 BB0042, BPP0042, BP3627 | rplX | (BB, BPP, BP) 50S ribosomal protein L24	46	1	1		1	1	1	1	1	1	1	1	1	1	1	1	1	1	1	1	1	1	1	1	1	1	1	1	1			1	1	1		1	1	1	1	1	1	1	1		1	1
1064	1064 BB0043, BPP0043, BP3628 | rplE | (BB, BPP, BP) 50S ribosomal protein L5	47	1	1	1	1	1	1	1	1	1	1	1	1	1	1	1	1	1	1	1	1	1	1	1	1	1	1	1	1	1	1	1	1	1	1	1	1	1	1	1	1	1	1	1	1	1	1	1
1063	1063 BB0044, BPP0044, BP3629 | rpsN | (BB, BPP, BP) 30S ribosomal protein S14	48	1	1	1	1	1	1	1	1	1	1	1	1	1	1	1	1	1	1	1	1	1	1	1	1	1	1	1	1			1	1	1		1	1	1	1	1	1	1	1	1	1	1
1062	1062 BB0045, BPP0045, BP3630 | rpsH | (BB, BPP, BP) 30S ribosomal protein S8	49	1	1		1	1	1	1	1	1	1	1	1	1	1	1	1	1	1	1	1	1	1	1	1	1	1	1	1	1	1	1	1		1	1	1	1	1	1	1	1	1	1	1	1	1	1
1061	1061 BB0046, BPP0046, BP3631 | rplF | (BB, BPP, BP) 50S ribosomal protein L6	50	1	1	1	1	1	1	1	1	1	1	1	1	1	1	1	1	1	1	1	1	1	1	1	1	1	1	1	1	1	1	1	1	1	1	1	1	1	1	1	1	1	1	1	1	1	1	1
1060	1060 BB0047, BPP0047, BP3632 | rplR | (BB, BPP, BP) 50S ribosomal protein L18	51	1	1	1	1	1	1	1	1	1	1	1	1	1	1	1	1	1	1	1	1	1	1	1	1	1	1	1	1	1	1	1	1	1	1	1	1	1	1	1	1	1	1	1	1	1	1	1
1059	1059 BB0048, BPP0048, BP3633 | rpsE | (BB, BPP, BP) 30S ribosomal protein S5	52	1	1			1	1	1	1	1	1	1	1	1	1	1	1	1	1	1	1	1	1	1	1	1	1	1	1			1	1	1		1		1	1	1	1	1	1	1
1058	1058 BB0049, BPP0049, BP3634 | rpmD | (BB, BPP, BP) 50S ribosomal protein L30	53	1	1	1	1	1	1	1	1	1	1	1	1	1	1	1	1	1	1	1	1	1	1	1	1	1	1	1	1			1	1	1		1	1	1	1	1	1	1	1	1	1	1
3615	3615 BB0050, BPP0050, BP3635 | rplO | (BB, BPP, BP) 50S ribosomal protein L15	54	1	1	1	1	1	1	1	1	1	1	1	1	1	1	1	1	1	1	1	1	1	1	1	1	1	1	1	1	1	1	1	1	1	1	1	1	1	1	1	1	1	1	1	1	1	1	1
1057	1057 BB0051, BPP0051, BP3636 | secY, prlA | (BB, BPP, BP) preprotein translocase SecY subunit	55	1	1			1	1	1	1	1	1	1	1	1	1	1	1	1	1	1	1	1	1	1	1	1	1	1	1	1	1	1	1	1	1	1	1	1	1	1	1	1	1	1	1	1	1	1
1056	1056 BB0052, BPP0052, BP3637 | infA | (BB, BPP, BP) translation initiation factor IF-1	56	1	1	1	1	1	1	1	1	1	1	1	1	1	1	1	1	1	1	1	1	1	1	1	1	1	1	1	1	1	1	1	1	1	1	1	1	1	1	1	1	1	1	1	1	1	1	1
1055	1055 BB0054, BPP0054, BP3639 | rpsM | (BB, BPP, BP) 30S ribosomal protein S13	57	1	1	1	1	1	1	1	1	1	1	1	1	1	1	1	1	1	1	1	1	1	1	1	1	1	1	1	1	1	1	1	1	1	1	1	1	1	1	1	1	1	1	1	1	1	1	1
1054	1054 BB0055, BPP0055, BP3640 | rpsK | (BB, BPP, BP) 30S ribosomal protein S11	58	1	1	1	1	1	1	1	1	1	1	1	1	1	1	1	1	1	1	1	1	1	1	1	1	1	1	1	1	1	1	1	1	1	1	1	1	1	1	1	1	1	1	1	1	1	1	1
1053	1053 BB0056, BPP0056, BP3641 | rpsD, ramA | (BB, BPP, BP) 30S ribosomal protein S4	59	1	1	1	1	1	1	1	1	1	1	1	1	1	1	1	1	1	1	1	1	1	1	1	1	1	1	1	1			1	1	1		1	1	1	1	1	1	1	1	1	1	1
1052	1052 BB0057, BPP0057, BP3642 | rpoA | (BB, BPP, BP) DNA-directed RNA polymerase alpha chain	60	1	1	1	1	1	1	1	1	1	1	1	1	1	1	1	1	1	1	1	1	1	1	1	1	1	1	1	1	1	1	1	1	1	1	1	1	1	1	1	1	1	1	1	1	1	1	1
1051	1051 BB0058, BPP0058, BP3643 | | (BB, BPP, BP) 50S ribosomal protein L17	61	1	1	1	1	1	1	1	1	1	1	1	1	1	1	1	1	1	1	1	1	1	1	1	1	1	1	1	1	1	1	1	1	1	1	1	1	1	1	1	1	1	1	1	1	1	1	1
1050	1050 BB0059, BPP0059, BP3644 | | (BP) Pseudogene; (BB, BPP) histidine triad protein	62	1	1	1	1	1	1	1	1	1	1	1	1	1	1	1	1	1	1	1	1	1	1	1	1	1	1	1	1	1	1	1	1	1	1	1	1	1	1	1	1	1	1	1	1	1	1	1
1049	1049 BB0060, BPP0060, BP3645 | cutA, cycY, cutA1 | (BB, BPP, BP) putative periplasmic divalent cation tolerance protein	63	1	1	1	1	1	1	1	1	1	1	1	1	1	1	1	1	1	1	1	1	1	1	1	1	1	1	1	1	1	1	1	1	1	1	1	1	1	1	1	1	1	1	1	1	1	1	1
1048	1048 BB0061, BPP0061, BP3646 | | (BB, BPP, BP) thiol:disulfide interchange protein	64	1	1	1	1	1	1	1	1	1	1	1	1	1	1	1	1	1	1	1	1	1	1	1	1	1	1	1	1	1	1	1	1	1	1	1	1	1	1	1	1	1	1	1	1	1	1	1
3395	3395 BB0062, BPP0062, BP3647 | | (BB, BPP, BP) putative membrane protein	65	1	1	1	1	1	1	1	1	1	1	1	1	1	1	1	1	1	1	1	1	1	1	1	1	1	1	1	1	1	1	1	1	1	1	1	1	1	1	1	1	1	1	1	1	1	1	1
1047	1047 BB0063, BPP0063, BP3648 | hemB | (BB, BPP, BP) putative delta-aminolevulinic acid dehydratase	66	1	1	1	1	1	1	1	1	1	1	1	1	1	1	1	1	1	1	1	1	1	1	1	1	1	1	1	1	1	1	1	1	1	1	1	1	1	1	1	1	1	1	1	1	1	1	1
1046	1046 BB0064, BPP0064, BP3649 | | (BB, BPP, BP) putative GTP-binding protein	67	1	1	1	1	1	1	1	1	1	1	1	1	1	1	1	1	1	1	1	1	1	1	1	1	1	1	1	1	1	1	1	1	1	1	1	1	1	1	1	1	1	1	1	1	1	1	1
1045	1045 BB0065, BPP0065, BP3650 | | (BB, BPP, BP) putative cytochrome C precursor	68	1	1	1	1	1	1	1	1	1	1	1	1	1	1	1	1	1	1	1	1	1	1	1	1	1	1	1	1	1	1	1	1	1	1	1	1	1	1	1	1	1	1	1	1	1	1	1
1044	1044 BB0066, BPP0066, BP3651 | | (BB, BPP, BP) putative membrane protein	69	1	1	1	1	1	1	1	1	1	1	1	1	1	1	1	1	1	1	1	1	1	1	1	1	1	1	1	1	1	1	1	1	1	1	1	1	1	1	1	1	1	1	1	1	1	1	1
1043	1043 BB0067, BPP0067, BP3652 | | (BB, BPP, BP) putative cytochrome c asssembly protein	70	1	1	1	1	1	1	1	1	1	1	1	1	1	1	1	1	1	1	1	1	1	1	1	1	1	1	1	1	1	1	1	1	1	1	1	1	1	1	1	1	1	1	1	1	1	1	1
1042	1042 BB0068, BPP0068, BP3653 | lysA | (BB, BPP, BP) diaminopimelate decarboxylase	71	1	1	1	1	1	1	1	1	1	1	1	1	1	1	1	1	1	1	1	1	1	1	1	1	1	1	1	1	1	1	1	1	1	1	1	1	1	1	1	1	1	1	1	1	1	1	1
1041	1041 BB0069, BPP0069, BP3654 | cyaY | (BB, BPP, BP) conserved hypothetical protein	72	1	1	1	1	1	1	1	1	1	1	1	1	1	1	1	1	1	1	1	1	1	1	1	1	1	1	1	1	1	1	1	1	1	1	1	1	1	1	1	1	1	1	1	1	1	1	1
1040	1040 BB0070, BPP0070, BP3655 | | (BB, BPP, BP) penicillin-binding protein 1A	73	1	1	1	1	1	1	1	1	1	1	1	1	1	1	1	1	1	1	1	1	1	1	1	1	1	1	1	1	1	1	1	1	1	1	1	1	1	1	1	1	1	1	1	1	1	1	1
1038	1038 BB0071, BPP0071, BP3656 | aroK | (BB, BPP, BP) shikimate kinase I	74	1	1	1	1	1	1	1	1	1	1	1	1	1	1	1	1	1	1	1	1	1	1	1	1	1	1	1	1	1	1	1	1	1	1	1	1	1	1	1	1	1	1	1	1	1	1	1
3047	3047 BB0072, BPP0072, BP3657 | aroB | (BB, BPP, BP) 3-dehydroquinate synthase	75	1	1	1	1	1	1	1	1	1	1	1	1	1	1	1	1	1	1	1	1	1	1	1	1	1	1	1	1	1	1	1	1	1	1	1	1	1	1	1	1	1	1	1	1	1	1	1
3046	3046 BB0073, BPP0073, BP3658 | | (BB, BPP, BP) putative phosphohydrolase	76	1	1	1	1	1	1	1	1	1	1	1	1	1	1	1	1	1	1	1	1	1	1	1	1	1	1	1	1	1	1	1	1	1	1	1	1	1	1	1	1	1	1	1	1	1	1	1
1037	1037 BB0074, BPP0074, BP3659 | | (BPP) Pseudogene; (BB, BP) putative glutathione S-transferase	77	1	1	1	1	1	1	1	1	1	1	1	1	1	1	1	1	1	1	1	1	1	1	1	1	1	1	1	1	1	1	1	1	1	1	1	1	1	1	1	1	1	1	1	1	1	1	1
1036	1036 BB0075, BPP0075, BP3660 | uvrA | (BB, BPP, BP) excinuclease ABC subunit A	78	1	1	1	1	1	1	1	1	1	1	1	1	1	1	1	1	1	1	1	1	1	1	1	1	1	1	1	1	1	1	1	1	1	1	1	1	1	1	1	1	1	1	1	1	1	1	1
2730	2730 BB0076, BPP0076, BP3661 | | (BB, BPP, BP) putative transport protein	79	1	1	1	1	1	1	1	1	1	1	1	1	1	1	1	1	1	1	1	1	1	1	1	1	1	1	1	1	1	1	1	1	1	1	1	1	1	1	1	1	1	1	1	1	1	1	1
6014	6014 BB0077, BB0077, BPP0077, BP3662, BP3662 | ssb | (BB, BB, BPP, BP, BP) single-strand binding protein	80	1	1	1	1	1	1	1	1	1	1	1	1	1	1	1	1	1	1	1	1	1	1	1	1	1	1	1	1	1	1	1	1	1	1	1	1	1	1	1	1	1	1	1	1	1	1	1
1035	1035 BB0077, BPP0077, BPP0077, BP3662 | ssb | (BB, BPP, BPP, BP) single-strand binding protein	81	1	1	1	1	1	1	1	1	1	1	1	1	1	1	1	1	1	1	1	1	1	1	1	1	1	1	1	1	1	1	1	1	1	1	1	1	1	1	1	1	1	1	1	1	1	1	1
1034	1034 BB0078, BPP0079, BP3663 | bfrC | (BB, BPP, BP) ferric siderophore receptor	82	1	1	1	1	1	1	1	1	1	1	1	1	1	1	1	1	1	1	1	1	1	1	1	1	1	1	1	1	1	1	1	1	1	1	1	1	1	1	1	1	1	1	1	1	1	1	1
1033	1033 BB0079, BPP0080, BP3664 | | (BB, BPP, BP) conserved hypothetical protein	83	1	1	1	1	1	1	1	1	1	1	1	1	1	1	1	1	1	1	1	1	1	1	1	1	1	1	1	1			1	1	1		1	1	1	1	1	1	1	1	1	1	1
1032	1032 BB0080, BPP0081, BP3665 | | (BB, BPP) putative aldolase ; (BP) Pseudogene	84	1	1	1	1	1	1	1	1	1	1	1	1	1	1	1	1	1	1	1	1	1	1	1	1	1	1	1	1	1	1	1	1	1	1	1	1	1	1	1	1	1	1	1	1	1	1	1
1030	1030 BB0080, BPP0081, BP3665 | | (BB, BPP) putative aldolase ; (BP) Pseudogene	85	1	1	1	1	1	1	1	1	1	1	1	1	1	1	1	1	1	1	1	1	1	1	1	1	1	1	1	1	1	1	1	1	1	1	1	1	1	1	1	1	1	1	1	1	1	1	1
1029	1029 BB0081, BPP0082, BP3666 | | (BB, BPP, BP) putative exported protein	86	1	1	1	1	1	1	1	1	1	1	1	1	1	1	1	1	1	1	1	1	1	1	1	1	1	1	1	1	1	1	1	1	1	1	1	1	1	1	1	1	1	1	1	1	1	1	1
1028	1028 BB0082, BPP0083, BP3667 | | (BB, BPP, BP) GntR family regulatory proteins	87	1	1	1	1	1	1	1	1	1	1	1	1	1	1	1	1	1	1	1	1	1	1	1	1	1	1	1	1	1	1	1	1	1	1	1	1	1	1	1	1	1	1	1	1	1	1	1
1027	1027 BB0083, BPP0084, BP3668 | | (BB, BPP, BP) transcriptional regulator	88	1	1	1	1	1	1	1	1	1	1	1	1	1	1	1	1	1	1	1	1	1	1	1	1	1	1	1	1	1	1	1	1	1	1	1	1	1	1	1	1	1	1	1	1	1	1	1
3045	3045 BB, BPP, BP | | (BB) BB0083 - BB0084 intergenic region; (BPP) BPP0084 - BPP0085 intergenic region; (BP) BP3668 - BP3669 intergenic region	89	1	1	1	1	1	1	1	1	1	1	1	1	1	1	1	1	1	1	1	1	1	1	1	1	1	1	1	1	1	1	1	1	1	1	1	1	1	1	1	1	1	1	1	1	1	1	1
2729	2729 BB0084, BPP0085, BP3669 | | (BB, BPP, BP) putative chlorohydrolase	90	1	1	1	1	1	1	1	1	1	1	1	1	1	1	1	1	1	1	1	1	1	1	1	1	1	1	1	1	1	1	1	1	1	1	1	1	1	1	1	1	1	1	1	1	1	1	1
2728	2728 BB0085, BPP0086, BP3670 | | (BB, BPP, BP) putative exported protein	91	1	1	1	1		1	1	1	1	1	1	1	1	1	1	1		1	1	1	1		1	1	1	1	1	1	1	1	1	1	1	1	1	1	1	1	1	1	1	1	1	1	1	1	1
7001	7001 BB0086, BPP0087, BP3671 | | (BB, BPP, BP) putative glycosyl transferase	92	1	1	1	1	1	1	1	1	1	1	1	1	1	1	1	1	1	1	1	1	1	1	1	1	1	1	1	1	1	1	1	1	1	1	1	1	1	1	1	1	1	1	1	1	1	1	1
3394	3394 BB0087, BPP0088, BP3672 | | (BB, BPP, BP) hypothetical protein	93	1	1	1	1	1	1	1	1	1	1	1	1	1	1	1	1	1	1	1	1	1	1	1	1	1	1	1	1	1	1	1	1	1	1	1	1	1	1	1	1	1	1	1	1	1	1	1
1026	1026 BB0088, BPP0089, BP3673 | | (BB, BPP, BP) LysR family regulatory protein	94	1	1	1	1	1	1	1	1	1	1	1	1	1	1	1	1	1	1	1	1	1	1	1	1	1	1	1	1	1	1	1	1	1	1	1	1	1	1	1	1	1	1	1	1	1	1	1
1024	1024 BB0089, BPP0090, BP3674 | | (BB, BPP, BP) periplasmic solute-binding protein	95	1	1	1	1	1	1	1	1	1	1	1	1	1	1	1	1	1	1	1	1	1	1	1	1	1	1	1	1	1	1	1	1	1	1	1	1	1	1	1	1	1	1	1	1	1	1	1
1023	1023 BB0090, BPP0091, BP3675 | | (BB, BPP, BP) ABC transport system permease protein	96	1	1	1	1	1	1	1	1	1	1	1	1	1	1	1	1	1	1	1	1	1	1	1	1	1	1	1	1	1	1	1	1	1	1	1	1	1	1	1	1	1	1	1	1	1	1	1
1021	1021 BB0092, BPP0093, BP3677 | | (BB, BPP, BP) conserved hypothetical protein	98	1	1	1	1	1	1	1	1	1	1	1	1	1	1	1	1	1	1	1	1	1	1	1	1	1	1	1	1	1	1	1	1	1	1	1	1	1	1	1	1	1	1	1	1	1	1	1
1020	1020 BB0093, BPP0094, BP3678 | | (BB, BPP, BP) putative exported protein	99	1	1	1	1	1	1	1	1	1	1	1	1	1	1	1	1	1	1	1	1	1	1	1	1	1	1	1	1	1	1	1	1	1	1	1	1	1	1	1	1	1	1	1	1	1	1	1
2727	2727 BB0094, BPP0095, BP3679 | | (BB, BPP, BP) TetR-family transcriptional regulator	100	1	1	1	1	1	1	1	1	1	1	1	1	1	1	1	1	1	1	1	1	1	1	1	1	1	1	1	1			1	1	1		1	1	1	1	1	1	1	1	1	1	1
1019	1019 BB0095, BPP0096, BP3680 | glcB, glc | (BB, BPP, BP) malate synthase G	101	1	1	1	1	1	1	1	1	1	1	1	1	1	1	1	1	1	1	1	1	1	1	1	1	1	1	1	1	1	1	1	1	1	1	1	1	1	1	1	1	1	1	1	1	1	1	1
3567	3567 BB, BPP, BP | | (BB) BB0095 - BB0096 intergenic region; (BPP) BPP0096 - BPP0097 intergenic region; (BP) BP3680 - BP3681 intergenic region	102																	1			1	1	1	1	1	1	1	1	1			1	1						1	1			1			1
3760	3760 BB0096, BPP0097, BP3681 | glcC | (BB, BPP) GntR-family transcriptional regulator ; (BP) Pseudogene	103	1	1	1	1	1	1	1	1	1	1	1	1	1	1	1	1	1	1	1	1	1	1		1	1	1		1	1	1	1	1	1	1	1	1	1	1	1	1	1	1	1	1	1	1	1
7002	7002 BB0096, BPP0097, BP3681 | glcC | (BB, BPP) GntR-family transcriptional regulator ; (BP) Pseudogene	104	1	1	1	1	1	1	1	1	1	1	1	1	1	1	1	1	1	1	1	1	1	1	1	1	1	1	1	1	1	1	1	1	1	1	1	1	1	1	1	1	1	1	1	1	1	1	1
1018	1018 BB0097, BPP0098, BP3682 | | (BB, BPP, BP) putative dehydrogenase	105	1	1	1	1	1	1	1	1	1	1	1	1	1	1	1	1	1	1	1	1	1	1	1	1	1	1	1	1	1	1	1	1	1	1	1	1	1	1	1	1	1	1	1	1	1	1	1
7003	7003 BB0098, BPP0099, BP3683 | | (BB, BPP, BP) putative exported protein	106	1	1	1	1	1	1	1	1	1	1	1	1	1	1	1	1	1	1	1	1	1	1	1	1	1	1	1	1	1	1	1	1	1	1	1	1	1	1	1	1	1	1	1	1	1	1	1
1017	1017 BB0098, BPP0099, BP3683 | | (BB, BPP, BP) putative exported protein	107	1	1	1	1	1	1	1	1	1	1	1	1	1	1	1	1	1	1	1	1	1	1	1	1	1	1	1	1	1	1	1	1	1	1	1	1	1	1	1	1	1	1	1	1	1	1	1
3044	3044 BB0099, BPP0100, BP3684 | | (BB, BPP, BP) UbiA prenyltransferase family protein	108	1	1	1	1	1	1	1	1	1	1	1	1	1	1	1	1	1	1	1	1	1	1	1	1	1	1	1	1	1	1	1	1	1	1	1	1	1	1	1	1	1	1	1	1	1	1	1
1015	1015 BB0100, BPP0101, BP3685 | | (BB, BPP, BP) putative aminotransferase	109	1	1	1	1	1	1	1	1	1	1	1	1	1	1	1	1	1	1	1	1	1	1	1	1	1	1	1	1	1	1	1	1	1	1	1	1	1	1	1	1	1	1	1	1	1	1	1
2726	2726 BB0101, BPP0102, BP3686 | | (BB, BPP, BP) conserved hypothetical protein	110	1	1	1	1	1	1	1	1	1	1	1	1	1	1	1	1	1	1	1	1	1				1		1	1	1	1	1	1	1	1	1	1	1	1		1	1	1		1	1	1	1
1014	1014 BB, BPP, BP | | (BB) BB0101 - BB0102 intergenic region; (BPP) BPP0102 - BPP0103 intergenic region; (BP) BP3686 - BP3687 intergenic region	111	1	1	1	1	1	1	1	1	1	1	1	1	1	1	1	1	1	1	1	1	1	1	1	1	1	1	1	1	1	1	1	1	1	1	1	1	1	1	1	1	1	1	1	1	1	1	1
1013	1013 BB0102, BPP0103, BP3687 | | (BB, BPP, BP) putative dihydrodipicolinate synthase	112	1		1	1	1	1	1	1	1	1	1	1	1	1	1	1	1	1	1	1	1	1	1	1	1	1	1	1			1	1	1		1	1	1	1	1	1	1	1	1	1	1	1	1
	RD1	112.5
3614	3614 BPP, BP | | (BPP) BPP0110 - BPP0111 intergenic region; (BP) BP3687 - BP3688 intergenic region	113	1	0	0	1	1	1	1	1	1	1	1	1	1	1	1	1	1	1	1	1	1	1	1	1	1	1	1	1	0	0	0	0	0	0	0	0	0	0	1	0	0	0	0	0	0	0	0
1213	1213 BPP0104, BP3204 | | (BPP) putative adhesin ; (BP) Pseudogene	114	1				1	1	1	1	1	1	1	1	1	1	1	1	1	1	1	1	1	1	1	1	1	1	1	1			0	1	1		0			1	1	1	1	0	1		1	0
1205	1205 BPP0104, BP3204 | | (BPP) putative adhesin ; (BP) Pseudogene	115	1	1	1	1	1	1	1	1	1	1	1	1	1	1	1	1	1	1	1	1	1	1	1	1	1	1	1	1	0	0	0	0	0	0	0	0	0	0	0	0	0	0	0		0	0	0
	RD1 end	115.5
1197	1197 BB0103, BB0104, BPP0105, BP3205 | | (BP) Pseudogene; (BB, BB, BPP) putative desaturase	116	1	1	1	1	1	1	1	1	1	1	1	1	1	1	1	1	1	1	1	1	1	1	1	1	1	1	1	1	1	1	1	1	1	1	1	1	1	1	1	1	1	1	1	1	1	1	1
3061	3061 BB0103, BB0104, BPP0105, BP3205 | | (BB, BB, BPP) putative desaturase ; (BP) Pseudogene	117	1	1	1	1	1	1	1	1	1	1	1	1	1	1	1	1	1	1	1	1	1	1	1	1	1	1	1	1	1	1	1	1	1	1	1	1	1	1	1	1	1	1	1	1	1	1	1
1186	1186 BB0105, BPP0106, BP3207 | | (BB, BPP, BP) putative fatty acid desaturase	118	1	1	1	1	1	1	1	1	1	1	1	1	1	1	1	1	1	1	1	1	1	1	1	1	1	1	1	1	1	1	1	1	1	1	1	1	1	1	1	1	1	1	1	1	1	1	1
1178	1178 BB0106, BPP0107, BP3208 | | (BB, BPP) conserved hypothetical protein ; (BP) Pseudogene	119	1	1	1	1	1	1	1	1	1	1	1	1	1	1	1	1	1	1	1	1	1	1	1	1	1	1	1	1		1	1	1	1	1	1	1	1	1	1	1	1	1	1	1	1	1	1
5188	5188 BB0106, BPP0107 | | (BB, BPP) conserved hypothetical protein	120	1	1	1	1	1	1	1	1	1	1	1	1	1	1	1	1	1	1	1	1	1	1	1	1	1	1	1	1	1	1	1	1	1	1	1	1	1	1	1	1	1	1	1	1	1	1	1
5187	5187 BB0107, BPP0108 | | (BB, BPP) conserved hypothetical protein	121	1	1	1	1	1	1	1	1	1	1	1	1	1	1	1	1	1	1	1	1	1	1	1	1	1	1	1	1	1	1	1	1	1		1	1	1	1	1	1	1	1	1	1	1	1	1
5186	5186 BB0108, BPP0109 | | (BB, BPP) probable amino acid permease	122	1			1	1	1	1	1	1	1	1	1	1	1	1	1	1	1	1	1	1	1	1	1	1	1	1	1	1	1	1	1	1	1	1	1	1	1	1	1	1	1	1	1	1	1	1
5185	5185 BB0109, BPP0110 | | (BB, BPP) Putative methyltransferase	123	1	1			1	1	1		1	1	1	1	1	1	1	1	1	1	1	1	1	1	1	1	1	1	1	1	1		1	1	1		1			1	1	1	1	1	1
1169	1169 BB0111, BPP0111, BP3209 | | (BB, BPP) putative dehydrogenase ; (BP) Pseudogene	124	1	1	1	1	1	1	1	1	1	1	1	1	1	1	1	1	1	1	1	1	1	1	1	1	1	1	1	1	1	1	1	1	1	1	1	1	1	1	1	1	1	1	1	1	1	1	1
1620	1620 BB0111, BPP0111, BP0705 | | (BP) Pseudogene; (BB, BPP) putative dehydrogenase	125	1	1	1	1	1	1	1	1	1	1	1	1	1	1	1	1	1	1	1	1	1	1	1	1	1	1	1	1	1	1	1	1	1	1	1	1	1	1	1	1	1	1	1	1	1	1	1
1621	1621 BB0112, BPP0112, BP0706 | | (BB, BPP, BP) putative membrane protein	126	1	1	1	1	1	1	1	1	1	1	1	1	1	1	1	1	1	1	1	1	1	1	1	1	1	1	1	1			1	1	1		1	1	1	1	1	1	1	1	1	1	1
6016	6016 BB0113, BPP0113, BP0707 | | (BB, BPP, BP) conserved hypothetical protein	128	1	1	1	1	1	1	1	1	1	1	1	1	1	1	1	1	1	1	1	1	1	1	1	1	1	1	1	1	1	1	1	1	1	1	1	1	1	1	1	1	1	1	1	1	1	1	1
3678	3678 BB0113, BPP0113, BP0707 | | (BB, BPP, BP) conserved hypothetical protein	129	1	1	1		1	1	1	1	1	1	1	1	1	1	1	1	1	1	1	1	1	1	1	1	1	1	1	1	1	1	1	1	1		1	1	1	1	1	1	1	1	1	1	1	1	1
1623	1623 BB0114, BPP0114, BP0708 | | (BB, BPP, BP) putative membrane protein	131	1	1	1	1	1	1	1	1	1	1	1	1	1	1	1	1	1	1	1	1	1	1	1	1	1	1	1	1	1	1	1	1	1	1	1	1	1	1	1	1	1	1	1	1	1	1	1
1624	1624 BB0115, BPP0115, BP0709 | aspS, tls | (BB, BPP, BP) aspartyl-tRNA synthetase	132	1	1	1	1	1	1	1	1	1	1	1	1	1	1	1	1	1	1	1	1	1	1	1	1	1	1	1	1	1	1	1	1	1	1	1	1	1	1	1	1	1	1	1	1	1	1	1
1625	1625 BB0116, BPP0116, BP0710 | | (BB, BPP, BP) putative endonuclease/exonuclease/phosphatase family protein	133	1	1	1	1	1	1	1	1	1	1	1	1	1	1	1	1	1	1	1	1	1	1	1	1	1	1	1	1	1	1	1	1	1	1	1	1	1	1	1	1	1	1	1	1	1	1	1
1626	1626 BB0117, BPP0117, BP0711 | | (BB, BPP, BP) putative phospholipase	134	1	1	1	1	1	1	1	1	1	1	1	1	1	1	1	1	1	1	1	1	1	1	1	1	1	1	1	1	1	1	1	1	1	1	1	1	1	1	1	1	1	1	1	1	1	1	1
1627	1627 BB0118, BPP0118, BP0712 | | (BB, BPP, BP) putative membrane protein	135	1	1	1	1	1	1	1	1	1	1	1	1	1	1	1	1	1	1	1	1	1	1	1	1	1	1	1	1	1	1	1	1	1	1	1	1	1	1	1	1	1	1	1	1	1	1	1
1628	1628 BB0119, BPP0119, BP0713 | | (BPP, BP) Pseudogene; (BB) putative membrane protein	136	1				1	1	1	1	1	1	1	1	1	1	1	1	1	1	1	1	1	1	1	1	1	1	1	1		1	1	1	1	1	1			1	1	1	1	1	1	1		1	1
1629	1629 BB0119, BPP0119, BP0713 | | (BPP, BP) Pseudogene; (BB) putative membrane protein	137	1	1	1	1	1	1	1	1	1	1	1	1	1	1	1	1	1	1	1	1	1	1	1	1	1	1	1	1	1	1	1	1	1	1	1	1	1	1	1	1	1	1	1	1	1	1	1
1630	1630 BB0120, BPP0120, BP0715 | | (BP) Pseudogene; (BB, BPP) putative membrane protein	138	1	1	1	1	1	1	1	1	1	1	1	1	1	1	1	1	1	1	1	1	1	1	1	1	1	1	1	1	1	1	1	1	1	1	1	1	1	1	1	1	1	1	1	1	1	1	1
5183	5183 BB0121, BPP0121 | | (BB, BPP) NAD dependent epimerase/dehydratase family protein	139	1	1	1		1		0	1		1	1	1	1	1	1	1	1	1	1	1	0		1	1	1	1		1			1	1	1		1	1		1	1	1	1	1	0	1	1
5181	5181 BB0122, BPP0122 | | (BB, BPP) DegT/DnrJ/EryC1/StrS aminotransferase family protein	141	1	1	1	1	1	1	1	1	1	1	1	1	1	1	1	1	1	1	1	1	1	1	1	1	1	1	1	1	1	1	1	1	1	1	1	1	1	1	1	1	1	1	1	1	1	1	1
5182	5182 BB0122, BPP0122 | | (BB, BPP) DegT/DnrJ/EryC1/StrS aminotransferase family protein	142	1	1		1	1	1	1	1	1	1	1	1	1	1	1	1	1	1	1	1	1	1	1	1	1	1	1	1	1	1	1	1	1	1	1	1	1	1	1	1	1	1	1	1	1	1	1
6017	6017 BPP0123 | | (BPP) putative asparagine synthetase	143	1	1	1	1	1	1	1	1	1	1	1	1	1	1	1	1	1	1	1	1	1	1	1	1	1	1	1	1	1	1	1	1	1	1	1	1	1	1	1	1	1	1	1	1	1	1	1
6018	6018 BPP0124 | wbmU | (BPP) putative formyl transferase	144	1	1	1	1	1	1	1	1	1	1	1	1	1	1	1	1	1	1	1	1	1	1	1	1	1	1	1	1	1	1	1	1	1	1	1	1	1	1	1	1	1	1	1	1	1	1	1
6019	6019 BPP0125 | wbmT | (BPP) hypothetical protein	145	1	1	1	1	1	1	1	1	1	1	1	1	1	1	1	1	1	1	1	1	1	1	1	1	1	1	1	1	1	1	1	1	1	1	1	1	1	1	1	1	1	1	1	1	1	1	1
6020	6020 BPP0126 | wbmS | (BPP) hypothetical protein	146	1	1	1	1	1	1	1	1	1	1	1	1	1	1	1	1	1	1	1	1	1	1	1	1	1	1	1	1	1	0	1	1	1	0	1	1	1	1	1	1	1	1	1	1	1	1	1
6021	6021 BPP0127 | wbmR | (BPP) putative formyl transferase	147	1	1	1	1	1	1	1	1	1	1	1	1	1	1	1	1	1	1	1	1	1	1	1	1	1	1	1	1	1	1	1	1	1	1	1	1	1	1	1	1	1	1	1	1	1	1	1
	RD2	147.5
6022	6022 BPP0128 | wbmQ | (BPP) putative formyl transferase	148	1	1	1	1	1	1	1	1	1	1	1	1	1	1	1	1	1	1	1	1	1	1	1	1	1	1	1	1	0	0	0	0	0	0	0	0	0	1	1	1	0	0	0	0		1	1
6023	6023 BPP0129 | wbmP | (BPP) conserved hypothetical protein	149	1	1	1	1	1	1	1	1	1	1	1	1	1	1	1	1	1	1	1	1	1	1	1	1	1	1	1	1	0	0	0	0	0	0	0	0	0	1	1	1	0	0	0	0	0	0	0
5173	5173 BB0130, BPP0130 | wbmO | (BB, BPP) hypothetical protein	150	1	0	0	1	1	1	1	1	1	1	1	1	1	1	1	1	1	1	1	1	1	1	1	1	1	1	1	1	0	0	1	1	1	0	0	0	1	1	1	1	0	1	1	0	1	1	1
6024	6024 BB0130, BPP0130 | wbmO | (BB, BPP) hypothetical protein	151	1	1	1	1	1	1	1	1	1	1	1	1	1	1	1	1	1	1	1	1	1	1	1	1	1	1	1	1	0	0	0	1	1	0	0	0	0	1	1	1	0	1	0			1	1
5172	5172 BB0131, BPP0131 | wbmN | (BB, BPP) ABC transporter ATP-binding protein	152	1	1	1	1	1	1	1	1	1	1	1	1	1	1	1	1	1	1	1	1	1	1	1	1	1	1	1	1	0	0	0	0	0	0	0	0	0	0	0	0	0	0	0	0	0	0	0
5171	5171 BB0132, BPP0132 | wbmM | (BB, BPP) ABC transporter ATP-binding protein	153	1	1	1	1	1	1	1	1	1	1		1	1	1	1	1	1	1	1	1		1	1			1	1				0	0	0		0	0	0	0	0	0	0	0		0	0
5170	5170 BB0132, BPP0132 | wbmM | (BB, BPP) ABC transporter ATP-binding protein	154	1	1	1	1	1	1	1	1	1	1	1	1	1	1	1	1	1	1	1	1	1	1	1	1	1	1	1	1	0	0	0	0	0	0	0	0	0	0	0	0	0	0	0	0	0	0	0
5169	5169 BB0133, BPP0133 | wbmL | (BB, BPP) ABC transporter integral membrane protein	155	1	1	1	1	1	1	1	1	1	1	1	1	1	1	1	1	1	1	1	1	1	1	1	1	1	1	1	1	0	0	0	0	0	0	0	0	0	0	0	0	0	0	0	0	0	0	0
5168	5168 BB0134, BPP0134 | wbmK | (BB, BPP) hypothetical protein	156	1	1	1	1	1	1	1	1	1	1	1	1	1	1	1	1	1	1	1	1	1	1	1	1	1	1	1	1	0	0	0	0	0	0	0	0	0	0	0	0	0	0	0	0	0	0	0
5167	5167 BB0135, BPP0135 | wbmJ | (BB, BPP) hypothetical protein	157	1	1	1	1	1	1	1	1	1	1	1	1	1	1	1	1	1	1	1	1	1	1	1	1	1	1	1	1	0	0	0	0	0	0	0	0	0	0	0	0	0	0	0	0	0	0	0
5166	5166 BB0136, BPP0136 | wbmI | (BB, BPP) putative asparagine synthetase	158	1	1	1	1	1	1	1	1	1	1	1	1	1	1	1	1	1	1	1	1	1	1	1	1	1	1	1	1	0	0	0	0	0	0	0	0	0	0	0	0	0	0	0	0	0	0	0
	RD2 end	158.5
5164	5164 BB0137, BPP0137 | wbmH | (BB, BPP) nucleotide sugar epimerase/dehydratase	159	1	1	1	1	1	1	1	1	1	1	1	1	1	1	1	1	1	1	1	1	1	1	1	1	1	1	1	1	1	1	1	1	1	1	1	1	1	1	1	1	1	1	1	1	1	1	1
5165	5165 BB0137, BPP0137 | wbmH | (BB, BPP) nucleotide sugar epimerase/dehydratase	160	1	1	1	1	1	1	1	1	1	1	1	1	1	1	1	1	1	1	1	1	1	1	1	1	1	1	1	1	1		1	1	1	1	1	1	1	1	1	1	1	1	1	1	1	1	1
5162	5162 BB0138, BPP0138 | wbmG | (BB, BPP) nucleotide sugar epimerase/dehydratase	161	1	1	1	1	1	1	1	1	1	1	1	1	1	1	1	1	1	1	1	1	1	1	1	1	1	1	1	1	1	1	1	1	1	1	1	1	1	1	1	1	1	1	1	1	1	1	1
5163	5163 BB0138, BPP0138 | wbmG | (BB, BPP) nucleotide sugar epimerase/dehydratase	162	1	1	1	1	1	1	1	1	1	1	1	1	1	1	1	1	1	1	1	1	1	1	1	1	1	1	1	1	1	1	1	1	1	1	1	1	1	1	1	1	1	1	1	1	1	1	1
5161	5161 BB0139, BPP0139 | wbmF | (BB, BPP) nucleotide sugar epimerase/dehydratase	163	1	1	1	1	1	1	1	1	1	1	1	1	1	1	1	1	1	1	1	1	1	1	1	1	1	1	1	1			1	1	1		1	1	1	1	1	1	1	1	1	1	1
	RD3	163.5
5160	5160 BB0140, BPP0140 | wbmE | (BB, BPP) putative exported protein	164	1	1	1	1	1	1	1	1	1	1	1	1	1	1	1	1	1	1	1	1	1	1	1	1	1	1	1	1	0	0	0	0	0	0	0	0	0	0	0	0	0	0	0	0	0	0	0
5159	5159 BB0141, BPP0141 | wbmD | (BB, BPP) putative membrane protein	165	1	1	1	1	1	1	1	1	1	1	1	1	1	1	1	1	1	1	1	1	1	1	1	1	1	1	1	1	0	0	0	0	0	0	0	0	0	0	0	0	0	0	0	0	0	0	0
	RD3 end	165.5
5157	5157 BB0142, BPP0142 | wbmC | (BB, BPP) putative glutamine amidotransferase	166	1	1	1	1	1	1	1	1	1	1	1	1	1	1	1	1	1	1	1	1	1	1	1	1	1	1	1	1			1	1	1		1	1	1	1	1	1	1	1	1	1	1
5158	5158 BB0142, BPP0142 | wbmC | (BB, BPP) putative glutamine amidotransferase	167	1	1	1	1	1	1	1	1	1	1	1	1	1	1	1	1	1	1	1	1	1	1	1	1	1	1	1	1	1	1	1	1	1	1	1	1	1	1	1	1	1	1	1	1	1	1	1
5156	5156 BB0143, BPP0143 | wbmB | (BB, BPP) hypothetical protein	168	1	1	1	1	1	1	1	1	1	1	1	1	1	1	1	1	1	1	1	1	1	1	1	1	1	1	1	1	1	1	1	1	1	1	1	1	1	1	1	1	1	1	1	1	1	1	1
5155	5155 BB0143, BPP0143 | wbmB | (BB, BPP) hypothetical protein	169	1	1	1	1	1	1	1	1	1	1	1	1	1	1	1	1	1	1	1	1	1	1	1	1	1	1	1	1	1	1	1	1	1	1	1	1	1	1	1	1	1	1	1	1	1	1	1
5154	5154 BB0144, BPP0144 | wbmA | (BB, BPP) putative glycosyl transferase	170	1	1	1	1	1	1	1	1	1	1	1	1	1	1	1	1	1	1	1	1	1	1	1	1	1	1	1	1	1	1	1	1	1	1	1	1	1	1	1	1	1	1	1	1	1	1	1
1339	1339 BB0145, BPP0145, BP0082 | bplL, wlbL | (BB, BPP, BP) lipopolysaccharide biosynthesis protein	171	1	1	1	1	1	1	1	1	1	1	1	1	1	1	1	1	1	1	1	1	1	1	1	1	1	1	1	1	1	1	1	1	1	1	1	1	1	1	1	1	1	1	1	1	1	1	1
1338	1338 BB0146, BPP0146, BP0083 | bplJ, bplK, wlbjK | (BP) Pseudogene; (BB, BPP) putative membrane protein	172	1	1	1	1	1	1	1	1	1	1	1	1	1	1	1	1	1	1	1	1	1	1	1	1	1	1	1	1	1	1	1	1	1	1	1	1	1	1	1	1	1	1	1	1	1	1	1
1337	1337 BB0146, BPP0146, BP0083 | bplJ, bplK, wlbjK | (BP) Pseudogene; (BB, BPP) putative membrane protein	173	1	1	1	1	1	1	1	1	1	1	1	1	1	1	1	1	1	1	1	1	1	1	1	1	1	1	1	1	1	1	1	1	1	1	1	1	1	1	1	1	1	1	1	1	1	1	1
1336	1336 BB0147, BPP0147, BP0085 | bplI, wlbI | (BB, BPP, BP) lipopolysaccharide biosynthesis protein	174	1	1	1	1	1	1	1	1	1	1	1	1	1	1	1	1	1	1	1	1	1	1	1	1	1	1	1	1			1	1	1		1	1	1	1	1	1	1	1	1	1	1
1335	1335 BB0148, BPP0148, BP0086 | bplH, wlbH | (BB, BPP, BP) putative glycosyl transferase	175	1	1	1	1	1	1	1	1	1	1	1	1	1	1	1	1	1	1	1	1	1	1	1	1	1	1	1	1	1	1	1	1	1	1	1	1	1	1	1	1	1	1	1	1	1	1	1
1334	1334 BB0149, BPP0149, BP0087 | bplG, wlbG | (BB, BPP, BP) probable sugar transferase	176	1	1	1	1	1	1	1	1	1	1	1	1	1	1	1	1	1	1	1	1	1	1	1	1	1	1	1	1			1	1	1		1	1	1	1	1	1	1	1	1	1	1
1333	1333 BB0150, BPP0150, BP0088 | bplF, wlbF | (BB, BPP, BP) lipopolysaccharide biosynthesis protein	177	1	1	1	1	1	1	1	1	1	1	1	1	1	1	1	1	1	1	1	1	1	1	1	1	1	1	1	1	1	1	1	1	1	1	1	1	1	1	1	1	1	1	1	1	1	1	1
1331	1331 BB0151, BPP0151, BP0089 | bplE, wlbE | (BB, BPP, BP) probable glycosyl transferase	178	1	1	1	1	1	1	1	1	1	1	1	1	1	1	1	1	1	1	1	1	1	1	1	1	1	1	1	1			1	1	1		1	1	1	1	1	1	1	1	1	1	1
3081	3081 BB0152, BPP0152, BP0090 | bplD, wlbD | (BB, BPP, BP) UDP-N-acetylglucosamine 2-epimerase	179	1	1	1	1	1	1	1	1	1	1	1	1	1	1	1	1	1	1	1	1	1	1		1	1	1	1	1	1	1	1	1	1	1	1	1	1	1	1	1	1	1	1	1	1	1	1
1330	1330 BB0153, BPP0153, BP0091 | bplC, wlbC | (BB, BPP, BP) lipopolysaccharide biosynthesis protein	180	1	1	1	1	1	1	1	1	1	1	1	1	1	1	1	1	1	1	1	1	1	1	1	1	1	1	1	1	1	1	1	1	1	1	1	1	1	1	1	1	1	1	1	1	1	1	1
1329	1329 BB0154, BPP0154, BP0092 | bplB, wlbB | (BB, BPP, BP) probable acetyltransferase	181	1	1	1	1	1	1	1	1	1	1	1	1	1	1	1	1	1	1	1	1	1	1	1	1	1	1	1	1			1	1	1		1	1	1	1	1	1	1	1	1
1328	1328 BB0155, BPP0155, BP0093 | bplA, wlbA | (BB, BPP, BP) probable oxidoreductase	182	1	1	1	1	1	1	1	1	1	1	1	1	1	1	1	1	1	1	1	1	1	1	1	1	1	1	1	1	1	1	1	1	1	1	1	1	1	1	1	1	1	1	1	1	1	1	1
3573	3573 BB0156, BPP0156, BP0094 | rfaC, waaC | (BB, BPP, BP) probable heptosyltransferase	183									1		1										1											1			1
1327	1327 BB0157, BPP0157, BP0095 | kdtA, waaA | (BB, BPP, BP) 3-deoxy-D-manno-octulosonic-acid transferase	184	1	1			1	1	1	1	1	1	1	1	1	1	1	1	1	1	1	1	1	1	1	1	1	1	1	1		1	1	1	1		1	1	1	1	1	1	1	1	1		1	1
5153	5153 BB0158, BPP0158 | | (BB, BPP) putative exported protein	185	1	1	1	1	1	1	1	1	1	1	1	1	1	1	1	1	1	1	1	1	1	1	1	1	1	1	1	1		1	1	1	1	1	1	1	1	1	1	1	1	1	1	1	1	1	1
1326	1326 BB0159, BPP0159, BP0096 | | (BB, BP) putative exported protein ; (BPP) Pseudogene	186	1	1	1	1	1	1	1	1	1	1	1	1	1	1	1	1	1	1	1	1	1	1	1	1	1	1	1	1	1	1	1	1	1	1	1	1	1	1	1	1	1	1	1	1	1	1	1
1325	1325 BB0160, BPP0159, BP0097 | baf | (BPP) Pseudogene; (BB, BP) Bvg accessory factor	187	1	1	1	1	1	1	1	1	1	1	1	1	1	1	1	1	1	1	1	1	1	1	1	1	1	1	1	1		1	1	1	1	1	1	1	1	1	1	1	1	1	1	1	1	1	1
3080	3080 BB0161, BPP0160, BP0098 | birA | (BB, BPP, BP) putative biotin protein ligase	188	1	1	1	1	1	1	1	1	1	1	1	1	1	1	1	1	1	1	1	1	1	1	1	1	1	1	1	1			1	1	1		1	1	1	1	1	1	1	1	1	1	1	1	1
1324	1324 BB0163, BPP0161, BP0099 | | (BB, BPP, BP) putative integral membrane protein	189	1	1	1	1	1	1	1	1	1	1	1	1	1	1	1	1	1	1	1	1	1	1	1	1	1	1	1	1	1	1	1	1	1	1	1	1	1	1	1	1	1	1	1	1	1	1	1
1323	1323 BB0164, BPP0162, BP0100 | | (BB, BPP, BP) probable ATP-binding component of ABC transporter	190	1	1	1	1	1	1	1	1	1	1	1	1	1	1	1	1	1	1	1	1	1	1	1	1	1	1	1	1	1	1	1	1	1	1	1	1	1	1	1	1	1	1	1	1	1	1	1
7008	7008 BB0165, BPP0163, BP0101 | | (BB, BPP) putative exported protein ; (BP) Pseudogene	191	1	1	1	1	1	1	1	1	1	1	1	1	1	1	1	1	1	1	1	1	1	1	1	1	1	1	1	1	1	1	1	1	1	1	1	1	1	1	1	1	1	1	1	1	1	1	1
7009	7009 BB0166, BPP0164, BP0101A | | (BB, BPP, BP) putative exported protein	192	1	1	1	1	1	1	1	1	1	1	1	1	1	1	1	1	1	1	1	1	1	1	1	1	1	1	1	1	1	1	1	1	1	1	1	1	1	1	1	1	1	1	1	1	1	1	1
1322	1322 BB0167, BPP0165, BP0101B | | (BB, BPP, BP) conserved hypothetical protein	193	1	1				1	1	1	0	1	1	1	1		1	1		0	0	1	1	1	1	1	1	1	1		1	1	1	1		1	1	1	1	0	0	0	1	0	1	1	1	1	1
1321	1321 BB0168, BPP0166, BP0102 | | (BB, BPP, BP) putative penicillin-binding protein precursor	194	1	1	1	1	1	1	1	1	1	1	1	1	1	1	1	1	1	1	1	1	1	1	1	1	1	1	1	1	1	1	1	1	1	1	1	1	1	1	1	1	1	1	1	1	1	1	1
1320	1320 BB0169, BPP0167, BP0103 | | (BB, BPP, BP) probable class IV aminotransferase	195	1	1	1	1	1	1	1	1	1	1	1	1	1	1	1	1	1	1	1	1	1	1	1	1	1	1	1	1		1	1	1	1	1	1	1	1	1	1	1	1	1	1	1	1	1	1
1319	1319 BB0170, BPP0168, BP0104 | | (BB, BPP, BP) conserved hypothetical protein	196	1	1	1	1	1	1	1	1	1	1	1	1	1	1	1	1	1	1	1	1	1	1	1	1	1	1	1	1		1	1	1	1	1	1	1	1	1	1	1	1	1	1	1	1	1	1
3495	3495 BB0171, BPP0169, BP0105 | lipB | (BB, BPP, BP) lipoate-protein ligase B	197	1	1	1	1	1	1	1	1	1	1	1	1	1	1	1	1	1	1	1	1	1	1	1	1	1	1	1	1	1	1	1	1	1	1	1	1	1	1	1	1	1	1	1	1	1	1	1
1318	1318 BB0172, BPP0170, BP0106 | lipA, lip | (BB, BPP, BP) lipoic acid synthetase	198	1	1	1	1	1	1	1	1	1	1	1	1	1	1	1	1	1	1	1	1	1	1	1	1	1	1	1	1	1	1	1	1	1	1	1	1	1	1	1	1	1	1	1	1	1	1	1
2757	2757 BB0173, BPP0171, BP0107 | rfbC, rmlC | (BB, BPP, BP) dTDP-4-dehydrorhamnose 3,5-epimerase	199	1	1	1	1	1	1	1	1	1	1	1	1	1	1	1	1	1	1	1	1	1	1	1	1	1	1	1	1	1	1	1	1	1	1	1	1	1	1	1	1	1	1	1	1	1	1	1
3078	3078 BB0174, BPP0172, BP0108 | rfbD, rmlD | (BB, BPP, BP) dTDP-4-dehydrorhamnose reductase	200	1	1	1	1	1	1	1	1	1	1	1	1	1	1	1	1	1	1	1	1	1	1	1	1	1	1	1	1			1	1	1		1	1	1	1	1	1	1	1	1	1	1	1	1
1316	1316 BB0175, BPP0173, BP0109 | rfbB, rmlB | (BB, BPP, BP) dTDP-glucose 4,6-dehydratase	201	1						1		1	1		1	1		1			1	1	1	1	1	1	1	1	1	1	1		1		1		1				1	1	1		1		1		1
2882	2882 BB0176, BPP0174, BP3090 | | (BB, BPP, BP) conserved hypothetical protein	202	1	1			1	1	1	1	1	1	1	1	1	1	1	1	1	1	1	1	1	1	1	1	1	1	1	1	1	1	1	1	1	1	1			1	1	1	1	1	1	1	1	1	1
3175	3175 BB, BPP, BP | | (BB) BB0176 - BB0177 intergenic region; (BPP) BPP0174 - BPP0174 intergenic region; (BP) BP3088 - BP3090 intergenic region	203	1	1	1	1	1	1	1	1	1	1	1	1	1		1	1	1	1	1	1	1	1	1	1	1	1	1	1			1	1	1		1	1	1	1	1	1	1	1	1	1	1
1813	1813 BB0177, BPP0175, BP3088 | | (BB, BPP, BP) putative exported protein	204	1	1	1	1	1	1	1	1	1	1	1	1	1	1	1	1	1	1	1	1	1	1	1	1	1	1	1	1	1	1	1	1	1	1	1	1	1	1	1	1	1	1	1	1	1	1	1
1812	1812 BB0178, BPP0176, BP3087 | hslU, htpI | (BB, BPP, BP) ATP-dependent Hsl protease ATP-binding subunit	205	1	1	1	1	1	1	1	1	1	1	1	1	1	1	1	1	1	1	1	1	1	1	1	1	1	1	1	1			1	1	1		1	1	1	1	1	1	1	1	1	1	1
1811	1811 BB0179, BPP0177, BP3086 | hslV, htpO | (BB, BPP, BP) ATP-dependent protease heat shock protein	206	1	1	1	1	1	1	1	1	1	1	1	1	1	1	1	1	1	1	1	1	1	1	1	1	1	1	1	1	1	1	1	1	1	1	1	1	1	1	1	1	1	1	1	1	1	1	1
6183	6183 BB, BPP, BP | (BB) BB0179 - BB0180 intergenic region; (BPP) BPP0177 - BPP0178 intergenic region; (BP) BP3085 - BP3086 intergenic region; Bpp5 SSH product 7029	207	1	1	1	1	1	1	1	1	1	1	1	1	1	1	1	1	1	1	1	1	1	1	1	1	1	1	1	1	1	1	1	1	1	1	1	1	1	1	1	1	1	1	1	1	1	1	1
1810	1810 BB0180, BPP0178, BP3085 | dksA | (BB, BPP, BP) putative dnaK suppressor protein	208	1	1	1	1	1	1	1	1	1	1	1	1	1	1	1	1	1	1	1	1	1	1	1	1	1	1	1	1	1	1	1	1	1	1	1	1	1	1	1	1	1	1	1	1	1	1	1
1809	1809 BB0181, BPP0179, BP3084 | | (BB, BPP, BP) conserved hypothetical protein	209	1	1	1	1	1	1	1	1	1	1	1	1	1	1	1	1	1	1	1	1	1	1	1	1	1	1	1	1	1	1	1	1	1	1	1	1	1	1	1	1	1	1	1	1	1	1	1
1808	1808 BB0182, BPP0180, BP3083 | | (BB, BPP, BP) putative regulatory protein	210	1	1	1	1	1	1	1	1	1	1	1	1	1	1	1	1	1	1	1	1	1	1	1	1	1	1	1	1	1	1	1	1	1	1	1	1	1	1	1	1	1	1	1	1	1	1	1
3585	3585 BB, BPP, BP | | (BB) BB0182 - BB0183 intergenic region; (BPP) BPP0180 - BPP0181 intergenic region; (BP) BP3082 - BP3083 intergenic region	211	1	1	1	1	1	1	1	1	1	1	1	1	1	1	1	1	1	1	1	1	1	1	1	1	1	1	1	1			1	1	1		1	1	1	1	1	1	1	1	1	1	1
	single gene variant 1	211.5
3174	3174 BB0183, BPP0181, BP3082 | | (BB, BPP, BP) putative transport protein ATP-binding	212	0	0	0	1	1	1	1	1	1	1	1	0	1	1	0	1	0	1	0	1	0	0	0	1	1	0	1	0	0	0	1	0	1	0	0	0	0	1	1	1	1	0	1	0	1	1	1
1807	1807 BB0184, BPP0182, BP3081 | | (BB, BPP, BP) putative ABC transporter permease protein	213	1	1	1	1	1	1	1	1	1	1	1	1	1	1	1	1	1	1	1	1	1	1	1	1	1	1	1	1	1	1	1	1	1	1	1	1	1	1	1	1	1	1	1	1	1	1	1
1804	1804 BB0185, BPP0183, BP3080 | | (BB, BPP, BP) putative periplasmic solute binding protein	214	1	1	1	1	1	1	1	1	1	1	1	1	1	1	1	1	1	1	1	1	1	1	1	1	1	1	1	1	1	1	1	1	1	1	1	1	1	1	1	1	1	1	1	1	1	1	1
7010	7010 BB0186, BPP0184, BP3079 | | (BB, BPP, BP) conserved hypothetical protein	215	1	1	1	1	1	1	1	1	1	1	1	1	1	1	1	1	1	1	1	1	1	1	1	1	1	1	1	1	1	1	1	1	1	1	1	1	1	1	1	1	1	1	1	1	1	1	1
1803	1803 BB0187, BPP0185, BP3078 | | (BB, BPP, BP) putative membrane protein	216	1	1		1	1	1	1	1	1	1	1	1	1	1	1	1	1	1	1	1	1	1	1	1	1	1	1	1	1		1	1	1		1	1	1	1	1	1	1	1	1	1	1	1	1
3173	3173 BB0189, BPP0186, BP3077 | | (BB, BPP, BP) putative outer membrane protein	217	1	1	1	1	1	1	1	1	1	1	1	1	1	1	1	1	1	1	1	1	1	1	1	1	1	1	1	1	1	1	1	1	1	1	1	1	1	1	1	1	1	1	1	1	1	1	1
3434	3434 BB0190, BPP0187, BP3076 | | (BB, BPP, BP) putative integrase/recombinase	218	1	1			1		1		1	1	1	1	1	1	1	1	1	1	1	1	1	1	1	1	1	1	1	1		1	1	1	1		1	1		1	1	1	1	1	1	1	1	1	1
1802	1802 BB0192, BPP0189, BP3074 | dapF | (BB, BPP, BP) diaminopimelate epimerase	220	1	1	1	1	1	1	1	1	1	1	1	1	1	1	1	1	1	1	1	1	1	1	1	1	1	1	1	1	1	1	1	1	1	1	1	1	1	1	1	1	1	1	1	1	1	1	1
1801	1801 BB0193, BPP0190, BP3073 | | (BB, BPP, BP) putative acyltransferase	221	1	1			1	1	1		1	1	1	1	1	1	1	1	1	1	1	1	1	1	1	1	1	1	1	1			1	1	1		1	1		1	1	1	1	1	1		1
2797	2797 BB0194, BPP0191, BP3072 | | (BB, BPP, BP) putative acyltransferase	222	1	1	1	1	1	1	1	1	1	1	1	1	1	1	1	1	1	1	1	1	1	1	1	1	1	1	1	1	1	1	1	1	1		1	1	1	1	1	1	1	1	1	1	1	1	1
1800	1800 BB0195, BPP0192, BP3071 | metK | (BB, BPP, BP) S-adenosylmethionine synthetase	223	1	1	1	1	1	1	1	1	1	1	1	1	1	1	1	1	1	1	1	1	1	1	1	1	1	1	1	1			1	1	1		1	1	1	1	1	1	1	1	1	1	1
7011	7011 BB0196, BPP0193, BP3070 | | (BB, BPP, BP) conserved hypothetical protein	224	1	1	1	1	1	1	1	1	1	1	1	1	1	1	1	1	1	1	1	1	1	1	1	1	1	1	1	1	1	1	1	1	1	1	1	1	1	1	1	1	1	1	1	1	1	1	1
3433	3433 BB0197, BPP0194, BP3069 | | (BB, BPP, BP) putative glycosyl transferase	225	1	1	1	1	1	1	1	1	1	1	1	1	1	1	1	1	1	1	1	1	1	1	1	1	1	1	1	1		1	1	1	1	1	1	1	1	1	1	1	1	1	1	1	1	1	1
1799	1799 BB0198, BPP0195, BP3068 | acyH | (BB, BPP, BP) adenosylhomocysteinase	226	1	1	1	1	1	1	1	1	1	1	1	1	1	1	1	1	1	1	1	1	1	1	1	1	1	1	1	1	1	1	1	1	1	1	1	1	1	1	1	1	1	1	1	1	1	1	1
1798	1798 BB0199, BPP0196, BP3067 | | (BB, BPP, BP) putative membrane protein	227	1	1	1	1	1	1	1	1	1	1	1	1	1	1	1	1	1	1	1	1	1	1	1	1	1	1	1	1	1	1	1	1	1	1	1	1	1	1	1	1	1	1	1	1	1	1	1
1797	1797 BB0200, BPP0197, BP3066 | | (BB, BPP, BP) putative methylenetetrahydrofolate reductase	228	1	1	1	1	1	1	1	1	1	1	1	1	1	1	1	1	1	1	1	1	1	1	1	1	1	1	1	1	1	1	1	1	1	1	1	1	1	1	1	1	1	1	1	1	1	1	1
2796	2796 BB0201, BPP0198, BP3064 | | (BB, BPP, BP) putative transcriptional regulator	229	0	1	1	1	1	1	1	1	1	1	1	1	1	1	1	1	1	1	1	1	1	1	1	1	1	1	1	1	1	1	1	1	1	1	1	1	1	1	1	1	1	1	1	1	1	1	1
1796	1796 BB0202, BPP0199, BP3063 | | (BB, BPP, BP) putative aminohydrolase	230	1	1	1	1	1	1	1	1	1	1	1	1	1	1	1	1	1	1	1	1	1	1	1	1	1	1	1	1	1	1	1	1	1	1	1	1	1	1	1	1	1	1	1	1	1	1	1
1795	1795 BB0203, BPP0200, BP3062 | | (BB, BPP, BP) putative integral membrane transport protein	231	1	1	1	1	1	1	1	1	1	1	1	1	1	1	1	1	1	1	1	1	1	1	1	1	1	1	1	1	1	1	1	1	1	1	1	1	1	1	1	1	1	1	1	1	1	1	1
7012	7012 BB0204, BB0205, BPP0201, BP3061 | | (BB, BB, BPP, BP) 5-formyltetrahydrofolate cyclo-ligase family protein	232	1	1	1	1	1	1	1	1	1	1	1	1	1	1	1	1	1	1	1	1		1	1	1	1	1		1			1	1	1		1	1	1	1	1	1	1	1	1		1	1
7013	7013 BB0204, BB0205, BPP0201, BP3061 | | (BB, BB, BPP, BP) 5-formyltetrahydrofolate cyclo-ligase family protein	233	1	1	1	1	1	1	1	1	1	1	1	1	1	1	1	1	1	1	1	1	1	1	1	1	1	1	1	1	1	1	1	1	1		1	1	1	1	1	1	1	1	1	1	1	1	1
1794	1794 BB0206, BPP0202, BP3060 | | (BB, BPP, BP) putative transglycosylase	234	1	1	1	1	1	1	1	1	1	1	1	1	1	1	1	1	1	1	1	1	1	1	1	1	1	1	1	1	1		1	1	1	1	1	1	1	1	1	1	1	1	1	1	1	1	1
3584	3584 BB0207, BPP0203, BP3059 | cca | (BB, BPP, BP) tRNA nucleotidyltransferase	235	1	1	1		1	1	1	1	1	1	1	1	1	1	1	1	1	1	1	1	1	1	1	1	1	1	1	1	1	1	1	1	1	1	1	1	1	1	1	1	1	1	1	1	1	1	1
1793	1793 BB0208, BPP0204, BP3058 | | (BB, BPP, BP) conserved hypothetical protein	236	1	1			1	1	1	1	1	1	1	1	1	1	1	1	1	1	1	1	1	1	1	1	1	1	1	1			1	1	1		1	1		1	1	1	1	1	1	1		1
3171	3171 BB0209, BB0209, BPP0205, BP3057, BP3057 | | (BB, BB, BPP, BP, BP) putative ATP-dependent RNA helicase	237	1	1	1	1	1	1	1	1	1	1	1	1	1	1	1	1	1	1	1	1	1	1	1	1	1	1	1	1		1	1	1	1	1	1	1	1	1	1	1	1	1	1	1	1	1	1
7014	7014 BB0209, BB0209, BB0209, BPP0205, BP3057, BP3057, BP3057 | | (BB, BB, BB, BPP, BP, BP, BP) putative ATP-dependent RNA helicase	238	1	1	1	1	1	1	1	1	1	1	1	1	1	1	1	1	1	1	1	1	1	1	1	1	1	1	1	1		1	1	1	1		1	1	1	1	1	1	1	1	1	1	1	1	1
1791	1791 BB, BPP, BP | | (BB) BB0209 - BB0210 intergenic region; (BPP) BPP0205 - BPP0206 intergenic region; (BP) BP3056 - BP3057 intergenic region	239	1	1	1	1	1	1	1	1	1	1	1	1	1	1	1	1	1	1	1	1	1	1	1	1	1	1	1	1	1	1	1	1	1	1	1	1	1	1	1	1	1	1	1	1	1	1	1
1790	1790 BB0210, BPP0206, BP3056 | ung | (BB, BPP, BP) uracil-DNA glycosylase	240	1	1	1	1	1	1	1	1	1	1	1	1	1	1	1	1	1	1	1	1	1	1	1	1	1	1	1	1	1	0	1	1	1	1	1	1	1	1	1	1	1	1	1	0	1	1	0
1789	1789 BB0210, BPP0206, BP3056 | ung | (BB, BPP, BP) uracil-DNA glycosylase	241	1	1	1	1	1	1	1	1	1	1	1	1	1	1	1	1	1	1	1	1	1	1	1	1	1	1	1	1	1	1	1	1	1	1	1	1	1	1	1	1	1	1	1	1	1	1	1
5211	5211 BB0211, BPP0207 | | (BB, BPP) haloacid dehalogenase-like hydrolase	242	1	1	1	1	1	1	1	1	1	1	1	1	1	1	1	1	1	1	1	1	1	1	1	1	1	1	1	1	1	1	1	1	1	1	1	1	1	1	1	1	1	1	1	1	1	1	1
5212	5212 BB0212, BPP0208 | | (BB, BPP) phosphorylase family protein	243	1					1	1		1	1	1	1	1	1	1	1	1	1	1	1	1	1	1	1	1	1	1	1			1	1	1					1	1	1	1	1	1
5210	5210 BB0213, BPP0209 | | (BB, BPP) conserved hypothetical protein	244										1	1	1	1				1	1		1	1		1			1		1			1	1						1	1	1		1
5209	5209 BB0214, BPP0210 | | (BB, BPP) AraC family transcriptional regulator	245	1	1	1	1	1	1	1	1	1	1	1	1	1	1	1	1	1	1	1	1	1	1	1	1	1	1	1	1	1	1	1	1	1	1	1	1	1	1	1	1	1	1	1	1	1	1	1
5208	5208 BB0215, BPP0211 | fur | (BB, BPP) ferric uptake regulation protein	246	1	1	1	1	1	1	1	1	1	1	1	1	1	1	1	1	1	1	1	1	1	1	1	1	1	1	1	1		1	1	1	1		1	1	1	1	1	1	1	1	1	1	1	1
5207	5207 BB0216, BPP0212 | | (BB, BPP) conserved hypothetical protein	248	1	1	1	1	1	1	1	1	1	1	1	1	1	1	1	1	1	1	1	1	1	1	1	1	1	1	1	1	1	1	1	1	1	1	1	1	1	1	1	1	1	1	1	1	1	1	1
5206	5206 BB0217, BPP0213 | | (BB, BPP) putative Na+/H+ antiporter protein	249	1	1	1	1	1	1	1	1	1	1	1	1	1	1	1	1	1	1	1	1	1	1	1	1	1	1	1	1	1	1	1	1	1	1	1	1	1	1	1	1	1	1	1	1	1	1	1
7015	7015 BB0218, BPP0214 | | (BB, BPP) hypothetical protein	250	1	1	1	1	1	1	1	1	0	1	1	1	1	1	1	1	1	1	1	1	1	1	1	1	1	1	1	0	1	1	1	1	1	1	1	1	1	1	1	1	1	1	1	1	1	1	1
5205	5205 BB0219, BPP0215 | | (BB, BPP) putative glycosyl transferase	251	1	1	1	1	1	1	1	1	1	1	1	1	1	1	1	1	1	1	1	1	1	1	1	1	1	1	1	1	1	1	1	1	1		1	1	1	1	1	1	1	1	1	1	1	1	1
7016	7016 BB0220, BPP0216 | | (BB, BPP) conserved hypothetical protein	252	1	1	1	1	1	1	1	1	1	1	1	1	1	1	1	1	1	1	1	1	1	1	1	1	1	1	1	1		1	1	1	1	1	1	1	1	1	1	1	1	1	1	1	1	1	1
5204	5204 BB0221, BPP0217 | | (BB, BPP) acetyltransferase (GNAT) family protein	253	1	1	1	1	1	1	1	1	1	1	1	1	1	1	1	1	1	1	1	1	1	1	1	1	1	1	1	1	1	1	1	1	1	1	1	1	1	1	1	1	1	1	1		1	1	1
5203	5203 BB0222, BPP0218 | | (BB, BPP) conserved hypothetical protein	254	1	1	1	1	1	1	1	1	1	1	1	1	1	1	1	1	1	1	1	1	1	1	1	1	1	1	1	1	1	1	1	1	1	1	1	1	1	1	1	1	1	1	1	1	1	1	1
5202	5202 BB0222, BPP0218 | | (BB, BPP) conserved hypothetical protein	255	1	1	1	1	1	1	1	1	1	1	1	1	1	1	1	1	1	1	1	1	1	1	1	1	1	1	1	1	1	1	1	1	1	1	1	1	1	1	1	1	1	1	1	1	1	1	1
5200	5200 BB0223, BPP0219 | | (BB, BPP) metallo-beta-lactamase superfamily protein	256	1	1	1	1	1	1	1	1	1	1	1	1	1	1	1	1	1	1	1	1	1	1	1	1	1	1	1	1	1	1	1	1	1	1	1	1	1	1	1	1	1	1	1	1	1	1	1
5201	5201 BB0223, BPP0219 | | (BB, BPP) metallo-beta-lactamase superfamily protein	257	1	1	1	1	1	1	1	1	1	1	1	1	1	1	1	1	1	1	1	1	1	1	1	1	1	1	1	1	1	1	1	1	1	1	1	1	1	1	1	1	1	1	1	1	1	1	1
5199	5199 BB0224, BPP0220 | | (BB, BPP) ArsR family regulatory protein	258	1	1	1	1	1	1	1	1	1	1	1	1	1	1	1	1	1	1	1	1	1	1	1	1	1	1	1	1	1	1	1	1	1	1	1	1	1	1	1	1	1	1	1	1	1	1	1
7017	7017 BB0225, BPP0221 | | (BB, BPP) putative membrane protein	259	1	1		1	1	1	1		1	1	1	1	1	1	1		1	1	1	1	1	1	1	1	1		1		1	1	1	1	1	1	1	1		1	1	1	1	1	1	1	1	1	1
5198	5198 BB0227, BPP0223 | | (BB, BPP) putative phenylacetate-CoA ligase	260	1	1	1	1	1	1	1	1	1	1	1	1	1	1	1	1	1	1	1	1	1	1	1	1	1	1	1	1		1	1	1	1		1	1	1	1	1	1	1	1	1	1	1	1	1
5197	5197 BB0228, BPP0224 | | (BB, BPP) ABC transporter ATP-binding protein	261	1	1	1	1	1	1	1	1	1	1	1	1	1	1	1	1	1	1	1	1	1	1	1	1	1	1	1	1	1	1	1	1	1	1	1	1	1	1	1	1	1	1	1	1	1	1	1
5196	5196 BB0229, BPP0225 | | (BB) putative exported protein ; (BPP) Pseudogene	262	1	1	1	1	1	1	1	1	1	1	1	1	1	1	1	1	1	1	1	1	1	1	1	1	1	1	1	1	1	1	1	1	1	1	1	1	1	1	1	1	1	1	1	1	1	1	1
5195	5195 BB0230, BPP0226 | | (BB, BPP) putative branched-chain amino acid transport system permease	263	1	1	1	1	1	1	1	1	1	1	1	1	1	1	1	1	1	1	1	1	1	1	1	1	1	1	1	1	1	1	1	1	1	1	1	1	1	1	1	1	1	1	1	1	1	1	1
5194	5194 BB0231, BPP0227 | | (BB, BPP) putative branched-chain amino acid transport system permease	264	1	1	1	1	1	1	1	1	1	1	1	1	1	1	1	1	1	1	1	1	1	1	1	1	1	1	1	1	1	1	1	1	1	1	1	1	1	1	1	1	1	1	1	1	1	1	1
5193	5193 BB0231, BPP0227 | | (BB, BPP) putative branched-chain amino acid transport system permease	265	1	1	1	1	1	1	1	1	1	1	1	1	1	1	1	1	1	1	1	1	1	1	1	1	1	1	1	1	1	1	1	1	1	1	1	1	1	1	1	1	1	1	1	1	1	1	1
5192	5192 BB0232, BPP0228 | | (BB, BPP) putative high-affinity branched-chain amino acid transport ATP-binding protein	266	1	1	1	1	1	1	1	1	1	1	1	1	1	1	1	1	1	1	1	1	1	1	1	1	1	1	1	1	1	1	1	1	1	1	1	1	1	1	1	1	1	1	1	1	1	1	1
5190	5190 BB0233, BPP0229 | | (BB, BPP) putative AMP-binding enzyme	267	1			1	1	1	1	1	1	1	1	1	1	1	1	1	1	1	1	1	1	1	1	1	1	1	1	1	1	1	1	1	1	1	1	1	1	1	1	1	1	1	1	1		1	1
5191	5191 BB0233, BPP0229 | | (BB, BPP) putative AMP-binding enzyme	268	1	1	1	1	1	1	1	1	1	1	1	1	1	1	1	1	1	1	1	1	1	1	1	1	1	1	1	1		1	1	1	1	1	1	1	1	1	1	1	1	1	1	1	1	1	1
5189	5189 BB0234, BPP0230 | | (BB, BPP) cyclic nucleotide-binding protein	269	1	1	1	1	1	1	1	1	1	1	1	1	1	1	1	1	1	1	1	1	1	1	1	1	1	1	1	1	1	1	1	1	1	1	1	1	1	1	1	1	1	1	1	1	1	1	1
3508	3508 BB0235, BPP0231, BP0564 | | (BB, BPP, BP) probable transporter	270	1	1			1	1	1	1	1	1	1	1	1	1	1	1	1	1	1	1	1	1	1	1	1	1	1	1			1	1	1		1	1		1	1	1	1	1	1	1
3310	3310 BB0236, BPP0232, BP0563 | | (BB, BPP, BP) probable LysR-family transcriptional regulator	271	1	1	1	1	1	1	1	1	1	1	1	1	1	1	1	1	1	1	1	1	1	1	1	1	1	1	1	1	1	1	1	1	1	1	1	1	1	1	1	1	1	1	1	1	1	1	1
2455	2455 BB0237, BPP0233, BP0562 | | (BB, BPP, BP) putative exported protein	272	1	1	1		1	1	1	1	1	1	1	1	1	1	1	1	1	1	1	1	1	1	1	1	1	1	1	1			1	1	1		1	1	1	1	1	1	1	1	1			1	1
2456	2456 BB0238, BPP0234, BP0561 | | (BB, BPP, BP) putative exported protein	273	1	1	1	1	1	1	1	1	1	1	1	1	1	1	1	1	1	1	1	1	1	1	1	1	1	1	1	1	1	1	1	1	1	1	1	1	1	1	1	1	1	1	1	1	1	1	1
2457	2457 BB0239, BPP0235, BP0560 | | (BB, BPP) conserved hypothetical protein ; (BP) Pseudogene	274	1	1	1	1	1	1	1	1	1	1	1	1	1	1	1	1	1	1	1	1	1	1	1	1	1	1	1	1			1	1	1		1	1	1	1	1	1	1	1	1	1	1
2458	2458 BB0240, BPP0236, BP0559 | | (BB, BPP, BP) probable aminotransferase	275	1	1	1	1	1	1	1	1	1	1	1	1	1	1	1	1	1	1	1	1	1	1	1	1	1	1	1	1	1	1	1	1	1	1	1	1	1	1	1	1	1	1	1	1	1	1	1
2460	2460 BB0241, BPP0237, BP0558 | | (BB, BPP, BP) amino acid-binding periplasmic protein	276	1	1	1	1	1	1	1	1	1	1	1	1	1	1	1	1	1	1	1	1	1	1	1	1	1	1	1	1			1	1	1		1	1	1	1	1	1	1	1	1	1	1
2461	2461 BB0242, BPP0238, BP0557 | | (BB, BPP, BP) putative membrane protein	277	1	1	1	1	1	1	1	1	1	1	1	1	1	1	1	1	1	1	1	1	1	1	1	1	1	1	1	1	1	1	1	1	1	1	1	1	1	1	1	1	1	1	1	1	1	1	1
2462	2462 BB0243, BPP0239, BP0556 | hmgcL | (BB, BPP, BP) hydroxymethylglutaryl-CoA lyase	278	1	1	1	1	1	1	1	1	1	1	1	1	1	1	1	1	1	1	1	1	1	1	1	1	1	1	1	1	1	1	1	1	1		1	1	1	1	1	1	1	1	1	1	1	1	1
3311	3311 BB0244, BPP0240, BP0555 | smf | (BB, BPP, BP) conserved hypothetical protein	279	1						1		1	1		1	1		1	1	1	1	1	1	1	1	1	1	1	1	1				1	1		1					1	1	1	1	1	1	1	1
2463	2463 BB0245, BPP0241, BP0554 | lrp, alsB, livR, ihb, oppI | (BB, BPP, BP) leucine-responsive regulatory protein	280	1	1	1	1	1	1	1	1	1	1	1	1	1	1	1	1	1	1	1	1	1	1	1	1	1	1	1	1	1	1	1	1	1	1	1	1	1	1	1	1	1	1	1	1	1	1	1
2865	2865 BB0246, BPP0242, BP0553 | | (BB, BPP, BP) conserved hypothetical protein	281	1	1	1	1	1	1	1	1	1	1	1	1	1	1	1	1	1	1	1	1	1	1	1	1	1	1	1	1	1	1	1	1	1	1	1	1	1	1	1	1	1	1	1	1	1	1	1
2464	2464 BB0247, BPP0243, BP0552 | def, fms | (BB, BPP, BP) polypeptide deformylase	282	1	1	1	1	1	1	1	1	1	1	1	1	1	1	1	1	1	1	1	1	1	1	1	1	1	1	1	1		1	1	1	1	1	1	1	1	1	1	1	1	1	1	1	1	1	1
2866	2866 BB0248, BPP0244, BP0551 | fmt | (BB, BPP, BP) methionyl-tRNA formyltransferase	283	1	1	1	1	1	1	1	1	1	1	1	1	1	1	1	1	1	1	1	1	1	1	1	1	1	1	1	1			1	1	1		1	1	1	1	1	1	1	1	1	1	1	0	1
2867	2867 BB0249, BPP0245, BP0550 | | (BB, BPP, BP) conserved hypothetical protein	284	1	1	1	1	1	1	1	1	1	1	1	1	1	1	1	1	1	1	1	1	1	1	1	1	1	1	1	1	1	1	1	1	1	1	1	1	1	1	1	1	1	1	1	1	1	1	1
2465	2465 BB0250, BPP0246, BP0549 | | (BB, BPP, BP) probable haloacid dehalogenase-like hydrolase	285	1	1	1	1	1	1	1	1	1	1	1	1	1	1	1	1	1	1	1	1	1	1	1	1	1	1	1	1	1	1	1	1	1	1	1	1	1	1	1	1	1	1	1	1	1	1	1
2466	2466 BB0251, BPP0247, BP0548 | | (BB, BPP, BP) hypothetical protein	286	1					1	1		1	1	1	1	1	1	1	1	1	1	1	1	1	1	1	1	1	1	1	1			1	1	1		1			1	1	1	1	1	1	1		1	1
2467	2467 BB0252, BPP0248, BP0547 | | (BB, BPP, BP) putative lysine decarboxylase	287	1	1	1	1	1	1	1	1	1	1	1	1	1	1	1	1	1	1	1	1	1	1	1	1	1	1	1	1	1	1	1	1	1	1	1	1	1	1	1	1	1	1	1	1	1	1	1
3313	3313 BB0253, BPP0249, BP0546 | | (BB, BPP, BP) bacterioferritin	288	1	1	1	1	1	1	1	1	1	1	1	1	1	1	1	1	1	1	1	1	1	1	1	1	1	1	1	1	1	1	1	1	1	1	1	1	1	1	1	1	1	1	1	1	1	1	1
2468	2468 BB0254, BPP0250, BP0545 | | (BB, BPP, BP) conserved hypothetical protein	289	1	1	1	1	1	1	1	1	1	1	1	1	1	1	1	1	1	1	1	1	1	1	1	1	1	1	1	1	1	1	1	1	1	1	1	1	1	1	1	1	1	1	1	1	1	1	1
2111	2111 BB0255, BPP0251, BP0544 | | (BB, BPP, BP) putative 4-oxalocrotonate tautomerase	290	1	1	1	1	1	1	1	1	1	1	1	1	1	1	1	1	1	1	1	1	1	1	1	1	1	1	1	1	1	1	1	1	1	1	1	1	1	1	1	1	1	1	1	1	1	1	1
3691	3691 BB, BPP, BP | | (BB) BB0255 - B0256 intergenic region; (BPP) BPP0251 - BPP0252 intergenic region; (BP) BP0543 - BP0544 intergenic region	291	1	1	1	1	1	1	1	1	1	1	1	1	1	1	1	1	1	1	1	1	1	1	1	1	1	1	1	1	1	1	1	1	1		1	1	1	1	1	1	1	1	1	1	1	1	1
3314	3314 BB0256, BPP0252, BP0543 | | (BB, BPP, BP) conserved hypothetical protein	292	1	1	1	1	1	1	1	1	1	1	1	1	1	1	1	1	1	1	1	1	1	1	1	1	1	1	1	1	1	1	1	1	1	1	1	1	1	1	1	1	1	1	1	1	1	1	1
2469	2469 BB0257, BPP0253, BP0542 | | (BB, BPP, BP) putative exported protein	293	1	1	1	1	1	1	1	1	1	1	1	1	1	1	1	1	1	1	1	1	1	1	1	1	1	1	1	1	1	1	1	1	1	1	1	1	1	1	1	1	1	1	1	1	1	1	1
2470	2470 BB0258, BPP0254, BP0541 | | (BB, BPP, BP) probable transcriptional regulator	294	1	1	1	1	1	1	1	1	1	1	1	1	1	1	1	1	1	1	1	1	1	1	1	1	1	1	1	1	1	1	1	1	1	1	1	1	1	1	1	1	1	1	1	1	1	1	1
1704	1704 BB0259, BPP0256, BP0566 | | (BB, BPP, BP) putative dioxygenase	295	1	1	1	1	1	1	1	1	1	1	1	1	1	1	1	1	1	1	1	1	1	1	1	1	1	1	1	1		1	1	1	1		1	1	1	1	1	1	1	1	1	1	1	1	1
1703	1703 BB0260, BPP0257, BP0567 | | (BB, BPP, BP) conserved hypothetical protein	296	1						1		1	1	1	1	1	1	1	1	1	1	1	1	1	1	1	1	1	1	1	1			1	1	1					1	1	1	1	1		1	1	1
1702	1702 BB0261, BPP0258, BP0568 | | (BB, BPP, BP) putative amino acid efflux protein	297	1	1	1	1	1	1	1	1	1	1	1	1	1	1	1	1	1	1	1	1	1	1	1	1	1	1	1	1		1	1	1	1	1	1	1	1	1	1	1	1	1	1	1	1	1	1
3430	3430 BB0262, BPP0259, BP0569 | | (BB, BPP, BP) conserved hypothetical protein	298	1	1	1	1	1	1	1	1	1	1	1	1	1	1	1	1	1	1	1	1	1	1	1	1	1	1	1	1	1	1	1	1	1	1	1	1	1	1	1	1	1	1	1	1	1	1	1
1701	1701 BB0263, BPP0260, BP0570 | | (BB, BPP, BP) putative exported protein	299	1	1	1	1	1	1	1	1	1	1	1	1	1	1	1	1	1	1	1	1	1	1	1	1	1	1	1	1	1	1	1	1	1	1	1	1	1	1	1	1	1	1	1	1	1	1	1
1699	1699 BB0264, BPP0261, BP0571 | | (BB, BPP, BP) putative two-component sensor kinase	300	1	1	1	1	1	1	1	1	1	1	1	1	1	1	1	1	1	1	1	1	1	1	1	1	1	1	1	1	1	1	1	1	1	1	1	1	1	1	1	1	1	1	1	1	1	1	1
2202	2202 BB0265, BPP0262, BP0572 | | (BB, BPP, BP) putative two-component response regulator	301	1	1	1	1	1	1	1	1	1	1	1	1	1	1	1	1	1	1	1	1	1	1	1	1	1	1	1	1	1	1	1	1	1	1	1	1	1	1	1	1	1	1	1	1	1	1	1
3458	3458 BB0266, BPP0263, BP0573 | trkA | (BB, BPP, BP) Trk system potassium uptake protein	302	1	1	1	1	1	1	1	1	1	1	1	1	1	1	1	1	1	1	1	1	1	1	1	1	1	1	1	1	1	1	1	1	1	1	1	1	1	1	1	1	1	1	1	1	1	1	1
1698	1698 BB0267, BPP0264, BP0574 | trkH | (BB, BPP, BP) Trk system potassium uptake protein	303	1	1	1	1	1	1	1	1	1	1	1	1	1	1	1	1	1	1	1	1	1	1	1	1	1	1	1	1	1	1	1	1	1	1	1	1	1	1	1	1	1	1	1	1	1	1	1
1697	1697 BB0268, BPP0265, BP0575 | | (BB, BPP, BP) probable MarR-family transcriptional regulator	304	1	1	1	1	1	1	1	1	1	1	1	1	1	1	1	1	1	1	1	1		1	1	1	1	1	1	1		1	1	1	1	1	1	1	1	1		1	1	1	1	1	1	1	1
3679	3679 BB0269, BPP0266, BP0576 | | (BB, BPP, BP) conserved hypothetical protein	305	1	1	1	1	1	1	1	1	1	1	1	1	1	1	1	1	1	1	1	1	1	1	1	1	1	1	1	1		1	1	1	1		1	1	1	1	1	1	1	1	1		1	1	1
2201	2201 BB0270, BPP0267, BP0577 | | (BB, BPP, BP) conserved hypothetical protein	306	1	1	1		1	1	1		1							1													1	1	1	1		1	1	1	1	1		1		1		1	1	1	1
3243	3243 BB0270, BPP0267, BP0577 | | (BB, BPP, BP) conserved hypothetical protein	307	1	1	1	1	1	1	1	1	1	1	1	1	1	1	1	1	1	1	1	1	1	1	1	1	1	1	1	1	1	1	1	1	1	1	1	1	1	1	1	1	1	1	1	1	1	1	1
1696	1696 BB0271, BPP0268, BP0578 | | (BB, BPP, BP) conserved hypothetical protein	308	1	1	1	1	1	1	1	1	1	1	1	1	1	1	1	1	1	1	1	1		1	1	1	1	1	1	1			1	1	1		1	1	1	1	1	1	1	1	1	1	1
2373	2373 BB0276, BPP0273, BP0583 | | (BB, BPP, BP) probable ring hydroxylating beta subunit	309	1	1	1	1	1	1	1	1	1	1	1	1	1	1	1	1	1	1	1	1	1	1	1	1	1	1	1	1	1	1	1	1	1	1	1	1	1	1	1	1	1	1	1	1	1	1	1
2372	2372 BB0277, BPP0274, BP0584 | | (BB, BPP, BP) probable Ring hydroxylating alpha subunit	310	1	1	1	1	1	1	1	1	1	1	1	1	1	1	1	1	1	1	1	1	1	1	1	1	1	1	1	1	1	1	1	1	1	1	1	1	1	1	1	1	1	1	1	1	1	1	1
2371	2371 BB0278, BPP0275, BP0585 | | (BB, BPP, BP) putative ferredoxin reductase	311	1	1	1	1	1	1	1	1	1	1	1	1	1	1	1	1	1	1	1	1	1	1	1	1	1	1	1	1	1	1	1	1	1	1	1	1	1	1	1	1	1	1	1	1		1	1
2370	2370 BB0279, BPP0276, BP0586 | | (BB, BPP, BP) ferredoxin	312	1	1	1	1	1	1	1	1	1	1	1	1	1	1	1	1	1	1	1	1	1	1	1	1	1	1	1	1	1	1	1	1	1	1	1	1	1	1	1	1	1	1	1	1	1	1	1
2369	2369 BB0280, BPP0277, BP0589 | | (BB, BPP, BP) putative exported protein	313	1	1	1	1	1	1	1	1	1	1	1	1	1	1	1	1	1	1	1	1	1	1	1	1	1	1	1	1	1	1	1	1	1	1	1	1	1	1	1	1	1	1	1	1	1	1	1
3469	3469 BB0281, BPP0278, BP0590 | | (BB, BPP, BP) oxidoreductase, large chain	314	1	1			1	1	1	1	1	1	1	1	1	1	1	1	1	1	1	1	1	1	1	1	1	1	1		1		1	1	1		1	1	1	1	1	1	1	1	1	1		1
2368	2368 BB0282, BPP0279, BP0591 | | (BB, BPP, BP) oxidoreductase, medium chain	315	1	1	1	1	1	1	1	1	1	1	1	1	1	1	1	1	1	1	1	1	1	1	1	1	1	1	1	1		1	1	1	1	1	1	1	1	1	1	1	1	1	1	1	1	1	1
2367	2367 BB0283, BPP0280, BP0592 | | (BB, BPP, BP) putative iron-sulfur binding protein	316	1	1	1	1	1	1	1	1	1	1	1	1	1	1	1	1	1	1	1	1	1	1	1	1	1	1	1	1	1	1	1	1	1	1	1	1	1	1	1	1	1	1	1	1	1	1	1
6004	6004 BB0283, BPP0280, BP0592 | | (BB, BPP, BP) putative iron-sulfur binding protein	317	1			1	1	1	1	1	1	1	1	1	1	1	1	1	1	1	1	1	1	1	1	1	1	1	1	1	1	1	1	1	1	1	1	1		1	1	1	1	1	1	1	1	1	1
6003	6003 BB0284, BPP0281, BP0593 | | (BPP) Pseudogene; (BB, BP) putative exported protein	318	1			1	1		1	1	1	1	1	1	1	1	1	1	1	1	1	1	1	1	1	1	1	1	1	1	1	1	1	1	1	1				1	1	1	1	1	1	1	1	1	1
6002	6002 BB0284, BPP0281, BP0593 | | (BB, BP) putative exported protein ; (BPP) Pseudogene	319	1		1	1	1	1	1	1	1	1	1	1	1	1	1	1	1	1	1	1	1	1	1	1	1	1	1	1	1	1	1	1	1	1	1		1	1	1	1	1	1	1	1	1	1	1
2366	2366 BB0284, BPP0281, BP0593 | | (BB, BP) putative exported protein ; (BPP) Pseudogene	320	1	1	1	1	1	1	1	1	1	1	1	1	1	1	1	1	1	1	1	1	1	1	1	1	1	1	1	1	1	1	1	1	1	1	1	1	1	1	1	1	1	1	1	1	1	1	1
2365	2365 BB0285, BPP0282, BP0594 | | (BB, BPP, BP) probable ABC transporter, ATP-binding component	322	1	1			1	1	1	1	1	1	1	1	1	1	1	1	1	1	1	1	1	1	1	1	1	1	1	1	1	1	1	1	1		1	1		1	1	1	1	1	1	1	1	1
7019	7019 BB0286, BPP0283, BP0595 | | (BB, BPP, BP) ABC transporter, permease component	323	1	1	1	1	1	1	1	1	1	1	1	1	1	1	1	1	1	1	1	1	1	1	1	1	1	1	1	1	1	1	1	1	1	1	1	1	1	1	1	1	1	1	1	1	1	1	1
2364	2364 BPP0283, BP0595 | | (BPP, BP) ABC transporter, permease component	324	1	1	1	1	1	1	1	1	1	1	1	1	1	1	1	1	1	1	1	1	1	1	1	1	1	1	1	1	1	1	1	1	1	1	1	1	1	1	1	1	1	1	1	1	1	1	1
2951	2951 BB0289, BPP0286, BP0598 | | (BB, BPP, BP) conserved hypothetical protein	326	1	1	1	1	1	1	1	1	1	1	1	1	1	1	1	1	1	1	1	1	1	1	1	1	1	1	1	1			1	1	1		1	1	1	1	1	1	1	1	1		1
471	471 BB0290, BPP0287, BP0599 | | (BB, BPP, BP) conserved hypothetical protein	327	1	1		1	1	1	1	1	1	1	1	1	1	1	1	1	1	1	1	1	1	1	1	1	1	1	1	1		1	1	1	1		1	1		1	1	1	1	1	1	1	1	1	1
3610	3610 BB0291, BPP0288, BP0600 | | (BB, BPP, BP) conserved hypothetical protein	328	1	1	1	1	1	1	1	1	1	1	1	1	1	1	1	1	1	1	1	1	1	1	1	1	1	1	1	1	1	1	1	1	1	1	1	1	1	1	1	1	1	1	1	1	1	1	1
2669	2669 BB0292, BPP0289, BP0601 | | (BB, BPP, BP) rRNA methylase	329	1	1	1	1	1	0	0	1	0	1	1	1	1	1	1	1	1	1	1	1	1	1	0	1	1	0	1	0			0	1	1		1	1	1	1	1	1	1	1	1	1	1
473	473 BB0293, BPP0290, BP0602 | | (BB, BPP) putative exported protein ; (BP) Pseudogene	330	1	1	1	1	1	1	1	1	1	1	1	1	1	1	1	1	1	1	1	1	1	1	0	1	1	0	1	0	1	1	1	1	1	1	1	1	1	1	1	1	1	1	1	1	1	1	1
2952	2952 BB0294, BPP0291, BP0603 | gpsA | (BB, BPP, BP) glycerol-3-phosphate dehydrogenase [NAD(P)+]	331	1	1	1	1	1	1	1	1	1	1	1	1	1	1	1	1	1	1	1	1	1	1	1	1	1	1	1	1	1	1	1	1	1	1	1	1	1	1	1	1	1	1	1	1	1	1	1
474	474 BB0295, BPP0292, BP0604 | secB | (BB, BPP, BP) protein-export protein	332	1	1	1	1	1	1	1	1	1	1	1	1	1	1	1	1	1	1	1	1	1	1	0	1	1	0	1	0	1	1	1	1	1	1	1	1	1	1	1	1	1	1	1	1	1	1	1
2670	2670 BB0296, BPP0293, BP0605 | grxC | (BB, BPP, BP) glutaredoxin 3	333	1	1	1			1	1	1	1	1	1	1	1	1	1	1	1	1	1	1	1	1	1	1	1	1	1	1	1	1	1	1	1		1	1		1	1	1	1	1	1	1	1	1	1
475	475 BB0297, BPP0294, BP0606 | | (BB, BPP, BP) conserved hypothetical protein	334	1	1	1	1	1	1	1	1	1	1	1	1	1	1	1	1	1	1	1	1	1	1	1	1	1	1	1	1	1	1	1	1	1	1	1	1	1	1	1	1	1	1	1	1	1	1	1
476	476 BB0298, BPP0295, BP0607 | gpmA, gpm | (BB, BPP, BP) phosphoglycerate mutase 1	335	1	1	1	1	1	1	1	1	1	1	1	1	1	1	1	1	1	1	1	1	1	1	1	1	1	1	1	1	1	1	1	1	1	1	1	1	1	1	1	1	1	1	1	1	1	1	1
	single gene variant 2	335.5
477	477 BB0299, BPP0296, BP0608 | | (BB, BPP, BP) putative peptidase	336	0	1	1	1	0	1	0	1	1	1	1	1	1	1	1	1	1	1	1	1	0	0	0	1	0	0	1	0	1	1	0	1	1	0	1	1	1	1	1	1	0	0	1	1	1	1	1
478	478 BB0300, BPP0297, BP0609 | ctpA | (BB, BPP, BP) putative carboxy-terminal processing protease precursor	337	1	1	1	1	1	1	1	1	1	1	1	1	1	1	1	1	1	1	1	1	1	1	1	1	0	1	1	1	1	1	1	1	1	1	1	1	1	1	1	1	1	1	1	1	1	1	1
3557	3557 BB0301, BPP0298, BP0610 | thiF | (BB, BPP, BP) adenylyltransferase	338	1	1	1	1	1	1	1	1	1	1	1	1	1	1	1	1	1	1	1	1	1	1	1	1	1	1	1	1		1	1	1	1	1	1	1	1	1	1	1	1	1	1	1	1	1	1
2345	2345 BB0302, BPP0299, BP0209 | | (BB, BPP, BP) putative GntR-family transcriptional regulator	339	1	1	1	1	1	1	1	1	1	1	1	1	1	1	1	1	1	1	1	1	1	1	1	1	1	1	1	1			1	1	1	1	1	1	1	1	1	1	1	1	1	1	1	1	1
2344	2344 BB0303, BPP0300, BP0208 | | (BB, BPP, BP) putative oxidoreductase	340	1	1	1	1	1	1	1	1	1	1	1	1	1	1	1	1	1	1	1	1	1	1	1	1	1	1	1	1	1	1	1	1	1		1	1	1	1	1	1	1	1	1	1	1	1	1
2342	2342 BB0304, BPP0301, BP0206 | thiC | (BB, BPP, BP) thiamine biosynthesis protein	341	1	1	1	1	1	1	1	1	1	1	1	1	1	1	1	1	1	1	1	1	1	1	1	1	1	1	1	1	1	1	1	1	1	1	1	1	1	1	1	1	1	1	1	1	1	1	1
2100	2100 BB0305, BPP0302, BP0205 | | (BP) putative exported protein ; (BB, BPP) putative lipoprotein	342	1	1	1	1	1	1	1	1	1	1	1	1	1	1	1	1	1	1	1	1	1	1	1	1	1	1	1	1	1	1	1	1	1	1	1	1	1	1	1	1	1	1	1	1	1	1	1
2341	2341 BB0306, BPP0303, BP0204 | | (BB, BPP, BP) putative restriction endonuclease	343	1	1	1	1	1	1	1	1	1	1	1	1	1	1	1	1	1	1	1	1		1	1	1	1	1	1	1	1	1	1	1	1	1	1	1	1	1	1	1	1	1	1	1		1	1
1644	1644 BB0307, BPP0304, BP0740 | | (BB, BPP, BP) putative DNA methylase	344	1	1	1	1	1	1	1	1	1	1	1	1	1	1	1	1	1	1	1	1	1	1	1	1	1	1	1	1	1	1	1	1	1	1	1	1	1	1	1	1	1	1	1	1	1	1	1
7022	7022 BB0308, BB0309, BPP0305, BPP0306, BP0741, BP0744 | | (BB, BB, BPP, BPP, BP, BP) putative transcriptional regulator	345	1	1	1		1	1	1	1		1			1	1	1	1		1	1				1			1			1	1		1	1	1	1	1	1	1		1	1	1		1	1	1
	single gene variant 3	345.5
3562	3562 BB0309, BPP0306, BP0744 | | (BB, BPP, BP) putative transcriptional regulator	346	1	1	1	1	1	1	1	1	1	1	1	1	1	1	1	1	1	1	1	1	1	1	1	1	1	1	1	1	1	0	0	1	0		0	0	0	0	1	1	0	0	1		1	0	0
720	720 BB0310, BPP0307, BP0745 | | (BB, BPP, BP) putative transcriptional regulator	347	1	1	1	1	1	1	1	1	1	1	1	1	1	1	1	1	1	1	1	1	1	1	1	1	1	1	1	1			1	1	1		1	1	1	1	1	1	1	1	1	1	1
721	721 BB0311, BPP0308, BP0746 | proB | (BB, BPP, BP) glutamate 5-kinase	348	1	1	1	1	1	1	1	1	1	1	1	1	1	1	1	1	1	1	1	1	1	1	1	1	1	1	1	1	1	1	1	1	1	1	1	1	1	1	1	1	1	1	1	1	1	1	1
722	722 BB0312, BPP0309, BP0747 | | (BB, BPP, BP) probable GTP-binding protein	349	1	1	1	1	1	1	1	1	1	1	1	1	1	1	1	1	1	1	1	1	1	1	1	1	1	1	1	1			1	1	1		1	1	1	1	1	1	1	1	1
723	723 BB0313, BPP0310, BP0748 | rpmA | (BB, BPP, BP) 50S ribosomal protein L27	350	1	1	1	1	1	1	1	1	1	1	1	1	1	1	1	1	1	1	1	1	1	1	1	1	1	1	1	1	1	1	1	1	1	1	1	1	1	1	1	1	1	1	1	1	1	1	1
724	724 BB0314, BPP0311, BP0749 | rplU | (BB, BPP, BP) 50S ribosomal protein L21	351	1	1	1	1	1	1	1	1	1	1	1	1	1	1	1	1	1	1	1	1	1	1		1	1	1	1	1	1	1	1	1	1	1	1	1	1	1	1	1	1	1	1	1	1	1	1
725	725 BB0315, BPP0312, BP0750 | | (BB, BPP, BP) conserved hypothetical protein	352	1	1	1	1	1	1	1	1	1	1	1	1	1	1	1	1	1	1	1	1	1	1	1	1	1	1	1	1	1	1	1	1	1	1	1	1	1	1	1	1	1	1	1	1	1	1	1
726	726 BB0316, BPP0313, BP0751 | ispB, cel | (BB, BPP, BP) octaprenyl-diphosphate synthase	353	1	1	1	1	1	1	1	1	1	1	1	1	1	1	1	1	1	1	1	1	1	1	1	1	1	1	1	1	1	1	1	1	1		1	1	1	1	1	1	1	1	1	1	1	1	1
727	727 BB0317, BPP0314, BP0752 | | (BB, BPP, BP) LysR-family transcriptional regulator	354	1	1	1	1	1	1	1	1	1	1	1	1	1	1	1	1	1	1	1	1	1	1	1	1	1	1	1	1	1	1	1	1	1	1	1	1	1	1	1	1	1	1	1	1	1	1	1
728	728 BB0318, BPP0315, BP0753 | hyuA | (BB, BP) putative hydantoin utilization protein A ; (BPP) Pseudogene	355	1	1	1	1	1	1	1	1	1	1	1	1	1	1	1	1	1	1	1	1	1	1	1	1	1	1	1	1	1	1	1	1	1	1	1	1	1	1	1	1	1	1	1	1	1	1	1
729	729 BB0319, BPP0316, BP0754 | hyuB | (BB, BPP, BP) hydantoin utilization protein B	356	1	1	1	1	1	1	1	1	1	1	1	1	1	1	1	1	1	1	1	1	1	1	1	1	1	1	1	1	1	1	1	1	1	1	1	1	1	1	1	1	1	1	1	1	1	1	1
2997	2997 BB0320, BPP0317, BP0755 | | (BB, BPP, BP) putative amino acid deaminase	357	1	1	1	1	1	1	1	1	1	1	1	1	1	1	1			1	1	1				1	1	1	1	1	1	1	1	1		1	1	1	1	1		1	1	1		1	1	1	1
7023	7023 BB0321, BPP0318, BP0756 | | (BB, BPP) putative exported protein ; (BP) Pseudogene	358	1	1	1	1	1	1	1	1	1	1	1	1	1	1	1	1	1	1	1	1	1	1	1	1	1	1	1	1	1	1	1	1	1	1	1	1	1	1	1	1	1	1	1	1	1	1	1
937	937 BB0322, BPP0319, BP0757 | gabD | (BB, BPP, BP) succinate-semialdehyde dehydrogenase [NADP+]	359	1						1		1	1	1		1		1	1	1	1	1	1	1	1	1	1	1	1	1	1			1	1	1					1	1	1		1
936	936 BB0323, BPP0320, BP0758 | cyaC, HlyC | (BB, BPP, BP) cyclolysin-activating lysine-acyltransferase	361	1	1	1	1	1	1	1	1	1	1	1	1	1	1	1	1	1	1	1	1	1	1	1	1	1	1	1	1			1	1	1		1	1	1	1	1	1	1	1	1		1
3664	3664 BB, BPP, BP | | (BB) BB0323 - B0324 intergenic region; (BPP) BPP0320 - BPP0321 intergenic region; (BP) BP0758 - BP0760 intergenic region	362	1	1	1	1	1	1	1	1	1	1	1	1	1	1	1	1	1	1	1	1	1	1	1	1	1	1	1	1	1	1	1	1	1	1	1	1	1	1	1	1	1	1	1	1	1	1	1
935	935 BB0324, BPP0321, BP0760 | cyaA, cya | (BB, BPP, BP) bifunctional hemolysin-adenylate cyclase precursor	363	1	1	1	1	1	1	1	1	1	1	1	1	1	1	1	1	1	1	1	1	1	1	1	1	1	1	1	1	1	1	1	1	1	1	1	1	1	1	1	1	1	1	1	1	1	1	1
3388	3388 BB0325, BPP0322, BP0761 | cyaB | (BB, BPP, BP) cyclolysin secretion ATP-binding protein	364	1	1	1	1	1	1	1	1	1	1	1	1	1	1	1	1	1	1	1	1	1	1	1	1	1	1	1	1		1	1	1	1	1	1	1	1	1	1	1	1	1	1	1	1	1	1
3738	3738 BB0325, BPP0322, BP0761 | cyaB | (BB, BPP, BP) cyclolysin secretion ATP-binding protein	365	1	1		1	1	1	1	1	1	1	1	1	1	1	1	1	1	1	1	1	1	1	1	1	1	1	1	1	1	1	1	1	1	1	1	1	1	1	1	1	1	1	1	1	1	1	1
6025	6025 BB0326, BPP0323, BP0762 | cyaD | (BB, BPP, BP) cyclolysin secretion protein	366	1	1	1	1	1	1	1	1	1	1	1	1	1	1	1	1	1	1	1	1	1	1	1	1	1	1	1	1	1	1	1	1	1	1	1	1	1	1	1	1	1	1	1	1	1	1	1
8165	8165 BB0326, BPP0323, BP0762 | cyaD | (BB, BPP, BP) cyclolysin secretion protein	367	1	1	1	1	1	1	1	1	1	1	1	1	1	1	1	1	1	1	1	1	1	1	1	1	1	1	1	1	1	1	1	1	1	1	1	1	1	1	1	1	1	1	1	1	1	1	1
934	934 BB0326, BPP0323, BP0762 | cyaD | (BB, BPP, BP) cyclolysin secretion protein	368	1	1	1	1	1	1	1	1	1	1	1	1	1	1	1	1	1	1	1	1	1	1	1	1	1	1	1	1	1	1	1	1	1	1	1	1	1	1	1	1	1	1	1	1	1	1	1
3029	3029 BB0327, BPP0324, BP0763 | cyaE | (BB, BPP, BP) cyclolysin secretion protein	369	1	1	1	1	1	1	1	1	1	1	1	1	1	1	1	1	1	1	1	1	1	1	1	1	1	1	1	1	1	1	1	1	1	1	1	1	1	1	1	1	1	1	1	1	1	1	1
3028	3028 BB0328, BPP0325, BP0764 | cyaX | (BB, BP) probable LysR-family transcriptional regulator ; (BPP) Pseudogene	370	1	1			1	1	1	1	1	1	1	1	1	1	1	1	1	1	1	1	1	1	1	1	1	1	1	1			1	1	1		1			1	1	1	1	1	1
933	933 BB0329, BPP0326, BP0765 | | (BB, BPP, BP) probable extracellular solute-binding protein	371	1	1	1	1	1	1	1	1	1	1	1	1	1	1	1	1	1	1	1	1	1	1	1	1	1	1	1	1	1	1	1	1	1	1	1	1	1	1	1	1	1	1	1	1	1	1	1
932	932 BB0330, BPP0327, BP0766 | gltJ | (BB, BPP, BP) glutamate/aspartate transport system permease protein	372	1	1	1	1	1	1	1	1	1	1	1	1	1	1	1	1	1	1	1	1	1	1	1	1	1	1	1	1	1	1	1	1	1	1	1	1	1	1	1	1	1	1	1	1	1	1	1
3387	3387 BB0331, BPP0328, BP0767 | gltK | (BB, BPP, BP) glutamate/aspartate transport system permease protein	373	1	1	1	1	1	1	1	1	1	1	1	1	1	1	1	1	1	1	1	1	1	1	1	1	1	1	1	1	1	1	1	1	1	1	1	1	1	1	1	1	1	1	1	1	1	1	1
3655	3655 BB0332, BPP0329, BP0768 | gltL | (BB, BPP, BP) glutamate/aspartate transport ATP-binding protein	374	1	1	1	1	1	1	1	1	1	1	1	1	1	1	1	1	1	1	1	1	1	1	1	1	1	1	1	1	1	1	1	1	1	1	1	1	1	1	1	1	1	1	1	1	1	1	1
2718	2718 BB0333, BPP0330, BP0769 | | (BB, BPP, BP) probable aminotransferase	375	1	1	1	1	1	1	1	1	1	1	1	1	1	1	1	1	1	1	1	1	1	1	1	1	1	1	1	1	1	1	1	1	1		1	1	1	1	1	1	1	1	1	1	1	1	1
931	931 BB0334, BPP0331, BP0770 | | (BB, BPP, BP) putative membrane protein	376	1	1	1	1	1	1	1	1	1	1	1	1	1	1	1	1	1	1	1	1	1	1	1	1	1	1	1	1	1		1	1	1	1	1	1	1	1	1	1	1	1	1	1	1	1	1
930	930 BB0335, BPP0332, BP0771 | | (BB, BPP, BP) putative exported protein	377	1	1	1	1	1	1	1	1	1	1	1	1	1	1	1	1	1	1	1	1	1	1	1	1	1	1	1	1	1		1	1	1	1	1	1	1	1	1	1	1	1	1	1	1	1	1
2717	2717 BB0336, BPP0333, BP0772 | | (BB, BPP, BP) putative acetoacetyl-CoA reductase	378	1	1			1	1	1		1	1	1	1	1	1	1	1	1	1	1	1	1	1	1	1	1	1	1	1			1	1	1		1	1	1	1	1	1	1	1	1	1	1
929	929 BB0337, BPP0334, BP0773 | | (BB, BPP, BP) putative acetolactate synthase large subunit	379	1	1	1	1	1	1	1	1	1	1	1	1	1	1	1	1	1	1	1	1	1	1	1	1	1	1	1	1			1	1	1		1	1	1	1	1	1	1	1	1	1	1
3385	3385 BB0337, BPP0334, BP0773 | | (BB, BPP, BP) putative acetolactate synthase large subunit	380	1	1	0	1	1	1	1	1	1	1	1	1	1	1	1	1	1	1	1	1	1	1	1	1	1	1	1	1	1	1	1	1	1	1	1	1	1	1	1	1	1	1	1	1	1	1	1
3704	3704 BB0337, BPP0334, BP0773 | | (BB, BPP, BP) putative acetolactate synthase large subunit	381	1	1	1	1	1	1	1	1	1	1	1	1	1	1	1	1	1	1	1	1	1	1	1	1	1	1	1	1	1	1	1	1	1	1	1	1	1	1	1	1	1	1	1	1	1	1	1
3027	3027 BB0338, BPP0335, BP0774 | | (BB, BPP, BP) probable GntR-family transcriptional regulator	382	1	1	1	1	1	1	1	1	1	1	1	1	1	1	1	1	1	1	1	1	1	1	1	1	1	1	1	1	1	1	1	1	1	1	1	1	1	1	1	1	1	1	1	1	1	1	1
7024	7024 BB0339, BPP0336 | | (BB, BPP) hypothetical protein	383	1	1				1	1	1	1	1	1	1	1	1	1	1	1	1	1	1	1	1	1	1	1	1	1	1	1	1	1	1	1	1	1		1	1	1	1	1	1	1	1	1	1	1
928	928 BB0340, BPP0337, BP0775 | | (BB, BPP, BP) hypothetical protein	384	1	1			1	1	1	1	1	1	1	1	1	1	1	1	1	1	1	1	1	1	1	1	1	1	1	1	1	1	1	1	1	1	1	1		1	1	1	1	1	1	1	1	1	1
926	926 BB0341, BPP0338, BP0776 | | (BB, BPP, BP) probable GntR-family transcriptional regulator	385	1	1	1	1	1	1	1	1	1	1	1	1	1	1	1	1	1	1	1	1	1	1	1	1	1	1	1	1	1	1	1	1	1	1	1	1	1	1	1	1	1	1	1	1	1	1	1
925	925 BB0342, BPP0339, BP0777 | | (BB, BPP, BP) probable Zinc-binding dehydrogenase	386	1	1	1	1	1	1	1	1	1	1	1	1	1	1	1	1	1	1	1	1	1	1	1	1	1	1	1	1	1	1	1	1	1	1	1	1	1	1	1	1	1	1	1	1	1	1	1
3026	3026 BB0343, BPP0340, BP0778 | | (BB, BPP, BP) putative acetyl-CoA synthetase	387	1				1	1	1	1	1	1	1	1	1	1	1	1	1	1	1	1	1	1	1	1	1	1	1	1			1		1					1	1	1	1	1
3025	3025 BB0344, BPP0341, BP0779 | | (BB, BPP, BP) conserved hypothetical protein	388	1	1	1	1	1	1	1	1	1	1	1	1	1	1	1	1	1	1	1	1	1	1	1	1	1	1	1	1	1	1	1	1	1	1	1	1	1	1	1	1	1	1	1	1	1	1	1
924	924 BB0345, BPP0342, BP0780 | | (BB, BPP, BP) putative membrane protein	389	1	1	1	1	1	1	1	1	1	1	1	1	1	1	1	1	1	1	1	1	1	1	1	1	1	1	1	1	1	1	1	1	1	1	1	1	1	1	1	1	1	1	1	1	1	1	1
923	923 BB0346, BPP0343, BP0781 | | (BB, BPP, BP) probable ABC transporter, ATP-binding component	390	1	1	1	1	1	1	1	1	1	1	1	1	1	1	1	1	1	1	1	1	1	1	1	1	1	1	1	1	1	1	1	1	1	1	1	1	1	1	1	1	1	1	1	1	1	1	1
922	922 BB0347, BPP0344, BP0782 | | (BB, BPP, BP) putative exported protein	391	1	1	1	1	1	1	1	1	1	1	1	1	1	1	1	1	1	1	1	1	1	1	1	1	1	1	1	1	1	1	1	1	1	1	1	1	1	1	1	1	1	1	1	1	1	1	1
921	921 BB0348, BPP0345, BP0783 | | (BB, BPP, BP) putative dioxygenase	392	1					1	1		1	1	1	1	1	1	1	1	1	1	1	1	1	1	1	1	1	1	1	1	1	1	1	1	1	1	1			1	1	1	1	1	1	1		1	1
920	920 BB0349, BPP0346, BP0784 | ilvB | (BB, BP) putative acetolactate synthase large subunit ; (BPP) Pseudogene	393	1	1	1	1	1	1	1	1	1	1	1	1	1	1	1	1	1	1	1	1	1	1	1	1	1	1	1	1	1	1	1	1	1	1	1	1	1	1	1	1	1	1	1	1	1	1	1
3024	3024 BB0350, BPP0347, BP0785 | | (BB, BPP, BP) putative mechanosensitive channel protein	394	1	1	1	1	1	1	1	1	1	1	1	1	1	1	1	1	1	1	1	1	1	1	1	1	1	1	1	1	1	1	1	1	1	1	1	1	1	1	1	1	1	1	1	1	1	1	1
7025	7025 BB0351, BPP0348 | | (BB, BPP) LysR family regulatory protein	395	1	1	1	1	1	1	1	1	1	1	1	1	1	1	1	1	1	1	1	1	1	1	1	1	1	1	1	1	1	1	1	1	1		1	1	1	1	1	1	1	1	1	1	1	1	1
5080	5080 BB0352, BPP0349 | | (BB, BPP) CAIB/BAIF family protein	396	1	1	1	1	1	1	1	1	1	1	1	1	1	1	1	1	1	1	1	1	1	1	1	1	1	1	1	1	1		1	1	1	1	1	1	1	1	1	1	1	1	1	1	1	1	1
5079	5079 BB0352, BPP0349 | | (BB, BPP) CAIB/BAIF family protein	397	1	1	1	1	1	1	1	1	1	1	1	1	1	1	1	1	1	1	1	1	1	1	1	1	1	1	1	1	1	1	1	1	1		1	1	1	1	1	1	1	1	1	1	1	1	1
5078	5078 BB0353, BPP0350 | | (BB, BPP) conserved hypothetical protein	398	1	1	1	1	1	1	1	1	1	1	1	1	1	1	1	1	1	1	1	1	1	1	1	1	1	1	1	1	1	1	1	1	1	1	1	1	1	1	1	1	1	1	1	1	1	1	1
5077	5077 BB0353, BPP0350 | | (BB, BPP) conserved hypothetical protein	399	1					1	1		1	1	1	1	1	1	1	1	1	1	1	1	1	1	1	1	1	1	1	1			1	1	1					1	1	1	1	1	1	1	1	1
5076	5076 BB0354, BPP0351 | | (BB, BPP) GntR family regulatory protein	400	1	1	1	1	1	1	1	1	1	1	1	1	1	1	1	1	1	1	1	1	1	1	1	1	1	1	1	1	1	1	1	1	1	1	1	1	1	1	1	1	1	1	1	1	1	1	1
5075	5075 BB0355, BPP0352 | | (BB, BPP) conserved hypothetical protein	401	1	1	1	1	1	1	1	1	1	1	1	1	1	1	1	1	1	1	1	1	1	1	1	1	1	1	1	1	1	1	1	1	1	1	1	1	1	1	1	1	1	1	1	1	1	1	1
5074	5074 BB0356, BPP0353 | | (BB, BPP) putative dehydratase	402	1	1	1	1	1	1	1	1	1	1	1	1	1	1	1	1	1	1	1	1	1	1	1	1	1	1	1	1	1	1	1	1	1	1	1	1	1	1	1	1	1	1	1	1	1	1	1
5073	5073 BB0356, BPP0353 | | (BB, BPP) putative dehydratase	403	1	1	1	1	1	1	1	1	1	1	1	1	1	1	1	1	1	1	1	1	1	1	1	1	1	1	1	1	1	1	1	1	1	1	1	1	1	1	1	1	1	1	1	1	1	1	1
5071	5071 BB0357, BPP0354 | | (BB, BPP) putative exported protein	404	1	1	1	1	1	1	1	1	1	1	1	1	1	1	1	1	1	1	1	1	1	1	1	1	1	1	1	1	1	1	1	1	1	1	1	1	1	1	1	1	1	1	1	1	1	1	1
5072	5072 BB0358, BPP0355 | | (BB, BPP) putative exported protein	405	1	1	1	1	1	1	1	1	1	1	1	1	1	1	1	1	1	1	1	1	1	1	1	1	1	1	1	1	1	1	1	1	1	1	1	1	1	1	1	1	1	1	1	1	1	1	1
5070	5070 BB0359, BPP0356 | | (BB, BPP) hypothetical protein	406	1	1	1	1	1	1	1	1	1	1	1	1	1	1	1	1	1	1	1	1	1	1	1	1	1	1	1	1	1	1	1	1	1	1	1	1	1	1	1	1	1	1	1	1	1	1	1
5069	5069 BB0360, BPP0357 | | (BB, BPP) transcriptional regulator	407	1	1	1	1	1	1	1	1	1	1	1	1	1	1	1	1	1	1	1	1	1	1	1	1	1	1	1	1	1	1	1	1	1	1	1	1	1	1	1	1	1	1	1	1	1	1	1
5068	5068 BB0361, BPP0358 | scoB | (BB, BPP) putative succinyl-CoA:3-ketoacid-coenzyme A transferase subunit B	408	1	1	1	1	1	1	1	1	1	1	1	1	1	1	1	1	1	1	1	1	1	1	1	1	1	1	1	1	1	1	1	1	1	1	1	1	1	1	1	1	1	1	1	1	1	1	1
5067	5067 BB0362, BPP0359 | scoA | (BB, BPP) putative succinyl-CoA:3-ketoacid-coenzyme A transferase subunit A	409	1	1	1	1	1	1	1	1	1	1	1	1	1	1	1	1	1	1	1	1	1	1	1	1	1	1	1	1			1	1	1		1	1	1	1	1	1	1	1	1	1	1
5066	5066 BB0363, BPP0360 | | (BB, BPP) LysR family regulatory protein	411																				1	1	1	1	1	1	1	1											1	1	1	1
5065	5065 BB0364, BPP0361 | | (BB, BPP) enoyl-CoA hydratase/isomerase family protein	412	1	1	1	1	1	1	1	1	1	1	1	1	1	1	1	1	1	1	1	1	1	1	1	1	1	1	1	1	1	1	1	1	1	1	1	1	1	1	1	1	1	1	1	1	1	1	1
5064	5064 BB0365, BPP0362 | | (BB, BPP) conserved hypothetical protein	413	1	1	1	1	1	1	1	1	1	1	1	1	1	1	1	1	1	1	1	1	1	1	1	1	1	1	1	1	1	1	1	1	1	1	1	1	1	1	1	1	1	1	1	1	1	1	1
5063	5063 BB0366, BPP0363 | | (BB, BPP) putative exported protein	414	1	1	1	1	1	1	1	1	1	1	1	1	1	1	1	1	1	1	1	1	1	1	1	1	1	1	1	1	1	1	1	1	1	1	1	1	1	1	1	1	1	1	1	1	1	1	1
5062	5062 BB0367, BPP0364 | | (BB, BPP) branched-chain amino acid transport system permease	415	1			1	1	1	1	1	1	1	1	1	1	1	1	1	1	1	1	1	1	1	1	1	1	1	1	1	1	1	1	1	1	1	1	1		1	1	1	1	1	1	1	1	1	1
5061	5061 BB0368, BPP0365 | | (BB, BPP) branched-chain amino acid transport system permease	416	1	1	1	1	1	1	1	1	1	1	1	1	1	1	1	1	1	1	1	1	1	1	1	1	1	1	1	1	1	1	1	1	1	1	1	1	1	1	1	1	1	1	1	1	1	1	1
5059	5059 BB0369, BPP0366 | | (BB, BPP) ABC transport system ATP-binding protein	417	1	1	1	1	1	1	1	1	1	1	1	1	1	1	1	1	1	1	1	1	1	1	1	1	1	1	1	1	1	1	1	1	1	1	1	1	1	1	1	1	1	1	1	1	1	1	1
5060	5060 BB0369, BPP0366 | | (BB, BPP) ABC transport system ATP-binding protein	418	1	1	1	1	1	1	1	1	1	1	1	1	1	1	1	1	1	1	1	1	1	1	1	1	1	1	1	1	1	1	1	1	1	1	1	1	1	1	1	1	1	1	1	1	1	1	1
5058	5058 BB0370, BPP0367 | | (BB, BPP) ABC transport system ATP-binding protein	419	1	1	1	1	1	1	1	1	1	1	1	1	1	1	1	1	1	1	1	1	1	1	1	1	1	1	1	1	1	1	1	1	1	1	1	1	1	1	1	1	1	1	1	1	1	1	1
5057	5057 BB0371, BPP0368 | | (BB, BPP) putative short chain dehydrogenase	420	1	1		1	1	1	1	1	1	1	1	1	1	1	1	1	1	1	1	1	1	1	1	1	1	1	1	1	1	1	1	1	1		1	1	1	1	1	1	1	1	1	1	1	1	1
5056	5056 BB0372, BPP0369 | | (BB, BPP) conserved hypothetical protein	421	1	1	1	1	1	1	1	1	1	1	1	1	1	1	1	1	1	1	1	1	1	1	1	1	1	1	1	1	1	1	1	1	1		1	1	1	1	1	1	1	1	1	1	1	1	1
5053	5053 BB0373, BPP0370 | | (BB, BPP) putative short chain dehydrogenase	422	1	1	1	1	1	1	1	1	1	1	1	1	1	1	1	1	1	1	1	1	1	1	1	1	1	1	1	1	1	1	1	1	1	1	1	1	1	1	1	1	1	1	1	1	1	1	1
5055	5055 BB0373, BPP0370 | | (BB, BPP) putative short chain dehydrogenase	423	1	1		1	1	1	1	1	1	1	1	1	1	1	1	1	1	1	1	1	1	1	1	1	1	1	1	1	1	1	1	1	1	1	1	1	1	1	1	1	1	1	1	1	1	1	1
5054	5054 BB0374, BPP0371 | | (BB, BPP) NADH:flavin oxidoreductase/NADH oxidase family protein	424	1	1	1	1	1	1	1	1	1	1	1	1	1	1	1	1	1	1	1	1	1	1	1	1	1	1	1	1	0	0	1	1	1	1	1	1	1	1	1	1	1	1	1		1	1	1
5052	5052 BB0375, BPP0372 | | (BB, BPP) putative exported protein	425	1	1	1	1	1	1	1	1	1	1	1	1	1	1	1	1	1	1	1	1	1	1	1	1	1	1	1	1	1	1	1	1	1	1	1	1	1	1	1	1	1	1	1	1	1	1	1
5051	5051 BB0376, BPP0373 | | (BB, BPP) putative membrane protein	426	1	1	1	1	1	1	1	1	1	1	1	1	1	1	1	1	1	1	1	1	1	1	1	1	1	1	1	1	1	1	1	1	1	1	1	1	1	1	1	1	1	1	1	1	1	1	1
5050	5050 BB0377, BPP0374 | | (BB, BPP) putative membrane protein	427	1	1	1	1	1	1	1	1	1	1	1	1	1	1	1	1	1	1	1	1	1	1	1	1	1	1	1	1	1	1	1	1	1	1	1	1	1	1	1	1	1	1	1	1	1	1	1
5049	5049 BB0378, BPP0375 | | (BB, BPP) sensor kinase protein	428	1	1	1	1	1	1	1	1	1	1	1	1	1	1	1	1	1	1	1	1	1	1	1	1	1	1	1	1	1	1	1	1	1	1	1	1	1	1	1	1	1	1	1	1	1	1	1
5048	5048 BB0379, BPP0376 | | (BB, BPP) transcriptional regulatory protein	429	1	1	1	1	1	1	1	1	1	1	1	1	1	1	1	1	1	1	1	1	1	1	1	1	1	1	1	1	1	1	1	1	1	1	1	1	1	1	1	1	1	1	1	1	1	1	1
	RD4	429.5
6013	6013 BPP0377 | | (BPP) conserved hypothetical protein	430	0				0	0	0	1	0	0	1	0	1	0	0	1	0	0	0	0	0	0	0	1	0	0	1	0	1	1	0	0	1		1	1	1	1	1	1	1	1	1	1	1	1	1
6026	6026 BPP0377 | | (BPP) conserved hypothetical protein	431	1			1	1	1	1	1	1	1	1	1	1	1	1	1	1	1	1	1	1	1	1	1	1	1	1	1			1	1	1		1			1	1	1	1	1	1			1
6012	6012 BPP0378 | | (BPP) conserved hypothetical protein	432	0	0	0	1	1	1	0	1	0	1	1	0	1	1	0	1	0	1	1	0	0	0	0	1	0	1	1	0	1	1	0	0	1	1	0	0	1	1	1	1	0	0	1	1	1	1	1
6027	6027 BPP0378 | | (BPP) conserved hypothetical protein	433	1	1	1	1	1	1	1	1	1	1	1	1	1	1	1	1	1	1	1	1	1	1	1	1	1	1	1	1			1	1	1		1	1	1	1	1	1	1	1	1	1	1
6011	6011 BPP0379 | | (BPP) conserved hypothetical protein	434	0			1	1	1	0	1	0	0	1	0	1	0	0	1	0	0	0	0	0	0	0	1	0	1	1	1	1	1	0	0	0	1	0	0	0	1	1	1	0	0		1	1	1	1
	RD4 end	434.5
6028	6028 BPP0379 | | (BPP) conserved hypothetical protein	435	1	1	1	1	1	1	1	1	1	1	1	1	1	1	1	1	1	1	1	1	1	1	1	1	1	1	1	1	1	1	1	1	1	1	1	1	1	1	1	1	1	1	1	1	1	1	1
6029	6029 BPP0380 | | (BPP) acetyltransferase (GNAT) family protein	436	1	1	1	1	1	1	1	1	1	1	1	1	1	1	1	1	1	1	1	1	1	1	1	1	1	1	1	1	1	1	1	1	1	1	1	1	1	1	1	1	1	1	1	1	1	1	1
3532	3532 BB0383, BPP0381, BP0677 | hemA | (BB, BPP, BP) glutamyl-tRNA reductase	437	1	1	1	1	1	1	1	1	1	1	1	1	1	1	1	1	1	1	1	1	1	1	1	1	1	1	1	1	1	1	1	1	1	1	1	1	1	1	1	1	1	1	1	1	1	1	1
1599	1599 BB0384, BPP0382, BP0678 | prfA, sueB, uar | (BB, BPP, BP) peptide chain release factor 1	438	1	1	1	1	1	1	1	1	1	1	1	1	1	1	1	1	1	1	1	1	1	1	1	1	1	1	1	1	1	1	1	1	1	1	1	1	1	1	1	1	1	1	1	1	1	1	1
1600	1600 BB0385, BPP0383, BP0679 | hemK | (BB, BPP, BP) heme biosynthesis protein	439	1	1	1	1	1	1	1	1	1	1	1	1	1	1	1	1	1	1	1	1	1	1	1	1	1	1	1	1	1	1	1	1	1	1	1	1	1	1	1	1	1	1	1	1	1	1	1
1601	1601 BB0386, BPP0384, BP0680 | | (BB, BPP, BP) conserved hypothetical protein	440	1	1	1	1	1	1	1	1	1	1	1	1	1	1	1	1	1	1	1	1	1	1	1	1	1	1	1	1	1	1	1	1	1	1	1	1	1	1	1	1	1	1	1	1	1	1	1
3144	3144 BB0387, BPP0385, BP0681 | | (BB, BPP, BP) probable flavoprotein	441	1	1	1	1	1	1	1	1	1	1	1	1	1	1	1	1	1	1	1	1	1	1	1	1	1	1	1	1			1	1	1		1	1	1	1	1	1	1	1	1	1	1
7027	7027 BB0388, BPP0386, BP0682 | | (BB, BPP, BP) putative exported protein	442	1	1	1	1	1	1	1	1	1	1	1	1	1	1	1	1	1	1	1	1	1	1	1	1	1	1	1	1	1	1	1	1	1	1	1	1	1	1	1	1	1	1	1	1	1	1	1
1602	1602 BB0388, BPP0386, BP0682 | | (BB, BPP, BP) putative exported protein	443	1	1	1	1	1	1	1	1	1	1	1	1	1	1	1	1	1	1	1	1	1	1	1	1	1	1	1	1	1		1	1	1		1	1	1	1	1	1	1	1	1		1	1	1
1603	1603 BB0389, BPP0387, BP0683 | | (BB, BPP, BP) 4,5-dihydroxyphthalate decarboxylase	444	1	1	1	1	1	1	1	1	1	1	1	1	1	1	1	1	1	1	1	1	1	1	1	1	1	1	1	1	1	1	1	1	1	1	1	1	1	1	1	1	1	1	1	1	1	1	1
7028	7028 BB0390, BPP0388, BP0684 | | (BP) Pseudogene; (BB, BPP) molybdopterin dehydrogenase	445	1	1	1	1	1	1	1	1	1	1	1	1	1	1	1	1	1	1	1	1	1	1	1	1	1	1	1	1	1	1	1	1	1	1	1	1	1	1	1	1	1	1	1	1	1	1	1
1604	1604 BB0391, BPP0389, BP0684A | | (BB, BPP, BP) probable 2Fe-2S ferredoxin	446	1	1	1	1	1	1	1	1	1	1	1	1	1	1	1	1	1	1	1	1	1	1	1	1	1	1	1	1	1	1	1	1	1	1	1	1	1	1	1	1	1	1	1	1	1	1	1
1605	1605 BB0392, BPP0390, BP0685 | | (BB, BP) probable dehydrogenase/oxidase; (BPP) Pseudogene	448	1	1	1	1	1	1	1	1	1	1	1	1	1	1	1	1	1	1	1	1	1	1	1	1	1	1	1	1	1	1	1	1	1	1	1	1	1	1	1	1	1	1	1	1	1	1	1
1607	1607 BB0393, BPP0391, BP0686 | | (BB, BPP) conserved hypothetical protein ; (BP) Pseudogene	449	1	1	1		1	1	1	1	1	1	1	1	1	1	1	1	1	1	1	1	1	1	1	1	1	1	1	1			1	1	1		1	1	1	1	1	1	1	1	1		1	1	1
2787	2787 BB0393, BPP0391, BP0686 | | (BB, BPP) conserved hypothetical protein ; (BP) pseudogene	450	1	1	1	1	1	1	1	1	1	1	1	1	1	1	1	1	0	1	1	1	1	1	1	1	1	1	1	1	1	1	1	1	1		1	1	1	1	1	1	1	1	1	1	1	1
190	190 BB0394, BPP0392, BP3435 | | (BB, BPP, BP) conserved hypothetical protein	451	1	1	1	1	1	1	1	1	1	1	1	1	1	1	1	1	1	1	1	1	1	1	1	1	1	1	1	1	1	1	1	1	1		1	1	1	1	1	1	1	1	1	1	1	1	1
191	191 BB, BPP, BP | | (BB) BB0394 - BB0395 intergenic region; (BPP) BPP0392 - BPP0393 intergenic region; (BP) BP3434 - BP3435 intergenic region	452	1	1	1	1	1	1	1	1	1	1	1	1	1	1	1	1	1	1	1	1	1	1	1	1	1	1	1	1	1	1	1	1	1	1	1	1	1	1	1	1	1	1	1	1	1	1	1
192	192 BB0395, BPP0393, BP3434 | | (BB, BP) putative exported protein ; (BPP) Pseudogene	453	1	1	1	1	1	1	1	1	1	1	1	1	1	1	1	1	1	1	1	1	1	1	1	1	1	1	1	1			1	1	1		1	1	1	1	1	1	1	1	1	1	1
193	193 BB0396, BPP0394, BP3433 | | (BB, BPP, BP) conserved hypothetical protein	454	1	1	1	1	1	1	1	1	1	1	1	1	1	1	1	1	1	1	1	1	1	1	1	1	1	1	1	1	1	1	1	1	1	1	1	1	1	1	1	1	1	1	1	1	1	1	1
194	194 BB0397, BPP0395, BP3432 | cysI | (BB, BPP, BP) putative sulfite reductase	455	1	1	1	1	1	1	1	1	1	1	1	1	1	1	1	1	1	1	1	1	1	1	1	1	1	1	1	1	1	1	1	1	1	1	1	1	1	1	1	1	1	1	1	1	1	1	1
6010	6010 BB0398, BPP0396 | | (BB, BPP) conserved hypothetical protein	456	1	1	1	1	1	1	1	1	1	1	1	1	1	1	1	1	1	1	1	1	1	1	1	1	1	1	1	1	1	1	1	1	1	1	1	1		1	1	1	1	1	1	1		1	1
196	196 BB0399, BPP0397, BP3431 | | (BB, BPP, BP) putative branched-chain amino acid transport ATP-binding ABC transporter	457	1	1	1	1	1	1	1	1	1	1	1	1	1	1	1	1	1	1	1	1	1	1	1	1	1	1	1	1	1	1	1	1	1	1	1	1	1	1	1	1	1	1	1	1	1	1	1
197	197 BB0400, BPP0398, BP3430 | | (BB, BPP, BP) putative branched-chain amino acid transport ATP-binding ABC transporter	458	1	1	1	1	1	1	1	1	1	1	1	1	1	1	1	1	1	1	1	1	1	1	1	1	1	1	1	1	1	1	1	1	1	1	1	1	1	1	1	1	1	1	1	1	1	1	1
2912	2912 BB0401, BPP0399, BP3429 | | (BB, BPP, BP) putative branched-chain amino acid transport permease	459	1	1	1	1	1	1	1	1	1	1	1	1	1	1	1	1	1	1	1	1	1	1	1	1	1	1	1	1	1	1	1	1	1	1	1	1	1	1	1	1	1	1	1	1	1	1	1
	single gene variant 4	459.5
198	198 BB0402, BPP0400, BP3428 | | (BB, BPP) putative branched-chain amino acid transport permease ; (BP) putative branched-chain amino acid transport permease (partial)	460	1	1	1	1	1	1	1	1	1	1	1	1	1	1	1	1	1	1	1	1	1	1	1	1	1	1	1	1	0	0	0	0	0	0	0	0	0	1	1	1	0	0	0	1	1	1	1
5436	5436 BB0403, BPP0401 | | (BB, BPP) putative LysR-family transcriptional regulator	461	1	1	1	1	1	1	1	1	1	1	1	1	1	1	1	1	1	1	1	1	1	1	1	1	1	1	1	1	1	1	1	1	1	1	1	1	1	1	1	1	1	1	1	1	1	1	1
5437	5437 BB0403, BPP0401 | | (BB, BPP) putative LysR-family transcriptional regulator	462	1	1	1	1	1	1	1	1	1	1	1	1	1	1	1	1	1	1	1	1	1	1	1	1	1	1	1	1	1	1	1	1	1	1	1	1	1	1	1	1	1	1	1	1	1	1	1
199	199 BB0404, BPP0402, BP3427 | | (BP) putative branched-chain amino acid binding protein (partial) ; (BB, BPP) putative branched-chain amino acid binding protein	463	1	1	1	1	1	1	1	1	1	1	1	1	1	1	1	1	1	1	1	1	1	1	1	1	1	1	1	1		1	1	1	1	1	1	1	1	1	1	1	1	1	1	1	1	1	1
2913	2913 BB0405, BPP0403, BP3426 | | (BB, BPP, BP) putative amidase	464	1	1	1	1	1	1	1	1	1	1	1	1	1	1	1	1	1	1	1	1	1	1	1	1	1	1	1	1			1	1	1		1	1	1	1	1	1	1	1	1	1	1
200	200 BB0406, BPP0404, BP3425 | | (BB, BPP, BP) putative carbonic anhydrase	465	1	1	1	1	1	1	1	1	1	1	1	1	1	1	1	1	1	1	1	1	1	1	1	1	1	1	1	1	1	1	1	1	1	1	1	1	1	1	1	1	1	1	1	1	1	1	1
201	201 BB0407, BPP0405, BP3424 | | (BP) Pseudogene; (BB, BPP) putative exported protein	466	1	1	1	1	1	1	1	1	1	1	1	1	1	1	1	1	1	1	1	1	1	1	1	1	1	1	1	1	1	1	1	1	1	1	1	1	1	1	1	1	1	1	1	1	1	1	1
3293	3293 BB, BPP, BP | | (BB) BB0407 - BB0408 intergenic region; (BPP) BPP0405 - BPP0406 intergenic region; (BP) BP0227 - BP0228 intergenic region	467	1	1	1	1	1	1	1	1	1	1	1	1	1	1	1	1	1	1	1	1	1	1	1	1	1	1	1	1	1	1	1	1	1	1	1	1	1	1	1	1	1	1	1	1	1	1	1
2393	2393 BB0408, BPP0406, BP0227 | psiF | (BB, BPP, BP) phosphate starvation-inducible protein precursor	468	1	1	1	1	1	1	1	1	1	1	1	1	1	1	1	1	1	1	1	1	1	1	1	1	1	1	1	1	1	1	1	1	1	1	1	1	1	1	1	1	1	1	1	1	1	1	1
3294	3294 BB0409, BPP0407, BP0226 | | (BB, BPP, BP) conserved hypothetical protein	469	1	1	1	1	1	1	1	1	1	1	1	1	1	1	1	1	1	1	1	1	1	1	1	1	1	1	1	1	1	1	1	1	1	1	1	1	1	1	1	1	1	1	1	1	1	1	1
2394	2394 BB0410, BPP0408, BP0225 | catD2 | (BB, BPP, BP) 3-oxoadipate enol-lactone hydrolase	470	1	1	1	1	1	1	1	1	1	1	1	1	1	1	1	1	1	1	1	1	1	1	1	1	1	1	1	1	1	1	1	1	1	1	1	1	1	1	1	1	1	1	1	1	1	1	1
2395	2395 BB0411, BPP0409, BP0224 | | (BB, BPP, BP) conserved hypothetical protein	471	1	1	1	1	1	1	1	1	1	1	1	1	1	1	1	1	1	1	1	1	1	1	1	1	1	1	1	1	1	1	1	1	1	1	1	1	1	1	1	1	1	1	1	1	1	1	1
2396	2396 BB0412, BPP0410, BP0223 | catC2, mmlJ | (BB, BPP, BP) methylmuconolactone isomerase	472	1	1	1	1	1	1	1	1	1	1	1	1	1	1	1	1	1	1	1	1	1	1	1	1	1	1	1	1			1	1	1		1	1	1	1	1	1	1	1	1	1	1
2859	2859 BB0413, BPP0411, BP0222 | catJ, pcaJ | (BB, BPP, BP) 3-oxoadipate CoA-transferase subunit B	473	1	1	1	1	1	1	1	1	1	1	1	1	1	1	1	1	1	1	1	1	1	1	1	1	1	1	1	1			1	1	1		1	1	1	1	1	1	1	1	1	1	1
2397	2397 BB0413, BPP0411, BP0222 | catJ, pcaJ | (BB, BPP, BP) 3-oxoadipate CoA-transferase subunit B	474	1	1	1	1	1	1	1	1	1	1	1	1	1	1	1	1	1	1	1	1	1	1	1	1	1	1	1	1	1	1	1	1	1	1	1	1	1	1	1	1	1	1	1	1	1	1	1
3295	3295 BB0414, BPP0412, BP0221 | catI, pcaI | (BB, BPP, BP) 3-oxoadipate CoA-transferase subunit A	475	1	1	1	1	1	1	1	1	1	1	1	1	1	1	1	1	1	1	1	1	1	1	1	1	1	1	1	1	1	1	1	1	1	1	1	1	1	1	1	1	1	1	1	1	1	1	1
2399	2399 BB0415, BPP0413, BP0220 | | (BB, BPP, BP) probable transcriptional regulator	476	1	1	1	1	1	1	1	1	1	1	1	1	1	1	1	1	1	1	1	1	1	1	1	1	1	1	1	1	1	1	1	1	1	1	1	1	1	1	1	1	1	1	1	1	1	1	1
3471	3471 BB0416, BPP0414, BP0219 | | (BB, BPP, BP) probable short-chain dehydrogenase	477	1				1	1	1	1	1	1	1	1	1	1	1	1	1	1	1	1	1	1	1	1	1	1	1	1		1	1	1	1	1	1			1	1	1	1	1	1	1	1	1
2860	2860 BB0417, BPP0415, BP0218 | | (BB, BPP, BP) short-chain fatty acids transporter	478	1	1	1	1	1	1	1	1	1	1	1	1	1	1	1	1	1	1	1	1	1	1	1	1	1	1	1	1	1	1	1	1	1	1	1	1	1	1	1	1	1	1	1	1	1	1	1
2400	2400 BB0418, BPP0416, BP0217 | | (BB, BPP, BP) 3-hydroxybutyryl-CoA dehydrogenase	479	1	1	1	1	1	1	1	1	1	1	1	1	1	1	1	1	1	1	1	1	1	1	1	1	1	1	1	1	1	1	1	1	1	1	1	1	1	1	1	1	1	1	1	1	1	1	1
2401	2401 BB0419, BPP0417, BP0216 | sphB1 | (BB, BPP, BP) autotransporter subtilisin-like protease	480	1	1	1	1	1	1	1	1	1	1	1	1	1	1	1	1	1	1	1	1	1	1	1	1	1	1	1	1	1	1	1	1	1	1	1	1	1	1	1	1	1	1	1	1	1	1	1
2402	2402 BB, BPP, BP | | (BB) BB0419 - BB0420 intergenic region; (BPP) BPP0417 - BPP0418 intergenic region; (BP) BP0215 - BP0216 intergenic region	481	1	1	1	1	1	1	1	1	1	1	1	1	1	1	1	1	1	1	1	1	1	1	1	1	1	1	1	1	1	1	1	1	1	1	1	1	1	1	1	1	1	1	1	1	1	1	1
3472	3472 BB0420, BPP0418, BP0215 | ppc | (BB, BPP, BP) phosphoenolpyruvate carboxylase	482									1	1	1	1			1	1	1	1		1	1	1	1	1	1	1	1	1	1	1	1	1		1			1	1	1	1	1	1		1	1	1	1
2403	2403 BB0421, BPP0419, BP0214 | | (BB, BPP, BP) Conserved hypothetical protein	483	1	1	1	1	1	1	1	1	1	1	1	1	1	1	1	1	1	1	1	1	1	1	1	1	1	1	1	1	1	1	1	1	1	1	1	1	1	1	1	1	1	1	1	1	1	1	1
2404	2404 BB0422, BPP0420, BP0213 | | (BB, BPP, BP) putative acetyltransferase	484	1	1	1	1	1	1	1	1	1	1	1	1	1	1	1	1	1	1	1	1	1	1	1	1	1	1	1	1	1	1	1	1	1	1	1	1	1	1	1	1	1	1	1	1	1	1	1
2405	2405 BB0423, BPP0421, BP0212 | | (BB, BPP, BP) putative hydrolase	485	1	1	1	1	1	1	1	1	1	1	1	1	1	1	1	1	1	1	1	1	1	1	1	1	1	1	1	1		1	1	1	1	1	1	1	1	1	1	1	1	1	1	1	1	1	1
3476	3476 BB0424, BPP0422, BP0282 | | (BB, BPP, BP) putative regulatory protein	486	1	1	1	1	1	1	1	1	1	1	1	1	1	1	1	1	1	1	1	1	1	1	1	1	1	1	1	1	1	1	1	1	1	1	1	1	1	1	1	1	1	1	1	1	1	1	1
2433	2433 BB0425, BPP0423, BP0283 | | (BB, BPP, BP) putative 2-hydroxyacid dehydrogenase	487	1	1		1	1	1	1	1	1	1	1	1	1	1	1	1	1	1	1	1	1	1	1	1	1	1	1	1			1	1	1		1	1	1	1	1	1	1	1	1	1	1
3302	3302 BB0426, BPP0424, BP0284 | | (BB, BPP, BP) probable extracellular solute-binding protein, family 5	488	1	1	1	1	1	1	1	1	1	1	1	1	1	1	1	1	1	1	1	1	1	1	1	1	1	1	1	1	1	1	1	1	1	1	1	1	1	1	1	1	1	1	1	1	1	1	1
2434	2434 BB0427, BPP0425, BP0285 | | (BB, BPP, BP) putative acetyl esterase	489	1	1	1	1	1	1	1	1	1	1	1	1	1	1	1	1	1	1	1	1	1	1	1	1	1	1	1	1	1	1	1	1	1	1	1	1	1	1	1	1	1	1	1	1	1	1	1
3477	3477 BB0428, BPP0426, BP0286 | | (BB, BPP, BP) probable transcriptional regulator	490	1	1	1	1	1	1	1	1	1	1	1	1	1	1	1	1	1	1	1	1	1	1	1	1	1	1	1	1	1	1	1	1	1	1	1	1	1	1	1	1	1	1	1	1	1	1	1
2435	2435 BB0429, BPP0427, BP0287 | leuA | (BB, BPP, BP) 2-isopropylmalate synthase	491	1	1	1	1	1	1	1	1	1	1	1	1	1	1	1	1	1	1	1	1	1	1	1	1	1	1	1	1		1	1	1	1	1	1	1	1	1	1	1	1	1	1	1	1	1	1
3478	3478 BB0430, BPP0428, BP0288 | | (BB, BPP, BP) probable transcriptional regulator	492	1						1		1	1	1	1	1	1	1	1	1	1	1	1	1	1	1	1	1	1	1	1	1		1	1		1				1	1	1	1	1		1	1	1
2437	2437 BB0431, BPP0429, BP0289 | ilvD | (BB, BPP, BP) dihydroxy-acid dehydratase	493	1	1	1	1	1	1	1	1	1	1	1	1	1	1	1	1	1	1	1	1	1	1	1	1	1	1	1	1	1	1	1	1	1	1	1	1	1	1	1	1	1	1	1	1	1	1	1
3479	3479 BB0432, BPP0430, BP0292 | | (BB, BPP) conserved hypothetical protein ; (BP) Pseudogene	494	1	1	1	1	1	1	1	1	1	1	1	1	1	1	1	1	1	1	1	1	1	1	1	1	1	1	1	1	1	1	1	1	1	1	1	1	1	1	1	1	1	1	1	1	1	1	1
2440	2440 BB0432, BPP0430, BP0292 | | (BB, BPP) conserved hypothetical protein ; (BP) Pseudogene	495	1	1	1	1	1	1	1	1	1	1	1	1	1	1	1	1	1	1	1	1	1	1	1	1	1	1	1	1			1	1	1		1	1	1	1	1	1	1	1	1	1	1
2441	2441 BB0433, BPP0431, BP0294 | | (BB, BPP, BP) putative 5'(3')-deoxyribonucleotidase	496	1	1	1	1	1	1	1	1	1	1	1	1	1	1	1	1	1	1	1	1	1	1	1	1	1	1	1	1	1	1	1	1	1	1	1	1	1	1	1	1	1	1	1	1	1	1	1
7029	7029 BB0434, BPP0432 | | (BB, BPP) putative 2'-5' RNA ligase	497	1	1	1	1	1	1	1	1	1	1	1	1	1	1	1	1	1	1	1	1	1	1	1	1	1	1	1	1	1	1	1	1	1	1	1	1	1	1	1	1	1	1	1	1	1	1	1
	single gene variant 5	497.5
6009	6009 BB0435, BPP0433 | | (BB, BPP) putative exported protein	499	1			1	1	0	0	1	1	1	1	1	1	1	1	1	1	1	1	1	1	1	1	1	1	1	1	1	1	1	1	1	1		1	1	1	1	1	1	1	1	1	0	0	0	0
6008	6008 BB0436, BPP0434 | | (BB, BPP) putative multidrug-efflux system protein	500	1	1	1	1	1	1	1	1	1	1	1	1	1	1	1	1	1	1	1	1	1	1	1	1	1	1	1	1	1	1	1	1	1	1	1	1	1	1	1	1	1	1	1	1	1	1	1
6006	6006 BB0437, BPP0435 | | (BB, BPP) HlyD family secretion protein	501	1			1	1	1	1	1	1	1	1	1	1	1	1	1	1	1	1	1	1	1	1	1	1	1	1	1	1	1	1	1	0	1	1	1	1	1	1	1	1	1	1	1	1	1	1
6007	6007 BB0437, BPP0435 | | (BB, BPP) HlyD family secretion protein	502	1		1	1	1	1	1	1	1	1	1	1	1	1	1	1	1	1	1	1	1	1	1	1	1	1	1	1		1	1	1	1		1	1	1	1	1	1	1	1	1	1	1	1	1
6005	6005 BB0438, BPP0436 | | (BB, BPP) LysR family regulatory protein	503	1				1	1	0	1	1	1	1	1	1	1	1	1		1	1	1	1	1	1	1	1	1	1	1	1	1	1	1	1	1			1	1	1	1	1	1		1	1	1	1
1087	1087 BB0439, BPP0437, BP3604 | | (BB, BPP, BP) putative membrane protein	504	1	1	1	1	1	1	1	1	1	1	1	1	1	1	1	1	1	1	1	1	1	1	1	1	1	1	1	1	1	1	1	1	1	1	1	1	1	1	1	1	1	1	1	1	1	1	1
1085	1085 BB0440, BPP0438, BP3605 | | (BB, BPP, BP) conserved hypothetical protein	505	1	1	1	1	1	1	1	1	1	1	1	1	1	1	1	1	1	1	1	1		1		1	1	1	1	1	1	1	1	1	1	1	1	1	1	1		1	1	1	1	1	1	1	1
1084	1084 BB0441, BPP0439, BP3606 | | (BB, BPP, BP) putative potassium channel protein	506	1	1	1	1	1	1	1	1	1	1	1	1	1	1	1	1	1	1	1	1	1	1	1	1	1	1	1	1		1	1	1	1		1	1	1	1	1	1	1	1	1	1	1	1	1
6	6 BB0442, BPP0440, BP0518 | | (BB, BPP, BP) conserved hypothetical protein	507	1	1	1	1	1	1	1	1	1	1	1	1	1	1	1	1	1	1	1	1	1	1	1	1	1	1	1	1	1	1	1	1	1	1	1	1	1	1	1	1	1	1	1	1	1	1	1
2122	2122 BB0443, BPP0441, BP0519 | | (BB, BPP, BP) probable glutathione S-transferase	508	1	1	1	1	1	1	1	1	1	1	1	1	1	1	1	1	1	1	1	1	1	1	1	1	1	1	1	1	1	1	1	1	1	1	1	1	1	1	1	1	1	1	1	1	1	1	1
5	5 BB0444, BPP0443, BP0520 | | (BB, BPP, BP) putative exported protein	509	1	1	1	1	1	1	1	1	1	1	1	1	1	1	1	1	1	1	1	1	1	1	1	1	1	1	1	1			1	1	1		1	1	1	1	1	1	1	1	1
4	4 BB0445, BPP0444, BP0521 | | (BB, BPP, BP) conserved hypothetical protein	510	1	1	1	1	1	1	1	1	1	1	1	1	1	1	1	1	1	1	1	1	1	1	1	1	1	1	1	1	1	1	1	1	1	1	1	1	1	1	1	1	1	1	1	1	1	1	1
3	3 BB0446, BPP0445, BP0522 | | (BB, BPP, BP) putative metal-activated pyridoxal enzyme	511	1	1	1	1	1	1	1	1	1	1	1	1	1	1	1	1	1	1	1	1	1	1	1	1	1	1	1	1	1	1	1	1	1	1	1	1	1	1	1	1	1	1	1	1	1	1	1
2884	2884 BB0447, BPP0446, BP0523 | | (BB, BPP, BP) probable haloacid dehalogenase	512		1	1	1	1	1	1	1	1	1	1	1	1	1	1	1	1	1	1	1	1	1	1	1	1	1	1	1			1	1	1	1	1	1	1	1	1	1	1	1		1	1	1	1
7030	7030 BB0448, BPP0447, BP0524 | | (BP) Pseudogene; (BB, BPP) probable transcriptional regulator	513	1	1								1			1	1	1			1		1		1		1		1						1			1	1		1	1	1	1	1				1	1
7031	7031 BB0449, BPP0448, BP0525 | | (BPP, BP) putative integrase (Remnant) ; (BB) putative integrase	514	1	1	1	1	1	1	1	1	1	1	1	1	1	1	1	1	1	1	1	1	1	1	1	1	1	1	1	1	1	1	1	1	1	1	1	1	1	1	1	1	1	1	1	1	1	1	1
	RD5	514.5
5022	5022 BB, BPP | | (BB) BB0449 - BB0450 intergenic region; (BPP) BPP0448 - BPP0449 intergenic region	515	1	1	1	1	1	1	1	1	1	1	1	1	1	1	1	1	1	1	1	1	1	1	1	1	1	1	1	1	0	0	0	0	0	0	0	0	0	0	0	0	0	0	0	0	0	0	0
5023	5023 BB0450, BPP0449 | | (BB, BPP) autotransporter	516	1	1	1	1	1	1	1	1	1	1	1	1	1	1	1	1	1	1	1	1	1	1	1	1	1	1	1	1	0	0	0	0	0		0	0	0	0	0	0	0	0	0	0	0	0	0
3683	3683 BB0450A, BPP0450, BP0526 | | (BB, BPP, BP) hypothetical protein	517	1	0	1	1	1	1	1	1	1	1	1	1	1	1	1	1	1	1	1	1	1	1	1	1	1	1	1	1	0	0	0	0	0	0	0	0	0	1	0	0	0	0	0	0	1	0	0
3594	3594 BB0451, BPP0451, BP0527 | ecnA1 | (BB, BPP, BP) entericidin A anti-toxin precursor	518	1	1	1	1	1	1	1	1	1	1	1	1	1	1	1	1	1	1	1	1	1	1	1	1	1	1	1	1	0	0	0	0	0	0	0	0	0	0	0	0	0	0	1	0	0	0	0
	RD5 end	518.5
2632	2632 BB0452, BPP0452, BP0529 | | (BB, BPP, BP) autotransporter	519	1	1	1	1	1	1	1	1	1	1	1	1	1	1	1	1	1	1	1	1	1	1	1	1	1	1	1	1		1	1	1	1		1	1	1	1	1	1	1	1	1	1	1	1	1
2631	2631 BB0452, BPP0452, BP0529 | | (BB, BPP, BP) autotransporter	520	1	1		1	1	1	1	1	1	1	1	1	1	1	1	1	1	1	1	1	1	1	1	1	1	1	1	1		1	1	1	1	1	1	1	1	1	1	1	1	1	1	1	1	1
2630	2630 BB0453, BPP0453, BP0530 | | (BB, BPP, BP) conserved hypothetical protein	521	1	1	1	1	1	1	1	1	1	1	1	1	1	1	1	1	1	1	1	1	1	1	1	1	1	1	1	1	1	1	1	1	1	1	1	1	1	1	1	1	1	1	1	1	1	1	1
2022	2022 BB0454, BPP0454, BP0531 | | (BB, BPP, BP) putative exported protein	522	1	1	1	1	1	1	1	1	1	1	1	1	1	1	1	1	1	1	1	1	1	1	1	1	1	1	1	1	1	1	1	1	1	1	1	1	1	1	1	1	1	1	1	1	1	1	1
2023	2023 BB0455, BPP0455, BP0532 | | (BB, BPP, BP) putative substrate-CoA ligase	523	1	1	1	1	1	1	1	1	1	1	1	1	1	1	1	1	1	1	1	1	1	1	1	1	1	1	1	1	1	1	1	1	1	1	1	1	1	1	1	1	1	1	1	1	1	1	1
2024	2024 BB0456, BPP0456, BP0533 | | (BB, BPP, BP) probable transcriptional regulator	524	1	1	1	1	1	1	1	1	1	1	1	1	1	1	1	1	1	1	1	1	1	1	1	1	1	1	1	1	1	1	1	1	1	1	1	1	1	1	1	1	1	1	1	1	1	1	1
2817	2817 BB0457, BPP0457, BP0534 | | (BB, BPP, BP) probable enoyl-CoA hydratase/isomerase	525	1	1	1	1	1	1	1	1	1	1	1	1	1	1	1	1	1	1	1	1	1	1	1	1	1	1	1	1	1	1	1	1	1	1	1	1	1	1	1	1	1	1	1	1	1	1	1
3214	3214 BB0458, BPP0458, BP0535 | | (BB, BPP, BP) probable carboxymuconolactone decarboxylase	526	1	1	1	1	1	1	1	1	1	1	1	1	1	1	1	1	1	1	1	1	1	1	1	1	1	1	1	1	1	1	1	1	1	1	1	1	1	1	1	1	1	1	1	1	1	1	1
2818	2818 BB0459, BPP0459, BP0536 | | (BB, BPP) putative exported protein ; (BP) Pseudogene	527	1	1	1	1	1	1	1	1		1		1	1	1	1	1	1	1	1	1	1	1	1	1	1	1	1	1	1	1	1	1	1	1	1	1	1	1	1	1	1	1	1	1	1	1	1
7032	7032 BB0460, BPP0460 | | (BB, BPP) zinc-binding dehydrogenase	528	1	1	1	1	1	1	1	1	1	1	1	1	1	1	1	1	1	1	1	1	1	1	1	1	1	1	1	1	1	1	1	1	1	1	1	1	1	1	1	1	1	1	1	1	1	1	1
1361	1361 BB0461, BPP0461, BP0438 | | (BB, BPP, BP) conserved hypothetical protein	529	1	1	1	1	1	1	1	1	1	1	1	1	1	1	1	1	1	1	1	1	1	1	1	1	1	1	1	1		1	1	1	1	1	1	1	1	1	1	1	1	1	1	1	1	1	1
3084	3084 BB0462, BPP0462, BP0437 | | (BB, BPP, BP) LysR-family transcriptional regulator	530	1	1	1	1	1	1	1	1	1	1	1	1	1	1	1	1	1	1	1	1	1	1	1	1	1	1	1	1	1	1	1	1	1	1	1	1	1	1	1	1	1	1	1	1	1	1	1
1362	1362 BB0463, BPP0463, BP0436 | | (BB, BPP, BP) conserved hypothetical protein	531	1	1	1	1	1	1	1	1	1	1	1	1	1	1	1	1	1	1	1	1	1	1	1	1	1	1	1	1	1	1	1	1	1	1	1	1	1	1	1	1	1	1	1	1	1	1	1
1363	1363 BB0464, BPP0464, BP0435 | | (BB, BPP, BP) putative dehydratase/racemase	532	1	1	1	1	1	1	1	1	1	1	1	1	1	1	1	1	1	1	1	1	1	1	1	1	1	1	1	1	1	1	1	1	1		1	1	1	1	1	1	1	1	1	1	1	1	1
1364	1364 BB0465, BPP0465, BP0434 | | (BB, BPP) putative exported protein ; (BP) Pseudogene	533	1	1	1	1	1	1	1	1	1	1	1	1	1	1	1	1	1	1	1	1	1	1	1	1	1	1	1	1		1	1	1	1	1	1	1	1	1	1	1	1	1	1		1	1	1
3085	3085 BB0466, BPP0466, BP0433 | | (BB, BPP, BP) probable LysR-family transcriptional regulator	534	1	1	1	1	1	1	1	1	1	1	1	1	1	1	1	1	1	1	1	1	1	1	1	1	1	1	1	1	1	1	1	1	1	1	1	1	1	1	1	1	1	1	1	1	1	1	1
1366	1366 BB0467, BPP0467, BP0432 | | (BB, BPP, BP) conserved hypothetical protein	535	1	0	1	1	1	1	1	1	1	1	1	1	1	1	1	1	1	1	1	1	1	1	1	1	1	1	1	1	1	1	1	1	1	1	1	1	1	1	1	1	1	1	1	0	1	1	1
1367	1367 BB0468, BPP0468, BP0431 | | (BB, BP) putative molybdopterin oxidoreductase ; (BPP) Pseudogene	536	1	1	1	1	1	1	1	1	1	1	1	1	1	1	1	1	1	1	1	1	1	1	1	1	1	1	1	1			1	1	1		1	1	1	1	1	1	1	1	1	1	1
1368	1368 BB0469, BPP0469, BP0430 | | (BB, BPP, BP) short-chain fatty acids transporter	537	1	1	1	1	1	1	1	1	1	1	1	1	1	1	1	1	1	1	1	1	1	1	1	1	1	1	1	1	1	1	1	1	1	1	1	1	1	1	1	1	1	1	1	1	1	1	1
1370	1370 BB0470, BPP0470, BP0428 | | (BB, BPP, BP) putative GntR-family transcriptional regulator	538	1	1	1	1	1	1	1	1	1	1	1	1	1	1	1	1	1	1	1	1	1	1	1	1	1	1	1	1	1	1	1	1	1	1	1	1	1	1	1	1	1	1	1	1	1	1	1
	single gene variant 6	538.5
3728	3728 BB0471, BPP0471, BP0427 | | (BB, BPP, BP) putative exported protein	539	1	0	1	1	1	1	0	1	1	1	1	1	1	1	1	1	1	1	1	1	1	1	1	1	0	1	1	1	0	0	1	1	1	0	0	1	1	1	1	1	1	1	1	0	1	1	1
7033	7033 BB0471, BPP0471, BP0427 | | (BB, BPP, BP) putative exported protein	540	1	1	1	1	1	1	1	1	1	1	1	1	1	1	1	1	1	1	1	1	1	1	1	1	1	1	1	1	1	1	1	1	1	1	1	1	1	1	1	1	1	1	1	1	1	1	1
1371	1371 BB0471, BPP0471, BP0427 | | (BB, BPP, BP) putative exported protein	541	1	0	1	1	1	1	1	1	1	1	1	1	1	1	1	1	1	1	1	1	1	1	1	1	0	1	1	0	0	0	1	1	1	0	1	1	1	1	1	1	1	1	1	0	1	1	1
7034	7034 BB0472, BPP0472, BP0426 | cspA | (BB, BPP, BP) cold shock protein	542	1	1	1	1	1	1	1	1	1	1	1	1	1	1	1	1	1	1	1	1	1	1	1	1	1	1	1	1	1	1	1	1	1	1	1	1	1	1	1	1	1	1	1	1	1	1	1
1373	1373 BB0473, BPP0473, BP0425 | | (BB, BPP, BP) probable LysR-family transcriptional regulator	544	1	0	1	1	1	1	1	1	1	1	1	1	1	1	1	1	1	1	1	1	1	1	1	1	1	1	1	1	1	1	1	1	1	1	1	1	1	1	1	1	1	1	1	1	1	1	1
7035	7035 BB0474, BPP0474 | | (BB, BPP) putative exported protein	545	1	1	1	1	1	1	1	1	1	1	1	1	1	1	1	1	1	1	1	1	1	1	1	1	1	1	1	1	1	1	1	1	1	1	1	1	1	1	1	1	1	1	1	1	1	1	1
7036	7036 BB0475, BPP0475 | | (BB, BPP) putative sulfatase	547	1			1	1	1	1	1	1	1				1	1			1	1	1										1	1	1			1	1	1	1		1	1	1				1	1
7037	7037 BB0476, BPP0476 | | (BB, BPP) conserved hypothetical protein	548	1		1	1	1	1	1	1	1	1	1	1	1	1	1	1	1	1	1	1	1	1	1	1	1	1	1	1			1	1	1		1			1	1	1	1	1					1
7038	7038 BB0477, BPP0477 | | (BB, BPP) conserved hypothetical protein	549	1	1		1		1	1	1		1			1	1	1			1	1	1									1	1	1		1	1	1	1		1		1		1				1	1
7039	7039 BB0478, BPP0478 | | (BB, BPP) conserved hypothetical protein	550	1	1	1	1	1	1	1	1	1	1	1	1	1	1	1	1	1	1	1	1	1	1	1	1	1	1	1	1	1	1	1	1	1	1	1	1	1	1	1	1	1	1	1	1	1	1	1
7040	7040 BB0479, BPP0479 | | (BB, BPP) hypothetical protein	551	1	1	1	1		1	1	1	1	1	1	1	1	1	1	1	1	1	1	1	1	1	1	1	1	1	1	1	1	1	1	1	1	1	1	1		1	1	1	1	1	1	1	1	1	1
7041	7041 BB0480, BPP0480 | | (BB, BPP) conserved hypothetical protein	552	1	1	1	1	1	1	1	1	1	1	1	1	1	1	1	1	1	1	1	1	1	1	1	1	1	1	1	1	1	1	1	1	1	1	1	1	1	1	1	1	1	1	1	1	1	1	1
7042	7042 BB0481, BPP0481 | | (BB, BPP) putative TetR-family transcriptional regulator	553	1	1	1	1	1	1	1	1	1	1	1	1	1	1	1	1	1	1	1	1	1	1	1	1	1	1	1	1	1	1	1	1	1	1	1	1	1	1	1	1	1	1	1	1	1	1	1
	RD6	553.5
6030	6030 BPP0482, BB | | (BPP) hypothetical protein ; (BB) BB0481 - BB0482 intergenic region	554	1	1	1	1	1	1	1	1	1	1	1	1	1	1	1	1	1	1	1	1	1	1	1	1	1	1	1	1	0	0	1	1	1	0	1	0	0	1	1	1	1	1	0	0	1	1	1
6031	6031 BPP0483 | | (BPP) putative phage-related protein	555	1	1	1	1	1	1	1	1	1	1	1	1	1	1	1	1	1	1	1	1	1	1	1	1	1	1	1	1	0	0	0	0	0	0	0	0	0	0	0	0	0	0	0	0	0	0	0
6032	6032 BPP0484 | | (BPP) putative phage-related protein	556	1	1	1	1	1	1	1	1	1	1	1	1	1	1	1	1	1	1	1	1	1	1	1	1	1	1	1	1	0	0	0	0	0	0	0	0	0	0	0	0	0	0	0	0		0	1
6033	6033 BPP0485 | | (BPP) plasmid-related protein	557	1	1	1	1	1	1	1	1	1	1	1	1	1	1	1	1	1	1	1	1	1	1	1	1	1	1	1	1	0	0	0	0	0	0	0	0	0	0	0	0	0	0	0	0	0	0	0
6034	6034 BPP0486 | | (BPP) hypothetical protein	558	1	1	1	1	1	1	1	1	1	1	1	1	1	1	1	1	1	1	1	1	1	1	1	1	1	1	1	1	0	0	0	0	0	0	0	0	0	0	0	1	0	0	0	0	0
6035	6035 BPP0486a | | (BPP) putative plasmid-related protein	559	1	1	1	1	1	1	1	1	1	1	1	1	1	1	1	1	1	1	1	1	1	1	1	1	1	1	1	1	0	0	1	1	1	0	1	1	1	1	1	1	1	1	0	0	1	1	1
6036	6036 BPP0486a | | (BPP) putative plasmid-related protein	560	1	1	1	1	1	1	1	1	1	1	1	1	1	1	1	1	1	1	1	1	1	1	1	1	1	1	1	1	0	0	1	0	1	0	0	1	1	1	1	1	1	1	0	0	1	1	1
6037	6037 BB0486, BPP0487 | | (BPP) ; (BB) hypothetical protein	561	1	1	1	1	1	1	1	1	1	1	1	1	1	1	1	1	1	1	1	1	1	1	1	1	1	1	1	1	1	1	1	1	1	1	1	1	1	1	1	1	1	1	1	1		1	1
7044	7044 BB0486, BPP0487 | | (BPP) ; (BB) hypothetical protein	562	1	0	0	1	1	1	1	1	1	1	1	1	1	1	1	1	1	1	1	1	0	1	0	1	0	1	1	0	0	0	1	1	1	0	1	1	1	1	1	1	1	1	1	1	1	1	1
7045	7045 BB0487, BPP0488 | | (BPP) plasmid-related protein ; (BB) hypothetical protein	563	1	1	1	1	1	1	1	1	1	1	1	1	1	1	1	1	1	1	1	1	1	1	1	1	1	1	1	1	1	1	1	1	1	1	1	1	1	1	1	1	1	1	1	1	1	1	1
6038	6038 BB0488, BPP0488 | virB6 | (BB, BPP) plasmid-related protein	564	1	1	1	1	1	1	1	1	1	1	1	1	1	1	1	1	1	1	1	1	1	1	1	1	1	1	1	1	1	0	1	1	1	0	1	1	1	1	1	1	1	1	1	1	1	1	1
7046	7046 BB0488, BPP0488 | virB6 | (BB, BPP) plasmid-related protein	565	1	1	1	1	1	1	1	1	1	1	1	1	1	1	1	1	1	1	1	1	1	1	1	1	1	1	1	1	0	0	1	1	1	0	0	0	1	1	1	1	1	1	0	0	1	1	1
7054	7054 BB0496, BPP0488 | | (BPP) plasmid-related protein ; (BB) hypothetical protein	566	1	0	0	1	1	1	0	1	1	1	1	1	1	1	1	1	1	1	1	1	1	1	1	1	1	1	1	1	0	0	1	1	1	0	0	0	1	1	1	1	1	1	1	0	1	1	1
6039	6039 BPP0489 | | (BPP) hypothetical protein	567	1	1	1	1	1	1	1	1	1	1	1	1	1	1	1	1	1	1	1	1	1	1	1	1	1	1	1	1	1	0	1	1	1	0	1	1	1	1	1	1	0	1	1	0	1	1	1
6040	6040 BPP0490 | | (BPP) putative DNA primase	568	1	1	1	1	1	1	1	1	1	1	1	1	1	1	1	1	1	1	1	1	1	1	1	1	1	1	1	1	0	0	0	0	0	0	0	0	0	0	0	0	0	0	0		0	0	0
6041	6041 BPP0491 | | (BPP) phage-related protein	569	1	1	1	1	1	1	1	1	1	1	1	1	1	1	1	1	1	1	1	1	1	1	1	1	1	1	1	1	0	0	0	0	0	0	0	0	0	0	0	0	0	0	0		0	0
6042	6042 BPP0492 | | (BPP) phage-related protein	570	1	1	1	1	1	1	1	1	1	1	1	1	1	1	1	1	1	1	1	1	1	1	1	1	1	1	1	1	0	0	0	0	0	0	0	0	0	0	1	1	0	0	0	0	0	0	0
6043	6043 BPP0493 | | (BPP) hypothetical protein	571	1	1	1	1	1	1	1	1	1	1	1	1	1	1	1	1	1	1	1	1	1	1	1	1	1	1	1	1	0	0	0	0	1	0	0	0	0	0	1	1	0	0	0	0	0	0	0
	RD6 end	571.5
7057	7057 BB0499, BPP0494 | | (BB, BPP) hypothetical protein	572	1	1	1	1	1	1	1	1	1	1	1	1	1	1	1	1	1	1	1	1	1	1	1	1	1	1	1	1	1	1	1	1	1	1	1	1	1	1	1	1	1	1	1	0	1	1	1
6044	6044 BPP0495 | | (BPP) putative integrase	573	1	1	1	1	1	1	1	1	1	1	1		1	1	1	1	1	1	1	1	1	1	1	1	1	1	1	1	0	0	1	1	1	0	1	0	1	1	1	1	1	1		1	1	1	1
1924	1924 BB0501, BPP0496, BP0074 | htpG | (BB, BPP, BP) heat shock protein	574	1	1	1	1	1	1	1	1	1	1	1	1	1	1	1	1	1	1	1	1	1	1	1	1	1	1	1	1	1	1	1	1	1	1	1	1	1	1	1	1	1	1	1	1	1	1	1
3188	3188 BB0502, BPP0497, BP0075 | | (BB, BPP, BP) probable glutathione S-transferase	575	1	1	1	1	1	1	1	1	1	1	1	1	1	1	1	1	1	1	1	1	1	1	1	1	1	1	1	1	1	1	1	1	1	1	1	1	1	1	1	1	1	1	1	1	1	1	1
2808	2808 BB0503, BPP0498, BP0076 | ampD | (BB, BPP, BP) N-acetylmuramoyl-L-alanine amidase	576	1	1	1	1	1	1	1	1	1	1	1	1	1	1	1	1	1	1	1	1	1	1	1	1	1	1	1	1	1	1	1	1	1	1	1	1	1	1	1	1	1	1	1	1	1	1	1
3620	3620 BB0504, BPP0499, BP0077 | | (BB, BPP, BP) putative exported protein	577	1				1	1	1	1	1	1	1	1	1	1	1	1	1	1	1	1	1	1	1	1	1	1	1	1	1	1	1	1	1	1				1	1	1	1	1	1	1	1	1	1
1922	1922 BB0505, BPP0500, BP0078 | | (BB, BPP, BP) putative membrane protein	578	1	1	1	1	1	1	1	1	1	1	1	1	1	1	1	1	1	1	1	1	1	1	1	1	1	1	1	1		1	1	1	1	1	1	1	1	1	1	1	1	1	1	1	1	1	1
3187	3187 BB0506, BPP0501, BP0079 | ffh | (BB, BPP, BP) signal recognition particle protein	579	1	1	1	1	1	1	1	1	1	1	1	1	1	1	1	1	1	1	1	1	1	1	1	1	1	1	1	1	1	1	1	1	1	1	1	1	1	1	1	1	1	1	1	1	1	1	1
1012	1012 BB0507, BPP0502, BP3689 | | (BB, BPP, BP) putative membrane protein	580	1	1	1	1	1	1	1	1	1	1	1	1	1	1	1	1	1	1	1	1	1	1	1	1	1	1	1	1	1	1	1	1	1	1	1	1	1	1	1	1	1	1	1	1	1	1	1
1011	1011 BB0508, BPP0503, BP3690 | | (BB, BPP, BP) conserved hypothetical protein	581	1	1			1	1	1	1	1	1	1	1	1	1	1	1	1	1	1	1	1	1	1	1	1	1	1	1			1	1	1	1	1	1		1	1	1	1	1	1	1		1	1
1010	1010 BB0509, BPP0504, BP3691 | | (BB, BPP, BP) prolyl iminopeptidase	582	1	1	1	1	1	1	1	1	1	1	1	1	1	1	1	1	1	1	1	1	1	1	1	1	1	1	1	1	1	1	1	1	1	1	1	1	1	1	1	1	1	1	1	1	1	1	1
1008	1008 BB0510, BPP0505, BP3692 | | (BB, BPP, BP) putative methyltransferase	583	1	1	1	1	1	1	1	1	1	1	1	1	1	1	1	1	1	1	1	1	1	1	1	1	1	1	1	1	1	1	1	1	1	1	1	1	1	1	1	1	1	1	1	1	1	1	1
3492	3492 BB0512, BPP0507, BP3694 | | (BB, BPP) conserved hypothetical protein ; (BP) Pseudogene	585	1	1	1	1	1	1	1	1	1	1	1	1	1	1	1	1	1	1	1	1	1	1	1	1	1	1	1	1	1	1	1	1	1	1	1	1	1	1	1	1	1	1	1	1	1	1	1
7059	7059 BB0513, BPP0508, BP3695 | | (BPP, BP) putative hydroxymethylglutaryl-CoA lyase ; (BB) Pseudogene	586	1	1			1	1	1	1	1	1	1	1	1	1	1	1	1	1	1	1	1	1	1	1	1	1	1	1	1		1	1	1	1	1	1	1	1	1	1	1	1	1	1	1	1	1
3566	3566 BB0513, BPP0508, BP3695 | | (BPP, BP) putative hydroxymethylglutaryl-CoA lyase ; (BB) Pseudogene	587	1								1		1	1	1		1	1	1	1	1	1	1	1	1	1	1	1					1	1	1					1	1	1	1	1
1007	1007 BB0514, BPP0509, BP3696 | | (BB, BPP, BP) putative exported protein	588	1	1	1	1	1	1	1	1	1	1	1	1	1	1	1	1	1	1	1	1	1	1	1	1	1	1	1	1	1	1	1	1	1	1	1	1	1	1	1	1	1	1	1	1	1	1	1
	RD7	588.5
1006	1006 BB, BPP, BP | | (BB) BB0514 - BB0515 intergenic region; (BPP) BPP0509 - BPP0510 intergenic region; (BP) BP3696 - BP3697 intergenic region	589	1	1	1	1	1		1	1	1	1	1	1	1		1	1	1	1	1	1	1	1	1	1	1	1	1	1	1	0	1	0	0	0	0	0	0	1	1	1	1	0	0	0	1	1	0
7060	7060 BB0515, BPP0510, BP3697 | | (BB, BPP) conserved hypothetical protein ; (BP) Pseudogene	590	1	1	1	1	1	1	1	1	1	1	1	1	1	1	1	1	1	1	1	1	1	1	1	1	1	1	1	1	0	0	0	0	0	0	0	0	0	0	0	0	0	0	0	0	0	0	0
7061	7061 BB0516, BPP0511 | | (BB, BPP) putative transcriptional regulator	591	1	1	1	1	1	1	1	1	1	1	1	1	1	1	1	1	1	1	1	1	1	1	1	1	1	1	1	1	0	0	0	0	0	0	0	0	0	0	0	0	0	0	0	0	0	0	0
7062	7062 BB0517, BPP0512 | | (BB, BPP) putative dioxygenase subunit	592	1	1	1	1	1	1	1	1	1	1	1	1	1	1	1	1	1	1	1	1	1	1	1	1	1	1	1	1	0	0	0	0	0	0	0	0	0	1	0	0	0	0	0	0	0	0	0
1926	1926 BB0518, BPP0513, BP0070 | | (BP) Pseudogene; (BB, BPP) putative hydroxylase	593	1	0	1	1	1	1	1	1	1	1	1	1	1	1	1	1	1	1	1	1	1	1	1	1	1	1	1	1			0	0	0		0	0	0	0	0	0	1	0	0	0	0
1927	1927 BB0519, BPP0514, BP0069 | | (BB, BPP, BP) putative exported protein	594	1	1			1	1	1	1	1	1	1	1	1	1	1	1	1	1	1	1	1	1	1	1	1	1	1	1	0	0	1	0	1	1	0	1	1	1	1	1	1	0	1	0	1	1	1
2213	2213 BB0520, BPP0515, BP0068 | | (BP) Pseudogene; (BB, BPP) putative membrane protein	595	1	1	1	1	1	1	1	1	1	1	1	1	1	1	1	1	1	1	1	1	1	1	1	1	1	1	1	1	0	0	0	0	0	0	0	0	0	0	0	0	0	0	0	0	0	0	0
2214	2214 BB0520, BPP0515, BP0068 | | (BP) Pseudogene; (BB, BPP) putative membrane protein	596	1	1	1	1	1	1	1	1	1	1	1	1	1	1	1	1	1	1	1	1	1	1	1	1	1	1	1	1	0	0	0	0	0	0	0	0	0	0	0	0	0	0	0	0	0	0	0
2215	2215 BB0520, BPP0515, BP0068 | | (BP) Pseudogene; (BB, BPP) putative membrane protein	597	1	1	1	1	1	1	1	1	1	1	1	1	1	1	1	1	1	1	1	1	1	1	1	1	1	1	1	1	0	0	0	0	0	0	0	0	0	0	0	0	0	0	0	0	0	0	0
6045	6045 BB0521, BPP0516, BP0067 | | (BPP) Pseudogene; (BB, BP) integral membrane protein	598	1	1	1	1	1	1	1	1	1	1	1	1	1	1	1	1	1	1	1	1	1	1	1	1	1	1	1	1	0	0	0	0	0	0	0	0	1	1	1	1	0	0	1	0	0	0	0
1928	1928 BB0521, BPP0516, BP0067 | | (BB, BP) integral membrane protein ; (BPP) Pseudogene	599	0	0	1		1	0	0	1	1	1	1	1	1	1	0	1	1	1	1	1	0	1	0	1	0	1	1	0	0	0	0	0	0		0	0	0	1	0	1	0	0	0	0	0	0	0
1929	1929 BB0522, BPP0517, BP0066 | | (BB, BPP, BP) oxidoreductase	600	1	0	1	1	1	1	1	1	1	1	1	1	1	1	1	1	1	1	1	1	1	1	1	1	1	1	1	1			0	0	0		0	0	0	0	0	0	0	0	0	0	0
1930	1930 BB0523, BPP0518, BP0065 | | (BB, BPP, BP) putative ferredoxin	601	1	0	1	1	1	1	1	1	1	1	1	1	1	1	1	1	1	1	1	1	1	1	1	1	1	1	1	1			1	1	1		0	0	0	1	1	1	1	0	0	0	1
1931	1931 BB0524, BPP0519, BP0064 | | (BB, BPP, BP) conserved hypothetical protein	602	1	1	1	1	1	1	1	1	1	1	1	1	1	1	1	1	1	1	1	1	1	1	1	1	1	1	1	1	0	0	0	0	0	0	0	0	0	0	0	0	0	0	0	0	0	0	0
1932	1932 BB0525, BPP0520, BP0063 | | (BB, BPP, BP) conserved hypothetical protein	603	1	1	1	1	1	1	1	1	1	1	1	1	1	1	1	1	1	1		1	1	1	1	1	1	1	1	1	0	0	0	0	0	0	0	0	0	0	0	0	0	0	0	0	0	0	0
3713	3713 BPP0521, BP0063A | | (BPP, BP) putative transposase (partial)	604	1	1	1	1	1	1	1	1	1	1	1	1	1	1	1	1	1	1	1	1	1	1	1	1	1	1	1	1	0	0	0	0	0	0	0	0	0	0	0	0	0	0	0	0	0	0	0
1933	1933 BPP0522, BP0062 | | (BPP, BP) hypothetical protein	605	1	1	1	1	1	1	1	1	1	1	1	1	1	1	1	1	1	1	1	1	1	1	1	1	1	1	1	1	0	0	0	0	0	0	0	0	0	0	0	0	0	0	0	0	0	0	0
1934	1934 BPP0523, BP0061 | | (BPP, BP) putative DNA-binding protein	606	1	1	1	1	1	1	1	1	1	1	1	1	1	1	1	1	1	1	1	1	1	1	1	1	1	1	1	1	0	0	0	0	0	0	0	0	0	0	0	0	0	0	0	0	0	0	0
1935	1935 BPP0524, BP0060 | | (BPP, BP) conserved hypothetical protein	607	1	1	1	1	1	1	1	1	1	1	1	1	1	1	1	1	1	1	1	1	1	1	1	1	1	1	1	1	0	0	0	0	0	0	0	0	0	0	0	0	0	0	0	0	0	0	0
	RD7 end	607.3
	RD8	607.5
7067	7067 BB0530, BPP0525, BP0059 | | (BP) Pseudogene; (BB, BPP) regulatory protein	608	1	1	1	1		1	1	1	1	1			1	1	1	1	1	1	1	1		1	1	1	1		1	1	1	1	1	1	1	1	1	1	1	1		1		1		0	0	0	0
7068	7068 BB0531, BPP0526 | | (BB, BPP) putative exported protein	609	1	1	1	1	1	1	1	1	1	1	1	1	1	1	1	1	1	1	1	1	1	1	1	1	1	1	1	1	1	1	1	1	1	1	1	1	1	1	1	1	1	1	1	0	1	1	0
7069	7069 BB0532, BPP0527 | | (BB, BPP) putative acyl-CoA synthetase	610	1	1	1		1	1	1	1	1	1	1	1	1	1	1	1	1	1	1	1		1	1	1	1	1	1	1	1	1	1	1	1	1	1	1	1	1	1	1	1	1	1	0	1	1	1
7070	7070 BB0533, BPP0528 | | (BB, BPP) enoyl-CoA hydratase/isomerase family protein	611	1	1	1	1	1	1	1	1	1	1	1	1	1	1	1	1	1	1	1	1	1	1	1	1	1	1	1	1	1	1	1	1	1	1	1	1	1	1	1	1	1	1	1	0	0	0	0
7071	7071 BB0534, BPP0529 | | (BB, BPP) putative exported protein	612	1	1	1	1	1	1	1	1	1	1	1	1	1	1	1	1	1	1	1	1	1	1	1	1	1	1	1	1	1	1	1	1	1	1	1	1	1	1	1	1	1	1	1	0	0	0	0
7072	7072 BB0535, BPP0530 | | (BB, BPP) hypothetical protein	613	1	1	1	1	1	1	1	1	1	1	1		1	1	1	1	1	1	1	1	1	1	1	1	1	1	1	1	1	1	1	1	1	1	1	1	1	1	1	1	1	1	1			0	0
7073	7073 BB0536, BPP0531 | | (BB, BPP) conserved hypothetical protein	614	1	1	1	1	1	1	1	1		1	1	1	1	1	1		1	1		1		1			1		1	1	0			0			0	0	0	0		0	0	0				0
7074	7074 BB0537, BPP0532 | | (BB, BPP) putative sulfurtransferase	615	1	1	1	1	1	1	1	1	1	1	1	1	1	1	1	1	1	1	1	1	1	1	1	1	1	1	1	1	1	1	1	1	1	1	1	1	1	1	1	1	1	1	1	0	0	0	0
7075	7075 BB0538, BPP0533 | | (BB, BPP) LysR family regulatory protein	616	1	1	1	1	1	1	1	1	1	1	1	1	1	1	1	1	1	1	1	1	1	1	1	1	1	1	1	1	1	1	1	1	1	1	1	1	1	1	1	1	1	1	1	0	0	0
7076	7076 BB0539, BPP0534 | | (BB, BPP) thiamine pyrophosphate enzyme	617	1	1	1	1	1	1	1	1	1	1	1	1	1	1	1	1	1	1	1	1	1	1	1	1	1	1	1	1	1	1	1	1	1	1	1	1	1	1	1	1	1	1	1	0	0	0	0
7077	7077 BB0540, BPP0535 | | (BB) conserved hypothetical protein ; (BPP) Pseudogene	618	1	1	1	1	1	1	1	1	1	1	1	1	1	1	1	1	1	1	1	1	1	1	1	1	1	1	1	1	1	1	1	1	1	1	1	1	1	1	1	1	1	1	1	0	0	0	0
7078	7078 BB0541, BPP0536 | | (BB, BPP) enoyl-CoA hydratase/isomerase family protein	619	1	1	1	1	1	1	1	1	1	1	1	1	1	1	1	1	1	1	1	1		1	1	1	1	1	1	1	1	1	1	1			1	1	1	1	1	1	1	1	1	0		1
7079	7079 BB0542, BPP0537 | | (BB, BPP) putative exported protein	620	1	1	1	1	1	1	1	1	1	1	1	1	1	1	1	1	1	1	1	1	1	1	1	1	1	1	1	1	1	1	1	1	1	1	1	1	1	1	1	1	1	1	1	0	0	0	0
7080	7080 BB0543, BPP0538 | | (BB, BPP) putative transcriptional regulator	621	1	1	1	1	1	1	1	1	1	1	1	1	1	1	1	1	1	1	1	1	1	1	1	1	1	1	1	1		1	1	1	1	1	1	1	1	1	1	1	1	1	1	0	0	0	0
7081	7081 BB0544, BPP0539 | | (BB, BPP) putative exported protein	622	1	1	1	1	1	1	1	1	1	1	1	1	1	1	1	1	1	1	1	1	1	1	1	1	1	1	1	1	1	1	1	1	1	1	1	1	1	1	1	1	1	1	1	0	1	1	1
6046	6046 BB0545, BPP0540 | | (BPP) Pseudogene; (BB) conserved hypothetical protein	623	1	1	1	1	1	1	1	1	1	1	1	1	1	1	1	1	1	1	1	1	1	1	1	1	1	1	1	1		1	1	1	1	1	1	1	1	1	1	1	1	1	1	0	0	0
7082	7082 BB0545, BPP0540 | | (BB) conserved hypothetical protein ; (BPP) Pseudogene	624	1	1	1	1	1	1	1	1	1	1	1	1	1	1	1	1	1	1	1	1	1	1	1	1	1	1	1	1	1	1	1	1	1	1	1	1	1	1	1	1	1	1	1	0	0	0
7083	7083 BB0546, BB3547, BPP0541, BPP3146, BP0332 | | (BB, BB, BPP, BPP, BP) conserved hypothetical protein	625	1	1	1	1	1	1	1	1	1	1	1	1	1	1	1	1	1	1	1	1	1	1	1	1	1	1	1	1	1	1	1	1	1	1	1	1	1	1	1	1	1	1	1	0	1	1	1
7084	7084 BB0547, BPP0542 | | (BB, BPP) putative ligase	626	1	1	1	1	1	1	1	1	1	1	1	1	1	1	1	1	1	1	1	1	1	1	1	1	1	1	1	1	1	1	1	1	1	1	1	1	1	1	1	1	1	1	1	0	0	0	0
	RD8 end	626.5
7085	7085 BB0548, BPP0543 | | (BB, BPP) LacI family regulatory protein	627	1	1			1	1	1	1	1	1	1	1	1	1	1	1	1	1	1	1	1	1	1	1	1	1	1	1			1	1			1	1	1	1	1	1	1	1	1
7086	7086 BB0549, BPP0544 | | (BB, BPP) putative membrane protein	628	1	1	1	1	1	1	1	1	1	1	1	1	1	1	1	1	1	1	1	1	1	1	1	1	1	1	1	1	1	1	1	1	1	1	1	1	1	1	1	1	1	1	1	1	1	1	1
7087	7087 BB0550, BPP0544A | | (BB) hypothetical protein ; (BPP) Pseudogene	629	1	1	1	1	1	1	1	1	1	1	1		1	1	1	1	1	1	1	1	1	1		1		1	1	1		1	1	1	1		1	1	1	1	1	1	1	1	1			1	1
	RD9	629.5
7088	7088 BB0551, BPP0545 | | (BB, BPP) conserved hypothetical protein	630	1	1	1	1	1	1	1	1	1	1	1	1	1	1	1	1	1	1	1	1	1	1	1	1	1	1	1	1	1	1	1	1	1	1	1	1	1	1	1	1	1	1	1	0	0	0	0
7089	7089 BB0552, BPP0546 | | (BB, BPP) putative Zinc-binding dehydrogenase	631	1	1	1	1	1	1	1	1	1	1	1	1	1	1	1	1	1	1	1	1	1	1	1	1	1	1	1	1	1	1	1	1	1		1	1	1	1	1	1	1	1	1	0	0	0
7090	7090 BB0553, BPP0547 | | (BB, BPP) conserved hypothetical protein	632	1	1	1	1	1	1	1	1	1	1	1	1	1	1	1	1	1	1	1	1	1	1	1	1	1	1	1	1	1	1	1	1	1	1	1	1	1	1	1	1	1	1	1	0	0	0	0
7091	7091 BB0554, BPP0548 | | (BB, BPP) putative carboxymuconolactone decarboxylase	633	1	1	1	1	1	1	1	1	1	1	1	1	1	1	1	1	1	1	1	1	1	1	1	1	1	1	1	1	1	1	1	1	1	1	1	1	1	1	1	1	1	1	1	0	0	0	0
7092	7092 BB0555, BPP0549 | | (BB, BPP) enoyl-CoA hydratase/isomerase family protein	634	0	0	0	1	1	1	0	1	1	1	1	1	1	0	0	1	0	1	1	0	0	0	0	1	0	1	1	0	1	1	1	1	1	1	1	1	1	1	1	1	1	1	1	1	1	1	1
	RD9 end	634.5
7093	7093 BB0556, BPP0550 | | (BB, BPP) iron-containing alcohol dehydrogenase	635	1	1	0	1	1	1	1	1	1	1	1	1	1	1	1	1	1	1	1	1	1	1	1	1	1		1	1	1	1	1	1	1	1	1	1	1	1	1	1	1	1	1	1	1	1	1
	RD10	635.5
7094	7094 BB0557, BPP0551 | | (BB, BPP) CaiB/BaiF family protein	636	1	1	1	1	1	1	1	1	1	1	1	1	1	1	1	1	1	1	1	1	1	1	1	1	1	1	1	1	1	1	1	1	1	1	1	1	1	1	1	1	1	1	1	0	0	0	0
7095	7095 BB0558, BPP0552 | | (BB, BPP) putative racemase	637	1	1			1	1	1	1		1		1	1	1	1		1	1	1	1	1		1				1	1			1	1	1		1			1		1	1	1			0
7096	7096 BB0559, BPP0553 | | (BB, BPP) putative exported protein	638	1	1	1	1	1	1	1	1	1	1	1	1	1	1	1	1	1	1	1	1	1	1	1	1	1	1	1	1	1	1	1	1	1	1	1	1	1	1	1	1	1	1	1	0	0	0	0
7097	7097 BB0560, BPP0554 | | (BB, BPP) LysR family regulatory protein	639	1	1	1	1	1	1	1	1	1	1	1	1	1	1	1	1	1	1	1	1	1	1	1	1	1	1	1	1	1	1	1	1	1	1	1	1	1	1	1	1	1	1	1	0	0	0	0
7098	7098 BB0561, BPP0555 | | (BB, BPP) conserved hypothetical protein	640	1	1	1	1	1	1	1	1	1	1	1	1	1	1	1	1	1	1	1	1	1	1	1	1	1	1	1	1	1	1	1	1	1	1	1	1	1	1	1	1	1	1	1	0	0	0	0
7099	7099 BB0562, BPP0556 | | (BB, BPP) putative exported protein	641	1	1	1	1	1	1	1	1	1	1	1	1	1	1	1	1	1	1	1	1				1	1	1	1	1	1	1	1	1	1	1	1	1	1	1		1	1	1		0		0
7100	7100 BB0563, BPP0557 | | (BB, BPP) acyl-CoA dehydrogenase	642	1	1	1	1	1	1	1	1	1	1	1	1	1	1	1	1	1	1	1	1	1	1	1	1	1	1	1	1	1	1	1	1	1		1	1	1	1	1	1	1	1	1	0	0
7101	7101 BB0564, BPP0558 | | (BB, BPP) putative exported protein	643	1	1	1	1	1	1	1	1	1	1	1	1	1	1	1	1	1	1	1	1	1	1	1	1	1	1	1	1	1	1	1	1	1	1	1	1	1	1	1	1	1	1	1	0	0	0	0
7102	7102 BB0565, BPP0559 | | (BB, BPP) conserved hypothetical protein	644	1	1	1	1	1	1	1	1	1	1			1	1	1		1	1				1	1		1					1	1	1		1	1	1	1	1	1	1		1					0
7103	7103 BB0566, BPP0560 | | (BB, BPP) aconitase family protein	645	1	1	1	1	1	1	1	1	1	1	1	1	1	1	1	1	1	1	1	1	1	1	1	1	1	1	1	1	1	1	1	1	1	1	1	1	1	1	1	1	1	1	1	0	0	0	0
7104	7104 BB0567, BPP0561 | | (BB, BPP) LysR family regulatory protein	646	1	1	1		1	1	1	1	1	1			1	1	1	1	1	1	1	1	1				1		1	1		1	1		1	1	1	1	1	1		1	1	1				0
	RD10 end	646.5
7105	7105 BB0568, BPP0562 | | (BB, BPP) putative exported protein	647	1	1	1	1	1	1	1	1	1	1	1	1	1	1	1	1	1	1	1	1	1	1	1	1	1	1	1	1	1	1	1	1	1	1	1	1	1	1	1	1	1	1	1	1	1	1	1
7106	7106 BB0569, BPP0563 | | (BB, BPP) putative membrane protein	648	1	1	1	1	1	1	1	1	1	1	1	1	1	1	1	1	1	1	1	1	1	1	1	1	1	1	1	1	1	1	1	1	1	1	1	1	1	1	1	1	1	1	1	0	1	1	1
7107	7107 BB0570, BPP0564 | | (BB, BPP) putative hydrolase	649	1			1	1	1	1	1	1	1	1	1	1	1	1	1	1	1	1	1	1	1	1	1	1	1	1	1			1	1	1		1	1	1	1	1	1	1	1	1	1
	RD11	649.5
7108	7108 BB0571, BPP0565 | | (BB, BPP) putative branched-chain amino acid transport ATP-binding protein	650	1	1	1	1	1	1	1	1	1	1	1	1	1	1	1	1	1	1	1	1	1	1	1	1	1	1	1	1	1	1	1	1	1	1	1	1	1	1	1	1	1	1	1	0	0	0	0
7109	7109 BB0572, BPP0566 | | (BB, BPP) ABC transporter ATP-binding protein	651	1	1	1	1	1	1	1	1	1	1	1	1	1	1	1	1	1	1	1	1	1	1	1	1	1	1	1	1	1	1	1	1	1	1	1	1	1	1	1	1	1	1	1	0	0	0	0
7110	7110 BB0573, BPP0567 | | (BB, BPP) putative branched-chain amino acid transport system permease	652	1	1	1	1	1	1	1	1	1	1	1	1	1	1	1	1	1	1	1	1	1	1	1	1	1	1	1	1	1	1	1	1	1	1	1	1	1	1	1	1	1	1	1		1	0	0
7111	7111 BB0574, BPP0568 | | (BB, BPP) putative branched-chain amino acid transport system permease protein	653	1	1	1	1	1	1	1	1	1	1	1	1	1	1	1	1	1	1	1	1	1	1	1	1	1	1	1	1	1	1	1	1	1	1	1	1	1	1	1	1	1	1	1	0	0	0	0
7112	7112 BB0575, BPP0569 | | (BB, BPP)	654	1	1	1	1	1	1	1	1	1	1	1	1	1	1	1	1	1	1	1	1	1	1	1	1	1	1	1	1	1	1	1	1	1	1	1	1	1	1	1	1	1	1	1	0	0	0	1
7113	7113 BB0576, BB0919, BPP0570, BPP0825 | | (BB, BB, BPP, BPP) putative TetR-family transcriptional regulato	655	1	1	1	1	1	1	1	1	1	1	1	1	1	1	1	1	1	1	1	1	1	1	1	1	1	1	1	1	1	1	1	1	1	1	1	1	1	1	1	1	1	1	1	0	0	0	1
7114	7114 BB0577, BPP0571 | | (BB, BPP) hypothetical protein	656	1	1	1	1	1	1	1	1	1	1	1	1	1	1	1	1	1	1	1	1	1	1	1	1	1	1	1	1	1	1	1	1	1	1	1	1	1	1	1	1	1	1	1	0	0	0	0
7115	7115 BB0578, BPP0572 | | (BB, BPP) conserved hypothetical protein	657	1	1	1	1	1	1	1	1	1	1	1	1	1	1	1	1	1		1	1	1	1	1	1		1	1	1	1		1	1	1	1	1	1	1	1	1	1	1	1	1
7116	7116 BB0579, BPP0573 | | (BB, BPP) conserved hypothetical protein	658	1	1	1	1	1	1	1	1	1	1	1		1	1	1	1	1	1	1	1	1	1	1	1	1	1	1	1	1	1	1	1	1	1	1	1	1	1	1	1	1	1	1			0
7117	7117 BB0580, BPP0574 | | (BB, BPP) short chain dehydrogenase	659	1	1	1	1	1	1	1	1	1	1	1	1	1	1	1	1	1	1	1	1	1	1	1	1	1	1	1	1	1	1	1	1	1	1	1	1	1	1	1	1	1	1	1	0	0	0	1
7118	7118 BB0581, BPP0575 | | (BB, BPP) acyl-CoA dehydrogenase	660	1			1	1	1	1	1	1	1	1	1	1	1	1	1	1	1	1	1	1	1	1	1	1	1	1	1	1		1	1	1	1	1	1	1	1	1	1	1	1	1			1
7119	7119 BB0582, BPP0576 | | (BB, BPP) short chain dehydrogenase	661	1	1	1	1	1	1	1	1	1	1	1	1	1	1	1	1	1	1	1	1	1	1	1	1	1	1	1	1	1	1	1	1	1	1	1	1	1	1	1	1	1	1	1	0	0	0	0
7120	7120 BB0583, BPP0577 | | (BB, BPP) putative ligase	662	1	1	1	1	1	1	1	1	1	1	1	1	1	1	1	1	1	1	1	1	1	1	1	1	1	1	1	1	1	1	1	1	1	1	1	1	1	1	1	1	1	1	1	0	0	1	0
7121	7121 BB0584, BPP0578 | | (BB, BPP) hypothetical protein	663	1	1	1	1	1	1	1	1	1	1	1	1	1	1	1	1	1	1	1	1				1	1	1	1	1	1	1	1	1	1	1	1	1	1	1		1	1	1		0		0	0
7122	7122 BB0585, BPP0579 | | (BB, BPP) enoyl-CoA hydratase/isomerase family	664	1	1	1	1	1	1	1	1	1	1	1	1	1	1	1	1	1	1	1	1	1	1	1	1	1	1	1	1	1	1	1	1	1	1	1	1	1	1	1	1	1	1	1	0	0	0	0
7123	7123 BB0586, BPP0580 | | (BB, BPP) putative exported protein	665	1	1	1	1	1	1	1	1	1	1	1	1	1	1	1	1	1	1	1	1	1	1	1	1	1	1	1	1	1	1	1	1	1	1	1	1	1	1	1	1	1	1	1	0	0	0	0
7124	7124 BB0587, BPP0581 | | (BB, BPP) conserved hypothetical protein	666	1	1	1	1	1	1	1	1	1	1	1	1	1	1	1	1	1	1	1	1	1	1	1	1	1	1	1	1	1	1	1	1	1	1	1	1	1	1	1	1	1	1	1	0	0	0	0
7125	7125 BB0588, BPP0582 | | (BB, BPP) conserved hypothetical protein	667	1	1	1	1	1	1	1	1	1	1	1	1	1	1	1	1	1	1	1	1	1	1	1	1	1	1	1	1	1	1	1	1	1	1	1	1	1	1	1	1	1	1	1	0	0	0	0
7126	7126 BB0589, BB3948, BPP0583, BPP3513 | | (BB, BPP) conserved hypothetical protein ; (BB, BPP) putative citrate lyase	668	1	1	1	1	1	1	1	1		1			1		1	1	1		1	1		1			1		1	1		1	1	1			1	1		1		1	1	1
7127	7127 BB0590, BB3947, BPP0584, BPP3512 | | (BB, BPP) putative transcriptional regulator ; (BB, BPP) conserved hypothetical protein	669	1	1	1	1	1	1	1	1	1	1	1	1	1	1	1	1	1	1	1	1	1	1	1	1	1	1	1	1	1	1	1	1	1	1	1	1	1	1	1	1	1	1	1	1	1	1	1
6047	6047 BB0591, BPP0585 | | (BB, BPP) acyl-CoA dehydrogenase	670	1	1	1	1	1	1	1	1	1	1	1	1	1	1	1	1	1	1	1	1	1	1	1	1	1	1	1	1	1	1	1	1	1	1	1	1	1	1	1	1	1	1	1
7128	7128 BB0592, BPP0586 | | (BB, BPP) CaiB/BaiF family protein	671	1	1	1	1	1	1	1	1	1	1	1	1	1	1	1	1	1	1	1	1	1	1	1	1	1	1	1	1	1	1	1	1	1	1	1	1	1	1	1	1	1	1	1	0	0	0	0
7129	7129 BB0593, BPP0587 | | (BB, BPP) CaiB/BaiF family protein	672	1	1				1	1	1	1	1	1	1	1	1	1	1	1	1	1	1	1	1	1	1	1	1	1	1			1	1		1	1			1	1	1	1	1	1
7130	7130 BB0594, BPP0588 | | (BB, BPP) putative exported protein	673	1	1	1	1	1	1	1	1	1	1	1	1	1	1	1	1	1	1	1	1	1	1	1	1	1	1	1	1	1	1	1	1	1	1	1	1	1	1	1	1	1	1	1	0	1	1	1
7131	7131 BB0595, BPP0589 | | (BB, BPP) hypothetical protein	674	1	1		1	1	1	1	1	1	1	1	1	1	1	1	1	1	1	1	1	1	1	1	1	1	1	1	1	1		1	1	1		1	1		1	1	1	1	1	1
7132	7132 BB0596, BPP0590 | | (BB, BPP) nitroreductase family protein	675	1	1	1	1	1	1	1	1	1	1	1	1	1	1	1	1	1	1	1	1	1	1	1	1	1	1	1	1	1	1	1	1	1	1	1	1	1	1	1	1	1	1	1	0	0	0	0
7133	7133 BB0597, BPP0591 | | (BB, BPP) enoyl-CoA hydratase/isomerase family protein	676	1	1	1	1	1	1	1	1	1	1	1	1	1	1	1	1	1	1	1	1	1	1	1	1	1	1	1	1	1	1	1	1	1	1	1	1	1	1	1	1	1	1	1	0		0	0
7134	7134 BB0598, BPP0592 | | (BB, BPP) extracellular ligand binding protein	677	1	1	1	1	1	1	1	1	1	1	1	1	1	1	1	1	1	1	1	1	1	1	1	1	1	1	1	1	1	1	1	1	1	1	1	1	1	1	1	1	1	1	1	0	0	0	0
7135	7135 BB0599, BPP0593 | | (BB, BPP) putative branched-chain amino acid transport system permease protein	678	1	1	1	1	1	1	1	1	1	1	1	1	1	1	1	1	1	1	1	1	1	1	1	1	1	1	1	1	1	1	1	1	1	1	1	1	1	1	1	1	1	1	1	0	0	0	0
7136	7136 BB0600, BPP0594 | | (BB, BPP) putative branched-chain amino acid transport system permease protein	679	1	1	1	1	1	1	1	1	1	1	1	1	1	1	1	1	1	1	1	1	1	1	1	1	1	1	1	1	1	1	1	1	1	1	1	1	1	1	1	1	1	1	1			0
7137	7137 BB0601, BPP0595 | | (BB) ABC transport system ATP-binding protein ; (BPP) Pseudogene	680	1	1	1	1	1	1	1	1	1	1	1	1	1	1	1	1	1	1	1	1	1	1	1	1	1	1	1	1	1	1	1	1	1	1	1	1	1	1	1	1	1	1	1	0	0	0	0
7138	7138 BB0602, BPP0596 | | (BB, BPP) ABC transport system ATP-binding protein	681	1	1	1	1	1	1	1	1	1	1	1	1	1	1	1	1	1	1	1	1	1	1	1	1	1	1	1	1	1	1	1	1	1	1	1	1	1	1	1	1	1	1	1	0	0	0	0
7139	7139 BB0603, BPP0597 | | (BB, BPP) NADH:flavin oxidoreductase/NADH oxidase family	682	1	1	1	1	1	1	1	1	1	1	1	1	1	1	1	1	1	1	1	1	1	1	1	1	1	1	1	1		1	1	1	1		1	1	1	1	1	1	1	1	1	0
7140	7140 BB0604, BPP0598 | | (BB) short chain dehydrogenase ; (BPP) Pseudogene	683	1	1	1	1	1	1	1	1	1	1	1	1	1	1	1	1	1	1	1	1	1	1	1	1	1	1	1	1	1	1	1	1	1	1	1	1	1	1	1	1	1	1	1	0	0	0	0
7141	7141 BB0605, BPP0599 | | (BB, BPP) putative exported protein	684	1	1	1	1	1	1	1	1	1	1	1	1	1	1	1	1	1	1	1	1	1	1	1	1	1	1	1	1	1	1	1	1	1	1	1	1	1	1	1	1	1	1	1	0		0	0
	RD11 end	684.5
7142	7142 BB0606, BPP0600 | | (BB, BPP) acetyl-CoA hydrolase/transferase	685	1	1	1	1	1	1	1	1	1	1	1	1	1	1	1	1	1	1	1	1	1	1	1	1	1		1	1	1	1	1	1	1	1	1	1	1	1	1	1	1	1	1	1	1	1	1
7143	7143 BB0607, BPP0601 | | (BB, BPP) AMP-binding enzyme	686	1	1	1	1	1	1	1	1	1	1	1		1	1	1	1	1	1	1	1	1		1	1	1	1	1	1	1		1	1	1		1	1	1	1	1	1	1	1	1				1
7144	7144 BB0608, BPP0602 | | (BB, BPP) IclR family regulatory protein	687	1	1	1	1	1	1	1	1	1	1	1	1	1	1	1	1	1	1	1	1	1	1	1	1	1	1	1	1			1	1	1		1	1	1	1	1	1	1	1	1	1	1	1	1
7145	7145 BB0609, BPP0603 | | (BB, BPP) IclR family regulatory protein	688	1	1	1	1	1	1	1	1	1	1	1	1	1	1	1	1	1	1	1	1	1	1	1	1	1	1	1	1			1	1	1		1	1	1	1	1	1	1	1	1	1	1	1	1
7146	7146 BB0610, BPP0604 | | (BB, BPP) putative pyruvate carboxylase	689	1	1	1	1	1	1	1	1	1	1	1	1	1	1	1	1	1	1	1	1	1	1	1	1	1	1	1	1			1	1	1		1	1	1	1	1	1	1	1	1	1	1	1	1
7147	7147 BB0611, BPP0605 | | (BPP) Pseudogene; (BB) acyl-CoA dehydrogenase	690	1	1	1	1	1	1	1	1	1	1	1	1	1	1	1	1	1	1	1	1		1	1	1		1	1	1			1	1	1		1	1	1	1	1	1	1	1		1	1
7148	7148 BB0612, BPP0606 | | (BB, BPP) putative enoyl-CoA hydratase	691	1	1			1	1	1	1	1	1	1	1	1	1	1	1	1	1	1	1	1		1			1	1	1			1	1			1	1	1	1	1	1	1	1		1	1	1
7149	7149 BB0613, BPP0607 | | (BB, BPP) putative short chain dehydrogenase	692	1	1	1	1	1	1	1	1	1	1	1	1	1	1	1	1	1	1	1	1	1	1	1	1	1	1	1	1	1	1	1	1	1	1	1	1	1	1	1	1	1	1	1	1	1	1	1
7150	7150 BB0614, BPP0608 | | (BB, BPP) putative thiolase	693	1		1	1	1	1	1	1	1	1	1	1	1	1	1	1	1	1	1	1	1	1	1	1	1	1	1	1	1	1	1	1	1	1	1	1	1	1	1	1	1	1	1	1	1	1	1
7151	7151 BB0615, BPP0609 | | (BB, BPP) AMP-binding enzyme	694	1	1	1	1	1	1	1	1	1	1	1	1	1	1	1	1	1	1	1	1	1	1	1	1	1	1	1	1	1	1	1	1	1	1	1	1	1	1	1	1	1	1	1	1	1	1	1
7152	7152 BB0616, BPP0610 | | (BB, BPP) IclR family regulatory protein	695	1	1	1	1	1	1	1	1	1	1	1	1	1	1	1	1	1	1	1	1	1	1	1	1	1	1	1	1		1	1	1	1	1	1	1	1	1	1	1	1	1	1	1	1	1	1
7153	7153 BB0617, BPP0611 | | (BB, BPP) CaiB/BaiF family protein	696	1	1	1	1	1	1	1	1		1	1	1	1	1	1	1	1	1	1	1		1	1	1	1	1	1			1	1	1			1	1	1	1		1	1	1		1		1	1
7154	7154 BB0618, BPP0612 | | (BB, BPP) LysR family regulatory protein	697	1	1	1	1	1	1	1	1	1	1	1	1	1	1	1	1	1	1	1	1	1	1	1	1	1	1	1	1	0	1	1	1	1	1	1	1	1	1	1	1	1	1	1	1	1	1	1
7155	7155 BB0619, BPP0613 | | (BB, BPP) putative acyl-CoA dehydrogenase	698	1	1	1	1	1	1	1	1	1	1	1	1	1	1	1	1	1	1	1	1	1	1	1	1	1	1	1	1	1	1	1	1	1	1	1	1	1	1	1	1	1	1	1	1	1	1	1
7157	7157 BB0621, BB3456, BB4760, BPP0615, BPP3116, BP0962 | etfA, etfL | (BB, BB, BB, BPP, BPP, BP) electron transfer flavoprotein alpha-subunit	699	1	1	1	1	1	1	1	1	1	1	1	1	1	1	1	1	1	1	1	1	1	1	1	1	1	1	1	1	1	1	1	1	1	1	1	1	1	1	1	1	1	1	1	1	1	1	1
7158	7158 BB0622, BPP0616 | | (BB, BPP) conserved hypothetical protein	700	1	1	1	1	1	1	1	1	1	1	1	1	1	1	1	1	1	1	1	1	1	1	1	1	1	1	1	1	1	1	1	1	1	1	1	1	1	1	1	1	1	1	1	1	1	1	1
7159	7159 BB0623, BPP0617 | | (BB, BPP) LysR-family transcriptional regulator	701	1	1	1	1	1	1	1	1	1	1	1	1	1	1	1	1	1	1	1	1	1	1	1	1	1	1	1	1	1	1	1	1	1	1	1	1	1	1	1	1	1	1	1	1	1	1	1
7160	7160 BB0624, BPP0618 | | (BB, BPP) conserved hypothetical protein	702	1	1	1	1	1	1	1	1	1	1	1	1	1	1	1	1	1	1	1	1	1	1	1	1	1	1	1	1	1	1	1	1	1	1	1	1	1	1	1	1	1	1	1	1	1	1	1
7161	7161 BB0625, BPP0619 | | (BB, BPP) putative exported protein	703	1	1	1	1	1	1	1	1	1	1	1	1	1	1	1	1	1	1	1	1	1	1	1	1	1	1	1	1	1	1	1	1	1	1	1	1	1	1	1	1	1	1	1	1	1	1	1
7162	7162 BB0626, BPP0620 | | (BB, BPP) putative exported protein	704	1	1	1	1	1	1	1	1	1	1	1	1	1	1	1	1	1	1	1	1	1	1	1	1	1	1	1	1	1	1	1	1	1	1	1	1	1	1	1	1	1	1	1	1	1	1	1
7163	7163 BB0627, BPP0621 | | (BB, BPP) conserved hypothetical protein	705	1	1	1	1	1	1	1	1	1	1	1	1	1	1	1	1	1	1	1	1	1	1	1	1	1	1	1	1	1	1	1	1	1	1	1	1	1	1	1	1	1	1	1	1	1	1	1
719	719 BB0628, BPP0622, BP0030 | | (BB, BPP, BP) conserved hypothetical protein	706	1	1	1	1	1	1	1	1	1	1	1	1	1	1	1	1	1	1	1	1	1	1	1	1	1	1	1	1	1	1	1	1	1	1	1	1	1	1	1	1	1	1	1	1	1	1	1
710	710 BB0629, BPP0623, BP0029 | | (BB, BPP, BP) putative enoyl-CoA hydratase	707	1	1	1	1	1	1	1	1	1	1	1	1	1	1	1	1	1	1	1	1	1	1	1	1	1	1	1	1	1	1	1	1	1		1	1	1	1	1	1	1	1	1	1	1	1	1
274	274 BB0630, BPP0624, BP3845 | | (BB, BPP, BP) nitroreductase family protein	708	1	1	1	1	1	1	1	1	1	1	1	1	1	1	1	1	1	1	1	1	1	1	1	1	1	1	1	1	1	1	1	1	1	1	1	1	1	1	1	1	1	1	1	1	1	1	1
280	280 BB0631, BPP0625, BP3846 | | (BB, BPP, BP) TetR family transcriptional regulator	709	1	1	1	1	1	1	1	1	1	1	1	1	1	1	1	1	1	1	1	1	1	1	1	1	1	1	1	1	1	1	1	1	1	1	1	1	1	1	1	1	1	1	1	1	1	1	1
289	289 BB0632, BPP0626, BP3847 | | (BB, BPP, BP) putative hydroxymethylglutaryl-CoA lyase	710	1	1	1	1	1	1	1	1	1	1	1	1	1	1	1	1	1	1	1	1	1	1	1	1	1	1	1	1	1	1	1	1	1	1	1	1	1	1	1	1	1	1	1	1	1	1	1
296	296 BB0633, BPP0627, BP3848 | | (BB, BPP, BP) putative enoyl-CoA hydratase/isomerase	711	1	1	1	1	1	1	1	1	1	1	1	1	1	1	1	1	1	1	1	1	1	1	1	1	1	1	1	1	1	1	1	1	1	1	1	1	1	1	1	1	1	1	1	1	1	1	1
314	314 BB0635, BPP0629, BP3850 | | (BB, BPP) putative lipoprotein ; (BP) Pseudogene	712	1	1	1	1	1	1	1	1	1	1	1	1	1	1	1	1	1	1	1	1	1	1	1	1	1	1	1	1	1	1	1	1	1	1	1	1	1	1	1	1	1	1	1	1	1	1	1
7164	7164 BB0636, BPP0630 | | (BB, BPP) iron-containing alcohol dehydrogenase	713	1	1	1	1	1	1	1	1	1	1	1	1	1	1	1	1	1	1	1	1	1	1	1	1	1	1	1	1			1	1	1		1	1	1	1	1	1	1	1	1
7165	7165 BB0637, BPP0631 | | (BB, BPP) enoyl-CoA hydratase/isomerase family protein	715	1	1	1	1	1	1	1	1	1	1	1	1	1	1	1	1	1	1	1	1	1	1	1	1	1	1	1	1	1	1	1	1	1	1	1	1	1	1	1	1	1	1	1	1	1	1	1
7166	7166 BB0638, BPP0632 | | (BB, BPP) putative amidase	716	1	1	1	1	1	1	1	1	1	1	1	1	1	1	1	1	1	1	1	1	1	1	1	1	1	1	1	1	1	1	1	1	1	1	1	1	1	1	1	1	1	1	1	1	1	1	1
7167	7167 BB0639, BPP0633 | | (BB, BPP) conserved hypothetical protein	717	1	1		1	1	1	1	1	1	1	1	1	1	1	1	1	1	1	1	1	1	1	1	1	1	1	1	1			1	1	1		1	1	1	1	1	1	1	1	1	1
7168	7168 BB0640, BPP0634 | | (BB, BPP) hypothetical protein	718		1			1	1	1	1	1					1	1			1													1	1			1	1	1	1		1		1
7169	7169 BB0641, BPP0635 | | (BB, BPP) putative aldehyde dehydrogenase	719	1	1	1	1	1	1	1	1	1	1	1	1	1	1	1	1	1	1	1	1	1	1	1	1	1	1	1	1	1	1	1	1	1	1	1	1	1	1	1	1	1	1	1	1	1	1	1
7170	7170 BB0642, BPP0636 | | (BB, BPP) NADPH-dependent FMN reductase	720	1	1	1	1	1	1	1	1	1	1	1	1	1	1	1	1	1	1	1	1	1	1	1	1	1	1	1	1		1	1	1	1		1	1	1	1	1	1	1	1	1	1	1	1	1
7171	7171 BB0643, BPP0637 | | (BB, BPP) putative transport system permease protein	721	1	1	1	1	1	1	1	1	1	1	1	1	1	1	1	1	1	1	1	1	1	1	1	1	1	1	1	1			1	1	1		1	1	1	1	1	1	1	1	1
7172	7172 BB0644, BPP0638 | | (BB, BPP) ABC transporter ATP-binding protein	722	1	1	1		1		1	1						1		1		1				1				1	1	1	1	1				1	1	1		1		1		1	1	1	1	1	1
7173	7173 BB0645, BPP0639 | | (BB, BPP) putative exported protein	723	1	1	1	1	1	1	1	1	1	1	1	1	1	1	1	1	1	1	1	1	1	1	1	1	1	1	1	1		1	1	1	1	1	1	1	1	1	1	1	1	1	1	1	1	1	1
7174	7174 BB0646, BPP0640 | | (BB, BPP) luciferase-like monooxygenase	724	1	1	1	1	1	1	1	1	1	1	1	1	1	1	1	1	1	1	1	1	1	1	1	1	1	1	1	1	1	1	1	1	1	1	1	1	1	1	1	1	1	1	1	1	1	1	1
7175	7175 BB0647, BPP0641 | | (BB, BPP) IclR family transcriptional regulator	725	1	1		1	1	1	1	1	1	1	1	1	1	1	1	1	1	1	1	1	1	1	1	1	1	1	1	1	1	1	1	1	1	1	1	1	1	1	1	1	1	1	1	1		1	1
7176	7176 BB0648, BPP0642 | | (BB, BPP) probable regulator	726	1	1	1	1	1	1	1	1	1	1		1	1	1	1	1	1	1	1	1	1	1	1	1	1	1	1	1			1	1	1		1	1	1	1	1	1	1	1	1	1
7177	7177 BB0649, BPP0643 | | (BB, BPP) probable short chain dehydrogenase	727	1	1	1	1	1	1	1	1	1	1	1	1	1	1	0	1	1	1	1	0	1	1	1	1	1	1	1	1	0	0	1	1	1	0	1	1	1	1	1	1	1	1	1	1	1	1	1
7178	7178 BB0650, BPP0644 | | (BB, BPP) putative exported protein	728		1	1				1	1	1			1		1							1						1				1	1						1		1
6048	6048 BPP0645 | | (BPP) conserved hypothetical protein	729	1	1	1	1	1	1	1	1	1	1	1	1	1	1	1	1	1	1	1	1	1	1	1	1	1	1	1	1	1	1	1	1	1		1	1	1	1	1	1	1	1	1	1	1	1	1
6049	6049 BPP0646, BB | | (BPP) conserved hypothetical protein ; (BB) BB0654 - BB0655 intergenic region	730	1	1	1	1	1	1	1	1	1	1	1	1	1	1	1	1	1	1	1	1	1	1	1	1	1	1	1	1	1	1	1	1	1	1	1	1	1	1	1	1	1	1	1	1	1	1	1
7183	7183 BB0655, BPP0647 | | (BB, BPP) putative transcriptional regulator	731	1	1	1	1	1	1	1	1	1	1	1	1	1	1	1	1	1	1	1	1	1	1	1	1	1	1	1	1	1	1	1	1	1		1	1	1	1	1	1	1	1	1	1	1	1	1
6050	6050 BB0656, BPP0648 | | (BB) probable acyl-CoA dehydrogenase ; (BPP) Pseudogene	732	1	1	1	1	1	1	1	1	1	1	1	1	1	1	1	1	1	1	1	1	1	1	1	1	1	1	1	1		1	1	1	1	1	1	1	1	1	1	1	1	1	1	1	1	1	1
7184	7184 BB0656, BPP0648 | | (BB) probable acyl-CoA dehydrogenase ; (BPP) Pseudogene	733	1	1	1	1	1	1	1	1	1	1	1	1	1	1	1	1	1	1	1	1	1	1	1	1	1	1	1	1		1	1	1	1	1	1	1	1	1	1	1	1	1	1	1	1	1	1
7185	7185 BB0657, BPP0649 | | (BB, BPP) putative acetyl-CoA synthetase	734	1	1	1	1	1	1	1	1	1	1	1	1	1	1	1	1	1	1	1	1	1	1	1	1	1	1	1	1	1	1	1	1	1	1	1	1	1	1	1	1	1	1	1	1	1	1	1
7186	7186 BB0658, BPP0650 | | (BB, BPP) conserved hypothetical protein	735	1	1		1	1	1	1	1	1	1	1	1	1	1	1	1	1	1	1	1	1	1	1	1	1	1	1	1	1	1	1	1	1	1	1	1	1	1	1	1	1	1	1	1	1	1	1
7187	7187 BB0659, BPP0651 | | (BB, BPP) conserved hypothetical protein	736	1	1	1	1	1	1	1	1	1	1	1	1	1	1	1	1	1	1	1	1	1	1	1	1	1	1	1	1	1	1	1	1	1	1	1	1	1	1	1	1	1	1	1	1	1	1	1
7188	7188 BB0660, BPP0652 | | (BB, BPP) putative exported protein	737	1	1	1	1	1	1	1	1	1	1	1	1	1	1	1	1	1	1	1	1	1	1	1	1	1	1	1	1		1	1	1	1		1	1	1	1	1	1	1	1	1	1		1	1
7189	7189 BB0661, BPP0653 | | (BB, BPP) putative enoyl-CoA hydratase/isomerase family protein	738	1	1	1	1	1	1	1	1	1	1	1	1	1	1	1	1	1	1	1	1	1	1	1	1	1	1	1	1	1	1	1	1	1	1	1	1	1	1	1	1	1	1	1	1	1	1	1
7190	7190 BB0662, BPP0654 | | (BB) conserved hypothetical protein ; (BPP) Pseudogene	739	1	1	0	1	1	1	1	1	1	1	1	1	1	1	1	1	1	1	1	1	1	1	1	1	1	1	1	1	1	1	1	1	1	1	1	1	1	1	1	1	1	1	1	1	1	1	1
7191	7191 BB0663, BPP0656 | gcdH | (BB, BPP) glutaryl-CoA dehydrogenase	740	1	1	1	1	1	1	1	1	1	1	1	1	1	1	1	1	1	1	1	1	1	1	1	1	1	1	1	1	1	1	1	1	1	1	1	1	1	1	1	1	1	1	1	1	1	1	1
7192	7192 BB0664, BPP0657 | | (BB, BPP) probable enoyl CoA hydratase	741	1	1	1	1	1	1	1	1	1	1	1	1	1	1	1	1	1	1	1	1	1	1	1	1	1	1	1	1	1	1	1	1	1	1	1	1	1	1	1	1	1	1	1	1	1	1	1
7193	7193 BB0665, BB4804, BPP0658, BPP4216, BP0668 | | (BB, BB, BPP, BPP, BP) probable thiolase	742	1	1	1	1	1	1	1	1	1	1	1	1	1	1	1	1	1	1	1	1	1	1	1	1	1	1	1	1	1	1	1	1	1	1	1	1	1	1	1	1	1	1	1	1	1	1	1
7194	7194 BB0666, BPP0659 | | (BB, BPP) putative exported protein	743	1	1	1	1	1	1	1	1	1	1	1	1	1	1	1	1	1	1	1	1	1	1	1	1	1	1	1	1	1	1	1	1	1	1	1	1	1	1	1	1	1	1	1	1	1	1	1
7195	7195 BB0667, BPP0660 | | (BB, BPP) putative acetyl-CoA synthetase	744	1	1	1	1	1	1	1	1	1	1	1	1	1	1	1	1	1	1	1	1	1	1	1	1	1	1	1	1			1	1	1		1	1	1	1	1	1	1	1	1	1	1	1	1
7196	7196 BB0668, BPP0661 | | (BB, BPP) conserved hypothetical protein	745	1	1	1	1	1	1	1	1	1	1	1	1	1	1	1	1	1	1	1	1	1	1	1	1	1	1	1	1	1	1	1	1	1	1	1	1	1	1	1	1	1	1	1	1	1	1	1
7197	7197 BB0669, BPP0662 | | (BB, BPP) LysR-family transcriptional regulator	747	1	1	1	1	1	1	1	1	1	1	1	1	1	1	1	1	1	1	1	1	1	1	1	1	1	1	1	1		1	1	1	1		1	1	1	1	1	1	1	1	1	1	1	1	1
7198	7198 BB0670, BPP0663 | | (BB, BPP) putative hydrolase	748	1	1	1	1	1	1	1	1	1	1	1	1	1	1	1	1	1	1	1	1		1	1	1	1	1	1	1	1	1	1	1	1	1	1	1	1	1	1	1	1	1	1	1	1	1	1
7199	7199 BB0671, BPP0664 | | (BB, BPP) conserved hypothetical protein	749	1	1	1	1	1	1	1	1	1	1	1	1	1	1	1	1	1	1	1	1	1	1	1	1	1	1	1	1	1	1	1	1	1		1	1	1	1	1	1	1	1	1	1	1	1	1
7200	7200 BB0672, BPP0665 | | (BB, BPP) conserved hypothetical protein	750	1	1	1	1	1	1	1	1	1	1	1	1	1	1	1	1	1	1	1	1	1	1	1	1	1	1	1	1	1	1	1	1	1	1	1	1	1	1	1	1	1	1	1	1	1	1	1
7201	7201 BB0673, BPP0666 | gst | (BB, BPP) glutathione S-transferase	751	1	1			1	1	1	1	1	1			1	1	1	1	1	1	1	1					1	1	1	1	1	1	1	1	1		1	1		1		1	1	1		1	1	1
7202	7202 BB0674, BPP0667 | | (BB, BPP) putative exported protein	752	1	1	1	1	1	1	1	1	1	1	1	1	1	1	1	1	1	1	1	1	1	1	1	1	1	1	1	1		1	1	1	1		1	1	1	1	1	1	1	1	1	1	1	1	1
6051	6051 BB0675, BPP0668 | | (BB, BPP) putative exported protein	753	1	1	1	1	1	1	1	1	1	1	1		1	1	1			1	1	1	1	1	1	1	1	1	1	1			1				1	1	1	1	1	1	1	1		1	1	1	1
7203	7203 BB0676, BPP0669 | | (BB, BPP) putative GntR-family transcriptional regulator	754	1	1	1	1	1	1	1	1	1	1	1	1	1	1	1	1	1	1	1	1	1	1	1	1	1	1	1	1	1	1	1	1	1	1	1	1	1	1	1	1	1	1	1	1	1	1	1
7204	7204 BB0677, BB1563, BPP0670, BPP2166 | | (BB, BB, BPP, BPP) probable aldehyde dehydrogenase	755	1	1	1	1	1	1	1	1	1	1	1	1	1	1	1	1	1	1	1	1	1	1	1	1	1	1	1	1	1	1	1	1	1	1	1	1	1	1	1	1	1	1	1	1	1	1	1
7206	7206 BB0679, BPP0672 | | (BB, BPP) conserved hypothetical protein	757	1	1	1	1	1	1	1	1	1	1	1	1	1	1	1	1	1	1	1	1	1	1	1	1	1	1	1	1	1	1	1	1	1	1	1	1	1	1	1	1	1	1	1	1	1	1	1
7207	7207 BB0680, BPP0673 | | (BB, BPP) putative exported protein	758	1	1	1	1	1	1	1	1	1	1	1	1	1	1	1	1	1	1	1	1	1	1	1	1	1	1	1	1	1	1	1	1	1	1	1	1	1	1	1	1	1	1	1	1	1	1	1
7208	7208 BB0681, BPP0674 | | (BB, BPP) conserved hypothetical protein	759	1	1	1	1	1	1	1	1	1	1	1	1	1	1	1	1	1	1	1	1	1	1	1	1	1	1	1	1			1	1	1		1	1	1	1	1	1	1	1	1	1	1
7209	7209 BB0682, BPP0675 | | (BB, BPP) conserved hypothetical protein	760	1	1	1	1	1	1	1	1	1	1	1	1	1	1	1	1	1	1	1	1	1	1	1	1	1	1	1	1		1	1	1	1	1	1	1	1	1	1	1	1	1	1	1	1	1	1
7210	7210 BB0683, BPP0676 | | (BB, BPP) conserved hypothetical protein	761	1	1	1	1	1	1	1	1	1	1	1	1	1	1	1	1	1	1	1	1	1	1	1	1	1	1	1	1	1	1	1	1	1	1	1	1	1	1	1	1	1	1	1	1	1	1	1
7211	7211 BB0684, BPP0677 | | (BB, BPP) hypothetical protein	762	1	1	1	1	1	1	1	1	1	1	1	1	1	1	1	1	1	1	1	1	1	1	1	1	1	1	1	1			1	1	1		1	1	1	1	1	1	1	1	1	1	1	1	1
7212	7212 BB0685, BPP0678 | | (BB, BPP) transcriptional regulator	763	1	1	1	1	1	1	1	1	1	1	1	1	1	1	1	1	1	1	1	1	1	1	1	1	1	1	1	1	1	1	1	1	1		1	1	1	1	1	1	1	1	1	1	1	1	1
7213	7213 BB0686, BPP0679 | dapA | (BB, BPP) dihydrodipicolinate synthase	764	1	1	1	1	1	1	1	1	1	1	1	1	1	1	1	1	1	1	1	1	1	1	1	1	1	1	1	1	1	1	1	1	1	1	1	1	1	1	1	1	1	1	1	1	1	1	1
7214	7214 BB0687, BPP0680 | aatB | (BB, BPP) aspartate aminotransferase	765	1	1	1	1	1	1	1	1	1	1	1	1	1	1	1	1	1	1	1	1	1	1	1	1	1	1	1	1	1	1	1	1	1	1	1	1	1	1	1	1	1	1	1	1	1	1	1
7215	7215 BB0688, BPP0681 | | (BB, BPP) probable solute-binding periplasmic protein	766	1	1	1	1	1	1	1	1	1	1	1	1	1	1	1	1	1	1	1	1	1	1	1	1	1	1	1	1	1	1	1	1	1	1	1	1	1	1	1	1	1	1	1	1	1	1	1
7216	7216 BB0689, BPP0682 | | (BB, BPP) putative permease component of ABC transporter	767	1	1	1	1	1	1	1	1	1	1	1	1	1	1	1	1	1	1	1	1	1	1	1	1	1	1	1	1	1	1	1	1	1	1	1	1	1	1	1	1	1	1	1	1	1	1	1
7217	7217 BB0690, BPP0683 | | (BB, BPP) putative ATP-binding component of ABC transporter	768	1	1	1		1	1	1	1	1	1	1		1	1	1	1	1	1				1	1			1	1	1		1	1	1	1	1	1	1		1		1	1	1		1	1	1	1
7218	7218 BB0691, BPP0684 | | (BB, BPP) putative peptidase	769	1	1	1	1	1	1	1	1	1	1		1	1	1	1	1	1	1	1	1	1	1	1	1	1	1	1	1			1	1	1	1	1	1	1	1	1	1	1	1	1	1	1	1	1
7219	7219 BB0692, BPP0685 | | (BB, BPP) probable transcriptional regulator	770	1	1	1	1	1	1	1	1	1	1	1	1	1	1	1	1	1	1	1	1	1	1	1	1	1	1	1	1	1	1	1	1	1	1	1	1	1	1	1	1	1	1	1	1	1	1	1
7220	7220 BB0693, BPP0686 | amaB | (BB, BPP) N-carbamoyl-L-amino acid amidohydrolase	771	1	1	1	1	1	1	1	1	1	1	1	1	1	1	1	1	1	1	1	1	1	1	1	1	1	1	1	1	1	1	1	1	1	1	1	1	1	1	1	1	1	1	1	1	1	1	1
7221	7221 BB0694, BPP0687 | | (BB, BPP) probable amidase	772	1	1	1	1	1	1	1	1	1	1	1	1	1	1	1	1	1	1	1	1	1	1	1	1	1	1	1	1	1	1	1	1	1	1	1	1	1	1	1	1	1	1	1	1	1	1	1
7222	7222 BB0695, BPP0688 | | (BB, BPP) putative polysaccharide deacetylase	773	1	1	1	1	1	1	1	1	1	1	1	1	1	1	1	1	1	1	1	1	1	1	1	1	1	1	1	1	1	1	1	1	1		1	1	1	1	1	1	1	1	1	1	1	1
7223	7223 BB0696, BPP0689 | allA, glxA2 | (BB, BPP) putative ureidoglycolate hydrolase	774	1	1	1	1	1	1	1	1		1	1	1	1	1	1		1	1	1	1	1	1	1		1	1	1		1	1	1	1		1	1	1	1	1		1	1	1	1	1	1	1	1
7224	7224 BB0697, BPP0690 | | (BB, BPP) putative membrane protein	775	1	1	1	1	1	1	1	1	1	1	1	1	1	1	1	1	1	1	1	1	1	1	1	1	1	1	1	1	1	1	1	1	1	1	1	1	1	1	1	1	1	1	1	1	1	1	1
7225	7225 BB0698, BPP0691 | | (BB, BPP) putative membrane protein	776	1		1	1	1	1	1	1	1	1	1	1	1	1	1	1	1	1	1	1	1	1	1	1	1	1	1	1	1	1	1	1	1	1	1	1	1	1	1	1	1	1	1	1	1	1	1
7226	7226 BB0699, BPP0692 | | (BB, BPP) putative extracellular solute-binding protein	777	1	1	1	1	1	1	1	1	1	1	1	1	1	1	1	1	1	1	1	1	1	1	1	1	1	1	1	1	1	1	1	1	1	1	1	1		1	1	1	1	1	1	1	1	1	1
7227	7227 BB0700, BPP0693 | | (BB, BPP) putative LysR-family transcriptional regulator	778	1	1	1	1	1	1	1	1	1	1	1	1	1	1	1	1	1	1	1	1	1	1	1	1	1	1	1	1	1	1	1	1	1	1	1	1	1	1	1	1	1	1	1	1	1	1	1
7228	7228 BB0701, BPP0694 | | (BB, BPP) putative exported protein	779	1	1	1	1	1	1	1	1	1	1	1	1	1	1	1	1	1	1	1	1	1	1	1	1	1	1	1	1	1	1	1	1	1	1	1	1	1	1	1	1	1	1	1	1		1	1
7229	7229 BB0702, BPP0695 | | (BB, BPP) putative GntR-family transcriptional regulator	780	1	1	1	1	1	1	1	1	1	1	1	1	1	1	1	1	1	1	1	1	1	1	1	1	1	1	1	1		1	1	1	1		1	1	1	1	1	1	1	1	1	1	1	1	1
7230	7230 BB0703, BPP0696 | | (BB, BPP) conserved hypothetical protein	781	1	1	1	1	1	1	1	1	1	1	1	1	1	1	1	1	1	1	1	1	1	1	1	1	1	1	1	1	1	1	1	1	1	1	1	1	1	1	1	1	1	1	1	1	1	1	1
7231	7231 BB0704, BPP0697 | | (BB, BPP) putative membrane protein	782	1	1	1	1	1	1	1	1	1	1	1	1	1	1	1	1	1	1	1	1	1	1	1	1	1	1	1	1	1	1	1	1	1	1	1	1	1	1	1	1	1	1	1	1	1	1	1
7232	7232 BB0705, BPP0698 | | (BB, BPP) putative membrane protein	783	1	1	1	1	1	1	1	1	1	1	1	1	1	1	1	1	1	1	1	1	1	1	1	1	1	1	1	1	1	1	1	1	1	1	1	1	1	1	1	1	1	1	1	1	1	1	1
7233	7233 BB0706, BPP0699 | | (BB, BPP) extracellular solute-binding protein	784	1	1	1	1	1	1	1	1	1	1	1	1	1	1	1	1		1	1	1	1	1	1	1	1	1	1	1		1	1	1	1		1	1	1	1	1	1	1	1		1	1	1	1
7234	7234 BB0707, BPP0700 | | (BB) probable GntR-family transcriptional regulator ; (BPP) Pseudogene	785	1	1	1	1	1	1	1	1	1	1	1	1	1	1	1	1	1	1	1	1	1	1	1	1	1	1	1	1	1	1	1	1	1	1	1	1	1	1	1	1	1	1	1	1	1	1	1
7235	7235 BB0708, BPP0701 | glyA | (BB, BPP) serine hydroxymethyltransferase	786	1									1		1	1	1	0	1	1	1		0	0	1	1	1	0	1	1	1			1	1	1					1	1	1	1	1	1
7236	7236 BB0709, BPP0702 | benE | (BB, BPP) benzoate membrane transport protein	787	1	1	1	1	1	1	1	1	1	1	1	1	1	1	1	1	1	1	1	1	1	1	1	1	1	1	1	1	1	1	1	1	1	1	1	1	1	1	1	1	1	1	1	1	1	1	1
7237	7237 BB0710, BPP0703 | | (BB, BPP) probable oxidoreductase	788	1	1	1	1	1	1	1	1	1	1	1	1	1	1	1	1	1	1	1	1	1	1	1	1	1	1	1	1	1	1	1	1	1	1	1	1	1	1	1	1	1	1	1	1	1	1	1
7238	7238 BB0711, BPP0704 | | (BB, BPP) putative aldehyde dehydrogenase	789	1	1			1	1	1	1	1	1	1	1	1	1	1	1	1	1	1	1	1	1	1	1	1	1	1	1	1	1	1	1	1	1	1	1	1	1	1	1	1	1	1	1	1	1	1
7239	7239 BB0712, BPP0705 | | (BB, BPP) putative LysR-family transcriptional regulator	790	1	1	1	1	1	1	1	1	1	1	1	1	1	1	1	1	1	1	1	1	1	1	1	1	1	1	1	1	1	1	1	1	1	1	1	1	1	1	1	1	1	1	1	1	1	1	1
7240	7240 BB0713, BPP0706 | | (BB, BPP) putative transcriptional regulator	791	1			1	1	1	1	1	1	1	1	1	1	1	1	1	1	1	1	1	1	1	1	1	1	1	1	1		1	1	1	1		1	1		1	1	1	1	1		1	1	1	1
6052	6052 BB0793, BPP0707 | vrgS | (BPP) Pseudogene; (BB) conserved hypothetical protein	792	1	1	1	1	1	1	1	1	1	1	1	1	1	1	1	1	1	1	1	1	1	1	1	1	1	1	1	1	1	1	1	1	1		1	1	1	1	1	1	1	1	1	1	1	1
7302	7302 BB0793, BPP0707 | vrgS | (BPP) Pseudogene; (BB) conserved hypothetical protein	793	1	1	1	1	1	1	1	1	1	1	1	1	1	1	1	1	1	1	1	1	1	1	1	1	1	1	1	1			1	1	1	1	1	1	1	1	1	1	1	1	1	1	1	1
	RD12	793.5
7303	7303 BB0794, BPP0708 | | (BB, BPP) putative exported protein	794	0	1	1	1	1	1	1	1	1	1	1	1	1	1	1	1	1	1	1	1	0	0	0	1	0	1	1	0	0	0	1	1	1	0	1	1	1	1	1	1	1	1	1	1	1	1	1
6053	6053 BB0795, BB0795, BPP0709 | | (BB, BB, BPP) putative exported protein	795	0	1	0	0	0	0	0	1	0	1	1	0	0	0	0	0	0	0	0	0	0	0	0	1	0	0	1	0	1		0	0	0		0	1	1	1	1	1	0	1	0	1	1	1	1
	RD12 end	795.5
7305	7305 BB0796,BPP0710 | | (BB) conserved hypothetical protein ; (BPP) Pseudogene	796	1	1	1	1	1	1	1	1	1	1	1	1	1	1	1	1	1	1	1	1	1	1	1	1	1	1	1	1			1	1	1			1	1	1	1	1	1	1	1		1
	RD13	796.5
7306	7306 BB0797, BPP0711 | | (BB, BPP) hypothetical protein	797	1	1	1	0	0	0	0	1	1	1	1	1	1	1	1	1	1	1	1	0	0	0	0	1	1	0	0	0	1	1	1	1	1	1	1	1	1	1	1	1	1	1	1		0
7307	7307 BB0798, BPP0712 | | (BB, BPP) conserved hypothetical protein	798	1	1			1	1	1	1	1	1	1	1	1		1		1	1	1	1	1	1	1	1	1	1	1	0	1	1	1	1	1	1	1	1	1	1	1	1	1	1	1	0	0	0	0
7308	7308 BB0799, BPP0713 | | (BB, BPP) conserved hypothetical protein	799	1	1	1	1	1	1	1	1	1	1	1	1	1	1	1	1	1	1	1	1	1	1	1	1	1	1	1	1	1	1	1	1	1		1	1	1	1	1	1	1	1	1	0	0	1	1
7309	7309 BB0800, BPP0714 | | (BB, BPP) conserved hypothetical protein	800	1	1	1	1	1	1	1	1	1	1	1	1	1	1	1	1	1	1	1	1	1	1	1	1	1	1	1	1		1	1	1	1	1	1	1	1	1	1	1	1	1	1	0	0	0	0
7310	7310 BB0801, BPP0715 | | (BB, BPP) conserved hypothetical protein	801	1	1	1	1	1	1	1	1	1	1	1	1	1	1	1	1	1	1	1	1	1	1	1	1	1	1	1	1	1	1	1	1	1	1	1	1	1	1	1	1	1	1	1	0	0	0	0
7311	7311 BB0802, BPP0716 | | (BB, BPP) conserved hypothetical protein	802	1	1	1	1	1	1	1	1	1	1	1	1	1	1	1	1	1	1	1	1	1	1	1	1	1	1	1	1	1	1	1	1	1	1	1	1	1	1	1	1	1	1	1	0	0	0
	RD13 end	802.5
7312	7312 BB0803, BPP0717 | | (BB, BPP) conserved hypothetical protein	803	1	1		1	1	1	1	1	1	1	1	1	1	1	1	1	1	1	1	1	1	1	1	1	1	1	1	1		1	1	1	1		1	1	1	1	1	1	1	1	1			1
7313	7313 BB0804, BPP0718 | | (BB, BPP) conserved hypothetical protein	804	1	1	1			1	1		1	1	1	1	1	1	1	1	1	1	1	1	1	1	1	1	1	1	1	1		1	1	1	1		1			1	1	1	1	1	1	1	1		1
7314	7314 BB0805, BPP0719 | | (BB, BPP) conserved hypothetical protein	805	1	1	1	1	1	1	1	1	1	1	1	1	1	1	1	1	1	1	1	1	1	1	1	1	1	1	1	1			1	1	1		1	1	1	1	1	1	1	1	1	1	1
7315	7315 BB0806, BPP0720 | | (BB, BPP) conserved hypothetical protein	806	1	1	1	1	1	1	1	1	1	1	1	1	1	1	1	1	1	1	1	1	1	1	1	1	1	1	1	1	1	1	1	1	1	1	1	1	1	1	1	1	1	1	1	1	1	1	1
7317	7317 BB0808, BPP0722 | | (BB, BPP) conserved hypothetical protein	808	1	1	1	0	1	1	1	1	0	1	1	1	1	1	1	1	1	1	1	1	1	1	1	1	1	1	1	1		1	1	1	1		1	1	1	1	1	1	1	1	1		1	1
7318	7318 BB0809, BPP0723 | | (BB, BPP) putative exported protein	809	1	1	1	1	1	1	1	1	1	1	1	1	1	1	1	1	1	1	1	1	1	1	1	1	1	1	1	1	1	1	1	1	1	1	1	1	1	1	1	1	1	1	1	1	1	1	1
7319	7319 BB0810, BPP0724 | | (BB, BPP) putative ATPase with chaperone activity	810	1	1	1	1	1	1	1	1	1	1	1	1	1	1	1	1	1	1	1	1	1	1	1	1	1	1	1	1	1	1	1	1	1	1	1	1	1	1	1	1	1	1	1	1	1	1	1
7320	7320 BB0811, BPP0725 | | (BB, BPP) conserved hypothetical protein	811	1	1		1	1	1	1	1	1	1	1	1	1	1	1	1	1	1	1	1	1	1	1	1	1	1	1	1	0	0	1	1	1	1	0	1	0	1	1	1	1	1	1	1	1	1	1
7321	7321 BB0812, BPP0726 | | (BB, BPP) putative lipoprotein	812	1	1	1		1	1	1	1		1	1	1	1	1	1	1	1	1	1	1						1					1	1			1	1	1	1		1		1
7322	7322 BB0813, BPP0727 | | (BB, BPP) putative lipoprotein	813	1	1	1	1	1	1	1	1	1	1	1	1	1	1	1	1	1	1	1	1	1	1	1	1	1	1	1	1	1	1	1	1	1	1	1	1	1	1	1	1	1	1	1	1	1	1	1
7323	7323 BB0814, BPP0728 | | (BB, BPP) conserved hypothetical protein	814	1	1	1	1	1	1	1	1	1	1	1	1	1	1	1	1	1	1	1	1	1	1	1	1	1	1	1	1		1	1	1	1	1	1	1	1	1	1	1	1	1	1	1	1	1	1
7324	7324 BB0815, BPP0729 | | (BB, BPP) putative outer membrane protein	815	1	1	1	1	1	1	1	1	1	1	1	1	1	1	1	1	1	1	1	1	1	1	1	1	1	1	1	1	1	1	1	1	1		1	1	1	1	1	1	1	1	1	1	1	1
7325	7325 BB0816, BPP0730 | | (BB, BPP) putative membrane protein	816	1	1			1	1	1	1	1	1		1	1	1	1	1	1	1	1	1		1	1	1	1	1	1	1		1	1	1			1	1		1	1	1	1	1	1	1	1
7326	7326 BB0817, BPP0731 | | (BB, BPP) conserved hypothetical protein	817	1	1	1		1	1	1	1	0	1	1	1	1	1	1	1	0	1	0	1	1	1	1	1	1	1	1	1			1	1	1		1	1	1	1	1	1	1	1	1	1	1
7327	7327 BB0818, BPP0732 | | (BB, BPP) hypothetical protein	818	1	1	1	1	1	1	1	1	1	1	1	1	1	1	0	1	1	1	1	1	1	1	1	1	1	1	1	1	1	1	1	1	1	1	1	1	1	1	1	1	1	1	1	1	1	1	1
7328	7328 BB0819, BPP0733 | | (BB, BPP) putative calcium/proton antiporter	819	1	1	1	1	1	1	1	1	1	1	1	1	1	1	1	1	1	1	1	1	1	1	1	1	1	1	1	1	1	1	1	1	1	1	1	1	1	1	1	1	1	1	1	1	1	1	1
7329	7329 BB0820, BPP0734 | | (BB, BPP) putative lipoprotein	820	1	1	1	1	1	1	1	1	1	1	1	0	1	1	1	1	1	1	1	1	1	1	1	1	1	1	1	1	1	1	1	1	1	1	1	1	1	1	1	1	1	1	1	1	1	1	1
7330	7330 BB0821, BPP0735 | | (BB, BPP) autotransporter	821	1	1		1	1	1	1	1	1	1	1	1	1	1	1	1	1	1	1	1	1	1	1	1	1	1	1	1			1	1	1		1	1	1	1	1	1	1	1	1	1	1	1	1
1815	1815 BB0822, BPP0736, BP3092 | | (BB, BP) putative phospholipase D protein ; (BPP) Pseudogene	822	1	1	1	1	1	1	1	1	1	1	1	1	1	1	1	1	1	1	1	1	1	1	1	1	1	1	1	1	1	1	1	1	1	1	1	1	1	1	1	1	1	1	1	1	1	1	1
3435	3435 BB0823, BPP0737, BP3093 | modD | (BB, BPP, BP) molybdenum transport ATP-binding protein	823	1	1	1	1	1	1	1	1	1	1	1	1	1	1	1	1	1	1	1	1	1	1	1	1	1	1	1	1	1	1	1	1	1	1	1	1	1	1	1	1	1	1	1	1	1	1	1
1816	1816 BB0824, BPP0738, BP3094 | modC | (BB, BPP, BP) molybdenum transport system permease protein	824	1	1	1	1	1	1	1	1	1	1	1	1	1	1	1	1	1	1	1	1	1	1	1	1	1	1	1	1	1	1	1	1	1	1	1	1	1	1	1	1	1	1	1	1	1	1	1
1818	1818 BB0826, BPP0740, BP3096 | | (BB, BPP, BP) putative hydrolase	826	1	1	1	1	1	1	1	1	1	1	1	1	1	1	1	1	1	1	1	1	1	1	1	1	1	1	1	1	1	1	1	1	1	1	1	1	1	1	1	1	1	1	1	1	1	1	1
7331	7331 BB0827, BPP0741, BP3097 | | (BB, BPP, BP) conserved hypothetical protein	827	1	1	1		1	1	1	1	1	1				1				1	1	1			1	1	1	1	1	1			1	1			1	1	1	1	1	1	1	1	1
3245	3245 BB0828, BPP0742, BP3098 | | (BB, BPP, BP) hypothetical protein	828	1	1	1	1	1	1	1	1	1	1	1	1	1	1	1	1	1	1	1	1	1	1	1	1	1	1	1	1	1	1	1	1	1		1	1	1	1	1	1	1	1	1	1	1	1	1
3436	3436 BB0830, BPP0744, BP3100 | | (BB, BPP, BP) putative membrane protein	830	1	1	1	1	1	1	1	1	1	1	1	1	1	1	1	1	1	1	1	1	1	1	1	1	1		1	1			1	1	1		1	1	1	1	1	1	1	1	1
7332	7332 BB0831, BPP0745, BP3101 | | (BB, BPP) putative exported protein ; (BP) Pseudogene	831	1	1	1	1	1	1	1	1	1	1	1	1	1	1	1	1	1	1	1	1	1	1	1	1	1	1	1	1	1	1	1	1	1	1	1	1	1	1	1	1	1	1	1	1	1	1	1
5038	5038 BB0832, BPP0746 | | (BB) probable TonB-dependent receptor ; (BPP) Pseudogene	832	1		1	1	1	1	1	1	1	1	1	1	1	1	1	1	1	1	1	1	1	1	1	1	1	1	1	1		1	1	1	1		1	1	1	1	1	1	1	1	1	1	1	1	1
1819	1819 BB0832, BPP0746, BP3101 | | (BB) probable TonB-dependent receptor ; (BPP, BP) Pseudogene	833	1	1	1	1	1	1	1	1	1	1	1	1	1	1	1	1	1	1	1	1	1	1	1	1	1	1	1	1	1	1	1	1	1	1	1	1	1	1	1	1	1	1		1	1	1	1
1820	1820 BB0833, BPP0747, BP3102 | | (BB, BPP, BP) putative regulatory protein	834	1	1	1	1	1	1	1	1	1	1	1	1	1	1	1	1	1	1	1	1	1	1	1	1	1	1	1	1		1	1	1	1	1	1	1	1	1	1	1	1	1	1	1	1	1	1
2026	2026 BB0834, BPP0748, BP0539 | | (BB, BPP, BP) ornithine aminotransferase	835	1	1	1	1	1	1	1	1	1	1	1	1	1	1	1	1	1	1	1	1	1	1	1	1	1	1	1	1		1	1	1	1	1	1	1	1	1	1	1	1	1	1		1	1	1
2025	2025 BB0835, BPP0749, BP0538 | | (BB, BPP, BP) arginase	836	1	1	1	1	1	1	1	1	1	1	1	1	1	1	1	1	1	1	1	1	1	1	1	1	1	1	1	1		1	1	1	1		1	1	1	1	1	1	1	1	1	1	1	1	1
2826	2826 BB0836, BPP0751, BP0176 | | (BP) Pseudogene; (BB, BPP) two-component response regulator	837	1	1	1	1	1	1	1	1	1	1	1	1	1	1	1	1	1	1	1	1	1	1	1	1	1	1	1	1	1	1	1	1	1	1	1	1	1	1	1	1	1	1	1	1	1	1	1
2152	2152 BB0836, BPP0751, BP0176 | | (BB, BPP) two-component response regulator ; (BP) Pseudogene	838	1	1	1	1	1	1	1	1	1	1	1	1	1	1	1	1	1	1	1	1	1	1	1	1	1	1	1	1	1	1	1	1	1	1	1	1	1	1	1	1	1	1	1	1	1	1	1
601	601 BB0837, BPP0752, BP0177 | | (BB, BPP, BP) putative lipoprotein	839	1	1	1	1	1	1	1	1	1	1	1	1	1	1	1	1	1	1	1	1	1	1	1	1	1	1	1	1	1	1	1	1	1	1	1	1	1	1	1	1	1	1	1	1	1	1	1
600	600 BB0838, BPP0753, BP0178 | | (BB, BPP, BP) putative lipoprotein	840	1	1	1	1	1	1	1	1	1	1	1	1	1	1	1	1	1	1	1	1	1	1	1	1	1	1	1	1	1	1	1	1	1	1	1	1	1	1	1	1	1	1	1	1	1	1	1
599	599 BB0839, BPP0754, BP0179 | | (BB, BPP, BP) conserved hypothetical protein	841	1	1	1	1	1	1	1	1	1	1	1	1	1	1	1	1	1	1	1	1	1	1	1	1	1	1	1	1	1		1	1	1	1	1	1	1	1	1	1	1	1	1	1	1	1	1
598	598 BB0840, BPP0755, BP0180 | metG | (BB, BPP, BP) methionyl-tRNA synthetase	842	1	1	1	1	1	1	1	1	1	1	1	1	1	1	1	1	1	1	1	1	1	1	1	1	1	1	1	1	1	1	1	1	1	1	1	1	1	1	1	1	1	1	1	1	1	1	1
3611	3611 BB0841, BPP0756, BP0181 | | (BB, BPP, BP) putative exported protein	843	1	1			1	1	1	1	1	1	1	1	1	1	1	1	1	1	1	1	1	1	1	1	1	1	1	1			1	1	1		1	1	1	1	1	1	1	1	1	1	1
3652	3652 BB0842, BPP0757, BP0182 | | (BB, BPP, BP) putative iron sulfur binding protein	844	1	1	1	1	1	1	1	1	1	1	1	1	1	1	1	1	1	1	1	1	1	1	1	1	1	1	1	1	1	1	1	1	1	1	1	1	1	1	1	1	1	1	1	1	1	1	1
597	597 BB0843, BPP0758, BP0183 | | (BB, BPP, BP) putative exported protein	845	1	1	1	1	1	1	1	1	1	1	1	1	1	1	1	1	1	1	1	1	1	1	1	1	1	1	1	1	1	1	1	1	1	1	1	1	1	1	1	1	1	1	1	1	1	1	1
596	596 BB0844, BPP0759, BP0184 | | (BB, BPP, BP) putative exported protein	846	1	1	1	1	1	1	1	1	1	1	1	1	1	1	1	1	1	1	1	1	1	1	1	1	1	1	1	1	1	1	1	1	1	1	1	1	1	1	1	1	1	1	1	1	1	1	1
595	595 BB0845, BPP0760, BP0185 | dcd, dus, paxA | (BB, BPP, BP) deoxycytidine triphosphate deaminase	847	1	1	1	1	1	1	1	1	1	1	1	1	1	1	1	1	1	1	1	1	1	1	1	1	1	1	1	1	1	1	1	1	1	1	1	1	1	1	1	1	1	1	1	1	1	1	1
593	593 BB0846, BPP0761, BP0186 | | (BB, BPP, BP) conseved hypothetical protein	848	1	1	1	1	1	1	1	1	1	1	1	1	1	1	1	1	1	1	1	1	1	1	1	1	1	1	1	1	1	1	1	1	1	1	1	1	1	1	1	1	1	1	1	1	1	1	1
2151	2151 BB0847, BPP0762, BP0187 | | (BB, BPP, BP) putative lyase	849	1	1	1	1	1	1	1	1	1	1	1	1	1	1	1	1	1	1	1	1	1	1	1	1	1	1	1	1	1	1	1	1	1	1	1	1	1	1	1	1	1	1	1	1	1	1	1
592	592 BB0848, BPP0763, BP0188 | | (BB, BPP) putative acetyltransferase ; (BP) Pseudogene	850	1	1	1	1	1	1	1	1	1	1	1	1	1	1	1	1	1	1	1	1	1	1	1	1	1	1	1	1	1	1	1	1	1	1	1	1	1	1	1	1	1	1	1	1	1	1	1
7333	7333 BB0849, BPP0764, BP0189 | | (BPP) Pseudogene; (BB, BP) hypothetical protein	851	1	1	1	1	1	1	1	1	1	1	1	1	1	1	1	1	1	1	1	1	1	1	1	1	1	1	1	1	1	1	1	1	1	1	1	1	1	1	1	1	1	1	1	1	1	1	1
591	591 BB0850, BPP0765, BP0190 | | (BB, BPP, BP) probable orn/arg/lys decarboxylase	852	1	1	1	1	1	1	1	1	1	1	1	1	1	1	1	1	1	1	1	1	1	1	1	1	1	1	1	1	1	1	1	1	1	1	1	1	1	1	1	1	1	1	1	1	1	1	1
3369	3369 BB0851, BPP0766, BP0191 | | (BB, BPP, BP) putative exported protein	853	1			1	1	1	1	1	1	1	1	1	1	1	1	1	1	1	1	1	1	1	1	1	1	1	1	1		1	1	1	1				1	1	1	1	1	1	1
2971	2971 BB0852, BPP0767, BP0193 | sodA | (BB, BPP, BP) superoxide dismutase [Mn]	854	1			1		1	1		1	1	1	1	1	1	1	1	1	1	1	1	1	1	1	1	1		1				1	1			1			1	1	1	1	1
590	590 BB0853, BPP0768, BP0194 | | (BB, BP) probable metal transporter ; (BPP) Pseudogene	855	1	1	1	1	1	1	1	1	1	1	1	1	1	1	1	1	1	1	1	1	1	1	1	1	1	1	1	1			1	1	1		1	1	1	1	1	1	1	1	1	1	1
589	589 BB0854, BPP0769, BP0195 | gcvT | (BB, BPP, BP) glycine cleavage system T protein	856	1	1	1	1	1	1	1	1	1	1	1	1	1	1	1	1	1	1	1	1	1	1	1	1	1	1	1	1	1	1	1	1	1	1	1	1	1	1	1	1	1	1	1	1	1	1	1
588	588 BB0855, BPP0770, BP0196 | gcvH | (BB, BPP, BP) glycine cleavage system H protein	857	1	1	1	1	1	1	1	1	1	1	1	1	1	1	1	1	1	1	1	1	1	1	1		1	1	1		1	1	1	1	1	1	1	1	1	1	1	1	1	1		1	1	1	1
587	587 BB0856, BPP0771, BP0197 | gcvP | (BB, BPP, BP) glycine cleavage system P protein	858	1	1		1	1	1	1	1	1	1	1	1	1	1	1	1	1	1	1	1	1	1	1	1	1	1	1	1	1	1	1	1	1	1	1	1	1	1	1	1	1	1	1	1	1	1	1
585	585 BB0857, BPP0772, BP0198 | | (BB, BPP, BP) putative GntR-family transcriptional regulator	859	1	1	1	1	1	1	1	1	1	1	1	1	1	1	1	1	1	1	1	1	1	1	1	1	1	1	1	1	1	1	1	1	1	1	1	1	1	1	1	1	1	1	1	1	1	1	1
3368	3368 BB0858, BPP0773, BP0199 | | (BB, BPP, BP) conserved hypothetical protein	860	1	1	1	1	1	1	1	1	1	1	1	1	1	1	1	1	1	1	1	1	1	1	1	1	1	1	1	1	1	1	1	1	1	1	1	1	1	1	1	1	1	1	1	1	1	1	1
2970	2970 BB0859, BPP0774, BP0200 | | (BB, BPP, BP) putative exported protein	861	1	1	1	1	1	1	1	1	1	1	1	1	1	1	1	1	1	1	1	1	1	1	1	1	1	1	1	1	1	1	1	1	1	1	1	1	1	1	1	1	1	1	1	1	1	1	1
2969	2969 BB0860, BPP0775, BP0201 | | (BP) Pseudogene; (BB, BPP) probable enoyl-CoA hydratase	862	1	1	1	1	1	1	1	1	1	1	1	1	1	1	1	1	1	1	1	1	1	1	1	1	1	1	1	1	1	1	1	1	1	1	1	1	1	1	1	1	1	1	1	1	1	1	1
5042	5042 BB0860, BPP0775 | | (BB, BPP) probable enoyl-CoA hydratase	863	1	1	1	1	1	1	1	1	1	1	1	1	1	1	1	1	1	1	1	1	1	1	1	1	1	1	1	1			1	1	1		1	1	1	1	1	1	1	1	1	1	1
5043	5043 BB0861, BPP0776 | | (BB, BPP) putative exported protein	864	1	1	1	1	1	1	1	1	1	1	1	1	1	1	1	1	1	1	1	1	1	1	1	1	1	1	1	1	1	1	1	1	1	1	1	1	1	1	1	1	1	1	1	1	1	1	1
5044	5044 BB0862, BPP0777 | | (BB, BPP) conserved hypothetical protein	865	1				1	1	1	1	1	1	1	1	1	1	1	1	1	1	1	1	1	1	1	1	1	1	1	1	1	1	1	1	1	1	1	1	1	1	1	1	1	1	1	1	1	1	1
1792	1792 BB0863, BPP0778, BP3163 | | (BB, BPP, BP) conserved hypothetical protein	866	1	1	1	1	1	1	1	1	1	1	1	1	1	1	1	1	1	1	1	1	1	1	1	1	1	1	1	1	1	1	1	1	1	1	1	1	1	1	1	1	1	1	1	1	1	1	1
7334	7334 BB0864, BPP0779, BP3162 | | (BB, BPP) putative ABC transpoter ATP-binding protein ; (BP) Pseudogene	867	1	1	1	1			1	1		1	1		1		1	1	1	1		1	1										1	1	1		1	1		1		1	1	1		1	1		1
3170	3170 BB0865, BPP0780, BP3161 | | (BB, BPP, BP) putative peptide ABC transporter permease protein	868	1	1	1	1	1	1	1	1	1	1	1	1	1	1	1	1	1	1	1	1	1	1	1	1	1	1	1	1	1	1	1	1	1	1	1	1	1	1	1	1	1	1	1	1	1	1	1
1763	1763 BB0866, BPP0781, BP3160 | | (BB, BPP, BP) putative ABC transporter permease protein	869	1	1	1	1	1	1	1	1	1	1	1	1	1	1	1	1	1	1	1	1	1	1	1	1	1	1	1	1	1	1	1	1	1	1	1	1	1	1	1	1	1	1	1	1	1	1	1
1755	1755 BB0867, BPP0782, BP3159 | | (BB, BPP, BP) putative extracellular solute-binding protein	870	1	1	1	1	1	1	1	1	1	1	1	1	1	1	1	1	1	1	1	1	1	1	1	1	1	1	1	1	1	1	1	1	1	1	1	1	1	1	1	1	1	1	1	1	1	1	1
1747	1747 BB0868, BPP0783, BP3158 | mmsA | (BB, BPP) putative methylmalonate-semialdehyde dehydrogenase [acylating] ; (BP) Pseudogene	871	1	1	1	1	1	1	1	1	1	1	1	1	1	1	1	1	1	1	1	1	1	1	1	1	1	1	1	1	1	1	1	1	1	1	1	1	1	1	1	1	1	1	1	1	1	1	1
3165	3165 BB0869, BPP0784, BP3157 | | (BB, BPP, BP) omega-amino acid--pyruvate aminotransferase	872	1	1	1	1	1	1	1	1	1	1	1	1	1	1	1	1	1	1	1	1	1	1	1	1	1	1	1	1			1	1	1		1	1	1	1	1	1	1	1	1	1	1
3164	3164 BB0870, BPP0785, BP3156 | | (BB, BP) probable GntR-family transcriptional regulator ; (BPP) Pseudogene	873	1	1	1	1	1	1	1	1	1	1	1	1	1	1	1	1	1	1	1	1	1	1	1	1	1	1	1	1	1	1	1	1	1		1	1	1	1	1	1	1	1	1	1	1	1	1
3163	3163 BB0871, BPP0786, BP3155 | folA, tmrA | (BB, BPP, BP) dihydrofolate reductase	874	1				1		1		1	1	1	1	1	1	1	1	1	1	1	1	1	1	1	1	1	1	1	1			1	1	1					1	1	1	1	1
1714	1714 BB0872, BPP0787, BP3154 | | (BB, BPP, BP) putative thymidylate synthase	875	1	1	1	1	1	1	1	1	1	1	1	1	1	1	1	1	1	1	1	1	1	1	1	1	1	1	1		1	1	1	1	1	1	1	1	1	1	1	1	1	1		1	1	1	1
1709	1709 BB0873, BPP0788, BP3153 | | (BB, BPP, BP) conserved hypothetical protein	876	1	1	1	1	1	1	1	1	1	1	1	1	1	1	1	1	1	1	1	1	1	1	1	1	1	1	1	1	1	1	1	1	1	1	1	1	1	1	1	1	1	1	1	1	1	1	1
1700	1700 BB0874, BPP0789, BP3152 | | (BB, BPP, BP) conserved hypothetical protein	877	1	1	1	1	1	1	1	1	1	1	1	1	1	1	1	1	1	1	1	1	1	1	1	1	1	1	1	1			1	1	1		1	1	1	1	1	1	1	1	1	1	1
1692	1692 BB, BPP, BP | | (BB) BB0784 - BB0785 intergenic region; (BPP) BPP0789 - BPP0790 intergenic region; (BP) BP3152 - BP3153 intergenic region	878	1	1	1	1	1	1	1	1	1	1	1	1	1	1	1	1	1	1	1	1	1	1	1	1	1	1	1	1	1	1	1	1	1	1	1	1	1	1	1	1	1	1	1	1	1	1	1
3246	3246 BB, BPP, BP | | (BB) BB0784 - BB0785 intergenic region; (BPP) BPP0789 - BPP0790 intergenic region; (BP) BP3152 - BP3153 intergenic region	879	1	1	1	1	1	1	1	1	1	1	1	1	1	1	1	1	1	1	1	1	1	1	1	1	1	1	1	1	1	1	1	1	1	1	1	1	1	1	1	1	1	1	1	1	1	1	1
3180	3180 BB0875, BPP0790, BP3151 | | (BB, BPP, BP) probable glycosyltransferase	880	1	1	1	1	1	1	1	1	1	1	1	1	1	1	1	1	1	1	1	1	1	1	1	1	1	1	1	1	1	1	1	1	1	1	1	1	1	1	1	1	1	1	1	1	1	1	1
7337	7337 BB0878, BPP0793, BP3148 | | (BB, BPP, BP) putative membrane protein	881	1	1	1	1	1	1	1	1	1	1	1	1	1	1	1	1	1	1	1	1	1	1	1	1	1	1	1	1	1	1	1	1	1	1	1	1	1	1	1	1	1	1	1	1	1	1	1
1856	1856 BB0879, BPP0794, BP3147 | | (BB, BPP, BP) putative glycosyltranferase	882	1	1		1	1	1	1	1	1	1	1	1	1	1	1	1	1	1	1	1	1	1	1	1	1	1	1	1		1	1	1	1		1	1	1	1	1	1	1	1	1	1	1	1
2800	2800 BB0880, BPP0795, BP3146 | | (BB, BPP, BP) putative asparagine synthase	883	1	1	1	1	1	1	1	1	1	1	1	1	1	1	1	1	1	1	1	1	1	1	1	1	1	1	1	1	1	1	1	1	1	1	1	1	1	1	1	1	1	1	1	1	1	1	1
3587	3587 BB0881, BPP0796, BP3145 | | (BB, BPP, BP) putative glycosyltransferase	884	1	1	1	1	1	1	1	1	1	1	1	1	1	1	1	1	1	1	1	1	1	1	1	1	1	1	1	1			1	1	1		1	1	1	1	1	1	1	1	1	1
1855	1855 BB0882, BPP0797, BP3144 | | (BB, BPP, BP) putative glycosyltransferase	885	1	1	1		1	1	1	1	1	1	1	1	1	1	1	1	1	1	1	1	1	1	1	1	1	1	1	1		1	1	1	1		1	1	1	1	1	1	1	1			1	1	1
1854	1854 BB0883, BPP0798, BP3143 | | (BB, BPP, BP) putative glycosyltransferase	886	1	1	1	1	1	1	1	1	1	1	1	1	1	1	1	1	1	1	1	1	1	1	1	1	1	1	1	1	1	1	1	1	1	1	1	1	1	1	1	1	1	1	1	1	1	1	1
1853	1853 BB0884, BPP0799, BP3142 | pgi | (BB, BPP, BP) glucose-6-phosphate isomerase	887	1	1	1	1	1	1	1	1	1	1	1	1	1	1	1	1	1	1	1	1	1	1	1	1	1	1	1	1	1	1	1	1	1	1	1	1	1	1	1	1	1	1	1	1	1	1	1
1852	1852 BB0885, BPP0800, BP3141 | pgm | (BB, BPP, BP) phosphoglucomutase	888	1	1	1	1	1	1	1	1	1	1	1	1	1	1	1	1	1	1	1	1	1	1	1	1	1	1	1	1	1	1	1	1	1	1	1	1	1	1	1	1	1	1	1	1	1	1	1
3459	3459 BB0886, BPP0801, BP3140 | | (BB, BPP, BP) hypothetical protein	889	1				1	1	1	1	1	1	1	1	1	1	1	1	1	1	1	1	1	1	1	1	1	1		1			1	1	1	1			1	1	1	1	1	1		1
1850	1850 BB0887, BPP0802, BP3139 | | (BB, BPP, BP) putative oxidoreductase	890	1	1			1	1	1	1	1	1	1	1	1	1	1	1	1	1	1	1	1	1	1	1	1	1	1	1	1	1	1	1	1	1	1	1	1	1	1	1	1	1	1	1	1	1	1
3178	3178 BB0888, BPP0803, BP3138 | | (BB, BPP, BP) putative two-component system response regulator	891	1	1	1	1	1	1	1	1	1	1	1	1	1	1	1	1	1	1	1	1	1	1	1	1	1	1	1	1	1	1	1	1	1	1	1	1	1	1	1	1	1	1	1	1	1	1	1
3177	3177 BB0889, BPP0804, BP3137 | | (BB, BPP, BP) putative two-component system sensor protein	892	1	1	1	1	1	1	1	1	1	1	1	1	1	1	1	1	1	1	1	1	1	1	1	1	1	1	1	1			1	1	1		1	1	1	1	1	1	1	1	1		1
1849	1849 BB0890, BPP0805, BP3136 | | (BB, BPP, BP) putative sulfatase	893	1	1	1	1	1	1	1	1	1	1	1	1	1	1	1	1	1	1	1	1	1	1	1	1	1	1	1	1	1	1	1	1	1	1	1	1	1	1	1	1	1	1	1	1	1	1	1
1848	1848 BB0891, BPP0806, BP3135 | fahA, fah | (BB, BPP, BP) fumarylacetoacetase	894	1	1	1	1	1	1	1	1	1	1	1	1	1	1	1	1	1	1	1	1	1	1	1	1	1	1	1	1	1	1	1	1	1	1	1	1	1	1	1	1	1	1	1	1	1	1	1
1847	1847 BB0892, BPP0807, BP3134 | hmgA | (BB, BPP, BP) homogentisate 1,2-dioxygenase	895	1	1	1	1	1	1	1	1	1	1	1	1	1	1	1	1	1	1	1	1	1	1	1	1	1	1	1	1	1	1	1	1	1	1	1	1	1	1	1	1	1	1	1	1	1	1	1
1846	1846 BB0893, BPP0809, BP3133 | | (BB, BP) putative LysR-family transcriptional regulator ; (BPP) Pseudogene	896	1	1	1	1	1	1	1	1	1	1	1	1	1	1	1	1	1	1	1	1	1	1	1	1	1	1	1	1			1	1	1		1	1	1	1	1	1	1	1	1	1	1
3682	3682 BB0894, BPP0810, BP3132 | | (BB, BPP, BP) conserved hypothetical protein	897	1	1	1	1	1	1	1	1	1	1	1	1	1	1	1	1	1	1	1	1	1	1	1	1	1	1	1	1	1	1	1	1	1	1	1	1	1	1	1	1	1	1	1	1	1	1	1
3534	3534 BB0895, BPP0811, BP3131 | | (BB, BPP, BP) putative oxygenase	898	1	1	1						1	1	1	1	1	1	1		1	1	1	1	1	1	1		1	1		1			1		1		1	1	1	1		1	1	1
1845	1845 BB0896, BPP0812, BP3130 | | (BB, BPP, BP) putative cyclase	899	1	1	1	1	1	1	1	1	1	1	1	1	1	1	1	1	1	1	1	1	1	1	1	1	1	1	1	1	1	1	1	1	1	1	1	1	1	1	1	1	1	1	1	1	1	1	1
1843	1843 BB0897, BPP0813, BP3129 | mutM, fpg | (BB, BPP, BP) formamidopyrimidine-DNA glycosylase	900	1	1		1	1		1	1	1	1	1	1	1	1	1	1	1	1	1	1	1	1	1	1	1	1	1	1			1	1	1		1	1	1	1	1	1	1	1	1
1842	1842 BB0898, BPP0814, BP3128 | | (BB, BPP, BP) conserved hypothetical protein	901	1	1	1	1	1	1	1	1	1	1	1	1	1	1	1	1	1	1	1	1	1	1	1	1	1	1	1	1	1	1	1	1	1	1	1	1	1	1	1	1	1	1	1	1	1	1	1
2799	2799 BB0899, BPP0815, BP3127 | | (BB, BPP, BP) putative outer membrane lipoprotein	902	1	1	1	1	1	1	1	1	1	1	1	1	1	1	1	1	1	1	1	1	1	1	1	1	1	1	1	1	1	1	1	1	1	1	1	1	1	1	1	1	1	1	1	1	1	1	1
1841	1841 BB0900, BPP0816, BP3126 | ispE, ipk | (BB, BPP, BP) 4-diphosphocytidyl-2-C-methyl-D-erythritol kinase	903	1	1	1	1	1	1	1	1	1	1	1	1	1	1	1	1	1	1	1	1	1	1	1	1	1	1	1	1	1	1	1	1	1	1	1	1	1	1	1	1	1	1	0	1	1	1	1
1840	1840 BB0901, BPP0817, BP3125 | prsA, prs | (BB, BPP, BP) ribose-phosphate pyrophosphokinase	904	1	1	1	1	1	1	1	1	1	1	1	1	1	1	1	1	1	1	1	1	1	1	1	1	1	1	1	1	1	1	1	1	1	1	1	1	1	1	1	1	1	1	1	1	1	1	1
1839	1839 BB0902, BPP0818, BP3124 | rplY | (BB, BPP, BP) 50S ribosomal protein L25	905	1	1	1	1	1	1	1	1	1	1	1	1	1	1	1	1	1	1	1	1	1	1	1	1	1	1	1	1	1	1	1	1	1	1	1	1	1	1	1	1	1	1	1	1	1	1	1
1837	1837 BB0905, BPP0821, BP3121 | | (BB, BPP, BP) conserved hypothetical protein	908	1	1	1	1	1	1	1	1	1	1	1	1	1	1	1	1	1	1	1	1	1	1	1	1	1	1	1	1	1	1	1	1	1	1	1	1	1	1	1	1	1	1	1	1	1	1	1
5225	5225 BB0916, BPP0822 | | (BB, BPP) autotransporter	909	1			1	1	1	1	1	1	1	1	1	1	1	1	1	1	1	1	1	1	1	1	1	1	1	1	1			1	1	1					1	1	1	1	1	1
	single gene variant 7	909.5
5226	5226 BB0917, BPP0823 | | (BB, BPP) putative regulatory protein	911	1	1	1	1	1	1	1	1	1	1	1	1	1	1	1	1	1	1	1	1	1	1	1	1	1	1	1	1	0	0	0	0	0	0	0	0	0	0	0	1	0	0	0	0	0	0	0
5227	5227 BB0918, BPP0824 | | (BB, BPP) putative exported protein	912	1	1	1	1	1	1	1	1	1	1	1	1	1	1	1	1	1	1	1	1	1	1	1	1	1	1	1	1	1	1	1	1	1	1	1	1	1	1	1	1	1	1	1	1	1	1	1
5228	5228 BB0919, BB0576, BPP0825, BPP0570 | | (BB, BB, BPP, BPP) putative TetR-family transcriptional regulator	913	1	1	1	1	1	1	1	1	1	1	1	1	1	1	1	1	1	1	1	1	1	1	1	1	1	1	1	1	1	1	1	1	1	1	1	1	1	1	1	1	1	1	1	1	1	1	1
5230	5230 BB0920, BPP0826 | | (BB, BPP) putative membrane protein	914	1	1	1	1	1	1	1	1	1	1	1	1	1	1	1	1	1	1	1	1	1	1	1	1	1	1	1	1	1	1	1	1	1	1	1	1	1	1	1	1	1	1	1	1	1	1	1
5229	5229 BB0920, BPP0826 | | (BB, BPP) putative membrane protein	915	1	1	1	1	1	1	1	1	1	1	1	1	1	1	1	1	1	1	1	1	1	1	1	1	1	1	1	1	1	1	1	1	1	1	1	1	1	1	1	1	1	1	1	1	1	1	1
7339	7339 BB0921, BPP0827 | | (BB, BPP) putative membrane protein	916	1	1	1	1	1	1	1	1	1	1	1	1	1	1	1	1	1	1	1	1	1	1	1	1	1	1	1	1	1	1	1	1	1	1	1	1	1	1	1	1	1	1	1	1	1	1	1
2269	2269 BB0922, BPP0828, BP3452 | | (BB, BPP, BP) GntR family transcriptional regulator	917	1	1	1		1	1	1	1	1	1	1	1	1	1	1	1	1	1	1	1	1	1	1	1	1	1	1	1	1		1	1	1	1	1	1		1	1	1	1	1	1	1	1	1	1
2268	2268 BB0923, BPP0829, BP3453 | | (BB, BPP, BP) putative acetolactate synthase large subunit	918	1	1	1	1	1	1	1	1	1	1	1	1	1	1	1	1	1	1	1	1	1	1	1	1	1	1	1	1			1	1	1		1	1	1	1	1	1	1	1	1	1	1
2267	2267 BB0924, BPP0830, BP3454 | | (BB, BPP, BP) putative lipoprotein	919	1	1	1	1	1	1	1	1	1	1	1	1	1	1	1	1	1	1	1	1	1	1	1	1	1	1	1	1	1	1	1	1	1	1	1	1	1	1	1	1	1	1	1	1	1	1	1
2266	2266 BB0925, BPP0831, BP3455 | | (BB, BPP, BP) putative taurine dioxygenase	920	1	1	1	1	1	1	1	1	1	1	1	1	1	1	1	1	1	1	1	1	1	1	1	1	1	1	1	1	1	1	1	1	1	1	1	1	1	1	1	1	1	1	1	1	1	1	1
5213	5213 BB0927, BPP0833, BP3457 | | (BB, BPP, BP) LysR family regulatory protein	921	1	1	1	1	1	1	1	1	1	1	1	1	1	1	1	1	1	1	1	1	1	1	1	1	1	1	1	1		1	1	1	1		1	1	1	1	1	1	1	1	1	1	1	1	1
2640	2640 BB0927, BPP0833, BP3457 | | (BB, BPP, BP) LysR family regulatory protein	922	1	1	1	1	1	1	1	1	1	1	1	1	1	1	1	1	1	1	1	1	1	1	1	1	1	1	1	1			1	1	1	1	1	1	1	1	1	1	1	1	1	1	1	1	1
3228	3228 BB0928, BPP0834, BP3458 | | (BB, BPP, BP) binding-protein-dependent transport systems inner membrane component	923	1	1	1	1	1	1	1	1	1	1	1	1	1	1	1	1	1	1	1	1	1	1	1	1	1	1	1	1	1	1	1	1	1	1	1	1	1	1	1	1	1	1	1	1	1	1	1
5568	5568 BB0928, BPP0834, BP3458 | | (BB, BPP, BP) binding-protein-dependent transport systems inner membrane component	924	1	1	1	1	1	1	1	1	1	1	1	1	1	1	1	1	1	1	1	1	1	1	1	1	1	1	1	1	1	1	1	1	1	1	1	1	1	1	1	1	1	1	1	1	1	1	1
5215	5215 BB0929, BPP0835, BP3459 | | (BB, BPP, BP) binding-protein-dependent transport systems inner membrane component	925	1	1	1	1	1	1	1	1	1	1	1	1	1	1	1	1	1	1	1	1	1	1	1	1	1	1	1	1	1	1	1	1	1	1	1	1	1	1	1	1	1	1	1	1	1	1	1
3453	3453 BB0929, BPP0835, BP3459 | | (BB, BPP, BP) binding-protein-dependent transport systems inner membrane component	926	1	1	1	1	1	1	1	1	1	1	1	1	1	1	1	1	1	1	1	1	1	1	1	1	1	1	1	1	1	1	1	1	1	1	1	1	1	1	1	1	1	1	1	1	1	1	1
5214	5214 BB0929, BPP0835, BP3459 | | (BB, BPP, BP) binding-protein-dependent transport systems inner membrane component	927	1	1	1	1	1	1	1	1	1	1	1	1	1	1	1	1	1	1	1	1	1	1	1	1	1	1	1	1	1	1	1	1	1	1	1	1	1	1	1	1	1	1	1	1	1	1	1
5216	5216 BB0930, BB3713, BB2520, BPP0836, BPP3262, BP3460, BP2397 | | (BB, BB, BB, BPP, BPP, BP, BP) probable ATP-binding ABC transporter protein	928	1	1	1	1	1	1	1	1	1	1	1	1	1	1	1	1	1	1	1	1	1	1	1	1	1	1	1	1	1	1	1	1	1	1	1	1	1	1	1	1	1	1	1	1	1	1	1
3628	3628 BB0930, BPP0836, BP3460 | | (BB, BPP, BP) ABC transporter ATP-binding protein	929	1	1	1	1	1	1	1	1	1	1	1	1	1	1	1	1	1	1	1	1	1	1	1	1	1	1	1	1	1	1	1	1	1	1	1	1	1	1	1	1	1	1	1	1	1	1	1
133	133 BB0931, BPP0837, BP3461 | | (BB) bacterial extracellular solute-binding protein ; (BPP, BP) Pseudogene	930	1	1	1	1	1	1	1	1	1	1	1	1	1	1	1	1	1	1	1	1	1	1	1	1	1	1	1	1	1	1	1	1	1	1	1	1	1	1	1	1	1	1	1	1	1	1	1
3346	3346 BB0931, BPP0837, BP3461 | | (BB) bacterial extracellular solute-binding protein ; (BPP, BP) Pseudogene	931	1	1	1	1	1	1	1	1	1	1	1	1	1	1	1	1	1	1	1	1	1	1	1	1	1	1	1	1			1	1	1		1	1	1	1	1	1	1	1	1	1	1
132	132 BB0933, BPP0839, BP3463 | | (BB, BPP, BP) LysR family regulatory protein	933	1	1	1	1	1	1	1	1	1	1	1	1	1	1	1	1	1	1	1	1	1	1	1	1	1	1	1	1		1	1	1	1	1	1	1	1	1	1	1	1	1	1	1	1	1	1
131	131 BB0934, BPP0840, BP3464 | | (BB, BPP, BP) putative exported protein	934	1	1	1	1	1	1	1	1	1	1	1	1	1	1	1	1	1	1	1	1	1	1	1	1	1	1	1	1	1	1	1	1	1	1	1	1	1	1	1	1	1	1	1	1	1	1	1
130	130 BB0935, BPP0841, BP3465 | | (BB, BP) conserved hypothetical protein ; (BPP) Pseudogene	935	1	1	1	1	1	1	1	1	1	1	1	1	1	1	1	1	1	1	1	1	1	1	1	1	1	1	1	1	1	1	1	1	1	1	1	1	1	1	1	1	1	1	1	1	1	1	1
129	129 BB0936, BPP0842, BP3466 | | (BB, BPP, BP) putative ArsR family transcriptional regulator	936	1	1	1	1	1	1	1	1	1	1	1	1	1	1	1	1	1	1	1	1	1	1	1	1	1	1	1	1	1	1	1	1	1	1	1	1	1	1	1	1	1	1	1	1	1	1	1
127	127 BB0937, BPP0843, BP3467 | | (BB, BPP, BP) putative exported protein	937	1	1	1	1	1	1	1	1	1	1	1	1	1	1	1	1	1	1	1	1	1	1	1	1	1	1	1	1	1	1	1	1	1	1	1	1	1	1	1	1	1	1	1	1	1	1	1
126	126 BB0938, BPP0844, BP3468 | | (BB, BPP, BP) hypothetical protein	938	1	1	1	1	1	1	1	1	1	1	1	1	1	1	1	1	1	1	1	1	1	1	1	1	1	1	1	1	1	1	1	1	1	1	1	1	1	1	1	1	1	1	1	1	1	1	1
125	125 BB0939, BPP0845, BP3469 | | (BB, BPP, BP) putative transport protein	939	1	1	1		1	1	1	1	1	1	1	1	1	1	1	1	1	1	1	1	1	1	1	1	1	1	1	1			1	1	1		1	1		1	1	1	1	1	1				1
124	124 BB0940, BPP0846, BP3470 | fdx | (BB, BPP, BP) ferredoxin	940	1	1	1	1	1	1	1	1	1	1	1	1	1	1	1	1	1	1	1	1	1	1	1	1	1	1	1	1	1	1	1	1	1	1	1	1	1	1	1	1	1	1	1	1	1	1	1
123	123 BB0941, BPP0847, BP3471 | coaD, kdtB | (BB, BPP, BP) phosphopantetheine adenylyltransferase	941	1	1	1	1	1	1	1	1	1	1	1	1	1	1	1	1	1	1	1	1	1	1	1	1	1	1	1	1	1	1	1	1	1	1	1	1	1	1	1	1	1	1	1	1	1	1	1
122	122 BB0942, BPP0848, BP3472 | | (BB, BPP, BP) conserved hypothetical protein	942	1	1			1	1	1		1	1	1	1	1	1	1	1	1	1	1	1	1	1	1	1	1	1	1	1			1	1	1		1	1	1	1	1	1	1	1	1			1
2639	2639 BB0943, BPP0849, BP3473 | ftsY | (BB, BPP, BP) cell division protein	943	1	1	1	1	1	1	1	1	1	1	1	1	1	1	1	1	1	1	1	1	1		1	1	1	1	1	1	1	1	1	1	1	1	1	1	1	1	1	1	1	1	1	1	1	1	1
121	121 BB0944, BPP0850, BP3474 | | (BB, BPP) conserved hypothetical protein; (BP) Pseudogene	944	1	1	1	1	1	1	1	1	1	1	1	1	1	1	1	1	0	1	1	1	1	1	1	1	1	1	1	1		1	1	1	1	1	1	1	1	1	1	1	1	1	1	1	1	1	1
120	120 BB0944, BPP0850, BP3474 | | (BB, BPP) conserved hypothetical protein; (BP) Pseudogene	945	1	1	1	1	1	1	1	1	1	1	1	1	1	1	1	1	1	1	1	1	1	1	1	1	1	1	1	1	1	1	1	1	1		1	1	1	1	1	1	1	1	1	1	1	1	1
119	119 BB0945, BPP0851, BP3476 | | (BB, BPP, BP) binding-protein-dependent transport system permease protein	946	1	1	1		1	1	1	1	1	1	1	1	1	1	1	1	1	1	1	1	1	1	1	1	1	1	1	1		1	1	1	1	1	1	1	1	1	1	1	1	1	1	1	1	1	1
117	117 BB0946, BPP0852, BP3477 | | (BB, BPP, BP) binding-protein-dependent transport system inner membrane component	947	1	1	1	1	1	1	1	1	1	1	1	1	1	1	1	1	1	1	1	1	1	1	1	1	1	1	1	1	1	1	1	1	1	1	1	1	1	1	1	1	1	1	1	1	1	1	1
2904	2904 BB0947, BPP0853, BP3479 | | (BB, BPP) putative transport system ATP-binding protein ; (BP) Pseudogene	948	1	1	1	1	1	1	1	1	1	1	1	1	1	1	1	1	1	1	1	1	1	1	1	1	1	1	1	1	1	1	1	1	1	1	1	1	1	1	1	1	1	1	1	1	1	1	1
116	116 BB0947, BPP0853, BP3479 | | (BB, BPP) putative transport system ATP-binding protein ; (BP) Pseudogene	949	1	1	1	1	1	1	1	1	1	1	1	1	1	1	1	1	1	1	1	1	1	1	1	1	1	1	1	1	1	1	1	1	1	1	1	1	1	1	1	1	1	1	1	1	1	1	1
115	115 BB0948, BPP0854, BP3481 | | (BB, BPP, BP) putative exported protein	950	1	1	1	1	1	1	1	1	1	1	1	1	1	1	1	1	1	1	1	1	1	1	1	1	1	1	1	1	1	1	1	1	1	1	1	1	1	1	1	1	1	1	1	1	1	1	1
2903	2903 BB0949, BPP0855, BP3482 | | (BB, BPP, BP) putative transcriptional regulator	951	1	1	1	1	1	1	1	1	1	1	1	1	1	1	1	1	1	1	1	1	1	1	1	1	1	1	1	1	1	1	1	1	1	1	1	1	1	1	1	1	1	1	1	1	1	1	1
114	114 BB0950, BPP0856, BP3483 | | (BB, BPP, BP) haloacid dehalogenase-like hydrolase	952	1	1	1	1	1	1	1	1	1	1	1	1	1	1	1	1	1	1	1	1	1	1	1	1	1	1	1	1			1	1	1	1	1	1	1	1	1	1	1	1	1	1	1
113	113 BB0951, BPP0857, BP3484 | ribB | (BB, BPP, BP) putative 3,4-dihydroxy-2-butanone 4-phosphate synthase	953	1	1	1	1	1	1	1	1	1	1	1	1	1	1	1	1	1	1	1	1	1	1	1	1	1	1	1	1	1	1	1	1	1	1	1	1	1	1	1	1	1	1	1	1	1	1	1
112	112 BB0952, BPP0858, BP3485 | ribH | (BB, BPP, BP) putative 6,7-dimethyl-8-ribityllumazine synthase	954	1	1			1		1	1	1	1	1	1	1	1	1		1	1	1	1	1	1	1	1	1	1	1	1			1	1	1	1	1	1	1	1	1	1	1	1			1	1	1
111	111 BB0953, BPP0859, BP3486 | nusB, ssyB | (BB, BPP, BP) N utilization substance protein B	955	1	1			1	1	1	1	1	1	1	1	1	1	1	1	1	1	1	1	1	1	1	1	1	1	1	1			1	1	1		1	1	1	1	1	1	1	1	1	1	1
2902	2902 BB0954, BPP0860, BP3487 | thiL | (BB, BPP, BP) putative thiamine-monophosphate kinase	956	1	1	1	1	1	1	1	1	1	1	1	1	1	1	1	1	1	1	1	1	1	1	1	1	1	1	1	1	1	1	1	1	1	1	1	1	1	1	1	1	1	1	1	1	1	1	1
109	109 BB0955, BPP0861, BP3488 | | (BB, BPP, BP) putative phosphatidylglycerophosphatase	957	1	1	1	1	1	1	1	1	1	1	1	1	1	1	1	1	1	1	1	1	1	1	1	1	1	1	1	1	1	1	1	1	1	1	1	1	1	1	1	1	1	1	1	1	1	1	1
108	108 BB0956, BPP0862, BP3489 | | (BB, BPP, BP) conserved hypothetical protein	958	1	1	1	1	1	1	1	1	1	1	1	1	1	1	1	1	1	1	1	1	1	1	1	1	1	1	1	1	1	1	1	1	1	1	1	1	1	1	1	1	1	1	1	1	1	1	1
107	107 BB0957, BPP0863, BP3490 | pyrF | (BB, BPP, BP) putative orotidine 5'-phosphate decarboxylase	959	1	1	1	1	1	1	1	1	1	1	1	1	1	1	1	1	1	1	1	1	1	1	1	1	1	1	1	1			1	1	1		1	1	1	1	1	1	1	1	1	1	1
106	106 BB0958, BPP0864, BP3491 | ndh | (BB, BPP, BP) putative NADH dehydrogenase	960	1	1	1	1	1	1	1	1	1	1	1	1	1	1	1	1	1	1	1	1	1	1	1	1	1	1	1	1	1	1	1	1	1	1	1	1	1	1	1	1	1	1	1	1	1	1	1
105	105 BB0959, BPP0865, BP3492 | dgkA | (BB, BPP, BP) putative diacylglycerol kinase	961	1	1	1	1	1	1	1	1	1	1	1	1	1	1	1	1	1	1	1	1	1	1	1	1	1	1	1	1	1	1	1	1	1	1	1	1	1	1	1	1	1	1	1	1	1	1	1
104	104 BB0960, BPP0866, BP3493 | brkB | (BB, BPP, BP) serum resistance protein	962	1	1	1	1	1	1	1	1	1	1	1	1	1	1	1	1	1	1	1	1	1	1	1	1	1	1	1	1	1	1	1	1	1	1	1	1	1	1	1	1	1	1	1	1	1	1	1
7340	7340 BB0961, BPP0867, BP3494 | brkA | (BP) serum resistance protein ; (BB, BPP) Pseudogene	963	1	1	1	1	1	1	1	1	1	1	1	1	1	1	1	1	1	1	1	1	1	1	1	1	1	1	1	1	1	1	1	1	1	1	1	1	1	1	1	1	1	1	1	1	1	1	1
3345	3345 BB0961, BPP0867, BP3494 | brkA | (BP) serum resistance protein ; (BB, BPP) Pseudogene	964	1	1	1	1	1	1	1	1	1	1	1	1	1	1	1	1	1	1	1	1	1	1	1	1	1	1	1	1	1	1	1	1	1	1	1	1	1	1	1	1	1	1	1	1	1	1	1
103	103 BB0962, BPP0868, BP3495 | cpn6, groEL, mopA, groL | (BB, BPP, BP) 60 kDa chaperonin	965	1	1	1	1	1	1	1	1	1	1	1	1	1	1	1	1	1	1	1	1	1	1	1	1	1	1	1	1			1	1	1		1	1	1	1	1	1	1	1	1	1	1
102	102 BB0963, BPP0869, BP3496 | cpn1, groES | (BB, BPP, BP) 10 kDa chaperonin	966	1	1	1	1	1	1	1	1	1	1	1	1	1	1	1	1	1	1	1	1	1	1	1	1	1	1	1	1	1	1	1	1	1	1	1	1	1	1	1	1	1	1	1	1	1	1	1
100	100 BB0964, BPP0870, BP3497 | | (BB, BPP, BP) hypothetical protein	967	1	1	1	1	1	1	1	1	1	1	1	1	1	1	1	1	1	1	1	1	1	1	1	1	1	1	1	1	1	1	1	1	1	1	1		1	1	1	1	1	1	1	1	1	1	1
99	99 BB0965, BPP0871, BP3498 | | (BB, BPP, BP) conserved hypothetical protein	968	1	1	1	1	1	1	1	1	1	1	1	1	1	1	1	1	1	1	1	1	1	1	1	1	1	1	1	1	1	1	1	1	1	1	1	1	1	1	1	1	1	1	1	1	1	1	1
2125	2125 BB0966, BPP0872, BP3499 | | (BB, BPP, BP) hypothetical protein	969	1	1	1	1	1	1	1	1	1	1	1	1	1	1	1	1	1	1	1	1	1	1	1	1	1	1	1	1	1	1	1	1	1	1	1	1	1	1	1	1	1	1	1	1	1	1	1
98	98 BB0967, BPP0873, BP3500 | | (BB, BPP, BP) putative dehydrogenase	970	1	1	1	1	1	1	1	1	1	1	1	1	1	1	1	1	1	1	1	1	1	1	1	1	1	1	1	1	1	1	1	1	1	1	1	1	1	1	1	1	1	1	1	1	1	1	1
2901	2901 BB0968, BPP0874, BP3501 | | (BB, BPP, BP) putative exported protein	971	1	1	1	1	1	1	1	1	1	1	1	1	1	1	1	1	1	1	1	1		1	1	1	1	1	1	1	1	1	1	1	1	1	1	1	1	1	1	1	1	1	1	1	1	1	1
3627	3627 BB, BPP, BP | | (BB) BB0968 - BB0969 intergenic region; (BPP) BPP0874 - BPP0876 intergenic region; (BP) BP3501 - BP3503 intergenic region	972	1	1	1	1	1	1	1	1	1	1	1		1	1	1	1	1	1	1	1	1	1	1	1	1	1	1	1			1	1	1		1	1	1	1	1	1	1	1	1
97	97 BB0969, BPP0876, BP3503 | | (BB, BPP, BP) LysR-family transcriptional regulator	974	1	1	1	1	1	1	1	1	1	1	1	1	1	1	1	1	1	1	1	1	1	1	1	1	1	1	1	1	1	1	1	1	1	1	1	1	1	1	1	1	1	1	1	1	1	1	1
96	96 BB0970, BPP0877, BP3504 | | (BB, BPP, BP) conserved hypothetical protein	975	1	1	1	1	1	1	1	1	1	1	1	1	1	1	1	1	1	1	1	1	1	1	1	1	1	1	1	1	1	1	1	1	1	1	1	1	1	1	1	1	1	1	1	1	1	1	1
7341	7341 BB0971, BPP0878 | | (BB, BPP) putative exported protein	976	1	1	1	1	1	1	1	1	1	1	1	1	1	1	1	1	1	1	1	1	1	1	1	1	1	1	1	1	1	1	1	1	1	1	1	1	1	1	1	1	1	1	1	1	1	1	1
7342	7342 BB0972, BPP0879 | | (BB, BPP) probable transcriptional regulator	977	1	1	1	1	1	1	1	1	1	1	1	1	1	1	1	1	1	1	1	1	1	1	1	1	1	1	1	1	1	1	1	1	1	1	1	1	1	1	1	1	1	1	1	1	1	1	1
7343	7343 BB0973, BPP0880 | | (BB, BPP) probable carboxymuconolactone decarboxylase	978	1	1	1	1	1	1	1	1	1	1	1	1	1	1	1	1	1	1	1	1	1	1	1	1	1	1	1	1	1	1	1	1	1	1	1	1	1	1	1	1	1	1	1	1	1	1	1
7344	7344 BB0974, BPP0881 | | (BB) probable 6-phosphogluconate dehydrogenase ; (BPP) Pseudogene	979	1	1		1	1	1	1	1	1	1	1	1	1	1	1	1	1	1	1	1	1	1	1	1	1	1	1	1	1	1	1	1	1	1	1	1	1	1	1	1	1	1	1	1	1	1	1
7345	7345 BB0975, BPP0882 | | (BB, BPP) probable hydrolase	980	1	1	1	1	1	1	1	1	1	1	1	1	1	1	1	1	1	1	1	1	1	1	1	1	1	1	1	1	1	1	1	1	1	1	1	1	1	1	1	1	1	1	1	1	1	1	1
	single gene variant 8	980.5
7447	7447 BB1080, BB0975, BPP0882 | | (BB) putative isochorismatase ; (BB, BPP) probable hydrolase	981	1	0		1	1	1	0	1	1	1	1	1	1	1	0	1	1	1	1	1	0	0	0	1	0	1	1	1			1	1	1		0	1	1	1	1	1	1	0	1			1
7346	7346 BB0976, BPP0883 | | (BB, BPP) lactate permease family protwin	982	1	1			1	1	1	1	1	1	1	1	1	1	1	1	1	1	1	1	1	1	1	1	1	1	1	1	1	1	1	1	1	1	1	1	1	1	1	1	1	1	1	1	1	1	1
7347	7347 BB0977, BPP0884 | | (BB, BPP) putative membrane protein	983	1	1	1	1	1	1	1	1	1	1	1	1	1	1	1	1	1	1	1	1	1	1	1	1	1	1	1	1	1	1	1	1	1	1	1	1	1	1	1	1	1	1	1	1	1	1	1
7348	7348 BB0978, BPP0885 | ggt | (BB, BPP) gamma-glutamyltranspeptidase precursor	984	1	1	1	1	1	1	1	1	1	1	1	1	1	1	1	1	1	1	1	1	1	1	1	1	1	1	1	1	1	1	1	1	1	1	1	1	1	1	1	1	1	1	1	1	1	1	1
7349	7349 BB0979, BPP0886 | | (BB, BPP) putative universal stress protein	985	1	1	1	1	1	1	1	1	1	1	1	1	1	1	1	1	1	1	1	1	1	1	1	1	1	1	1	1			1	1	1		1	1	1	1	1	1	1	1	1	1	1	1	1
7350	7350 BB0980, BPP0887 | | (BB, BPP) putative GnaT-family acetyltransferase	986	1	1	1		1	1	1	1		1	1	1	1		1	1	1	1	1	1		1			1	1	1	1		1	1	1			1	1	1	1		1		1		1		1	1
7351	7351 BB0981, BPP0888 | | (BB, BPP) probable acyl-CoA dehydrogenase	987	1	1	1		1	1	1	1	1	1			1	1	1	1	1	1	1	1	1	1	1			1					1	1	1		1	1		1	1	1	1	1
7352	7352 BB0982, BPP0889 | | (BB, BPP) conserved hypothetical protein	988	1	1	1	1	1	1	1	1	1	1	1	1	1	1	1	1	1	1	1	1	1	1	1	1	1	1	1	1	1	1	1	1	1	1	1	1	1	1	1	1	1	1	1	1	1	1	1
7353	7353 BB0983, BPP0890 | | (BB, BPP) putative exported protein	989	1	1	1	1	1	1	1	1	1	1	1	1	1	1	1	1	1	1	1	1	1	1	1	1	1	1	1	1	1	1	1	1	1	1	1	1	1	1	1	1	1	1	1	1	1	1	1
7354	7354 BB0984, BPP0891 | | (BB, BPP) probable LysR-family transcriptional regulator	990	1	1	1	1	1	1	1	1	1	1		1	1	1	1	1	1	1	1						1	1	1	1			1	1	1		1	1	1	1		1	1	1				1
7355	7355 BB0985, BPP0892 | | (BB, BPP) hypothetical protein	991	1	1	1	1	1	1	1	1	1	1	1	1	1	1	1	1	1	1	1	1	1	1	1	1	1	1	1	1			1	1	1		1	1	1	1		1	1	1	1			1	1
7356	7356 BB0986, BPP0893 | | (BB, BPP) putative exported protein	992	1	1	1		1	1	1	1	1	1	1	1	1	1	1	1	1	1	1	1	1	1	1	1	1	1	1	1			1	1	1		1	1	1	1	1	1	1	1	1	1	1	1	1
7358	7358 BB0988, BPP0895 | | (BB, BPP) conserved hypothetical protein	994	1	1	1	1	1	1	1	1	1	1	1	1	1	1	1	1	1	1	1	1	1	1	1	1	1	1	1	1		1	1	1	1	1	1	1	1	1	1	1	1	1	1	1	1	1	1
7359	7359 BB0989, BPP0896 | | (BB, BPP) putative exported protein	995	1	1		1	1	1	1	1	1	1	1	1	1	1	1	1	1	1	1	1	1	1	1	1	1	1	1	1			1	1	1		1	1	1	1	1	1	1	1	1	1		1
7360	7360 BB0990, BPP0897 | | (BB, BPP) probable LysR-family transcriptional regulator	996	1	1	1	1	1	1	1	1	1	1	1	1	1	1	1	1	1	1	1	1	1	1	1	1	1	1	1	1	1	1	1	1	1	1	1	1	1	1	1	1	1	1	1	1	1	1	1
7361	7361 BB0991, BPP0898 | | (BB, BPP) putative membrane protein	997	1	1			1	1	1	1	1	1	1	1	1	1	1	1	1	1	1	1	1	1	1	1	1	1	1	1			1	1	1		1	1		1	1	1	1	1	1
7362	7362 BB0992, BPP0899 | | (BB, BPP) probable pyridine nucleotide-disulphide oxidoreductase	998		1					1								1						1				1						1	1			1			1				0		1	1
7363	7363 BB0993, BPP0900 | | (BB, BPP) conserved hypothetical protein	999	1	1			1	1	1	1	1	1	1	1	1	1	1			1	1	1	1	1	1		1	1	1	1			1	1						1	1	1	1	1				1	1
7364	7364 BB0994, BPP0901 | | (BB, BPP) probable FAD dependent oxidoreductase	1000	1	1	1	1	1	1	1	1	1	1	1	1	1	1	1	1	1	1	1	0	1	1	1	1	1	1	1	1	1	1	1	1	1	1	1	1	1	1	1	1	1	1	1	1	1	1	1
7365	7365 BB0995, BPP0902 | | (BB, BPP) putative dipeptidase	1001	1	1	1	1	1	1	1	1	1	1	1	1	1	1	1	1	1	1	1	1	1	1	1	1	1	1	1	1	1	1	1	1	1	1	1	1	1	1	1	1	1	1	1	1	1	1	1
7366	7366 BB0996, BPP0903 | | (BB, BPP) probable ABC transporter ATP-binding protein	1002	1	1	1	1	1	1	1	1	1	1	1	1	1	1	1	1	1	1	1	1	1		1	1	1	1	1	1			1	1	1	1	1	1	1	1	1	1	1	1
7367	7367 BB0997, BPP0904 | | (BB, BPP) putative inner membrane component of binding-protein-dependent transport system	1003	1	1	1	1	1	1	1	1	1	1	1	1	1	1	1	1	1	1	1	1	1	1	1	1	1	1	1	1	1	1	1	1	1	1	1	1	1	1	1	1	1	1	1	1	1	1	1
7369	7369 BB0999, BPP0906 | | (BB, BPP) putative extracellular solute-binding protein	1005	1	1	1	1	1	1	1	1	1	1	1	1	1	1	1	1	1	1	1	1	1	1	1	1	1	1	1	1	1	1	1	1	1	1	1	1	1	1	1	1	1	1	1	1	1	1	1
7370	7370 BB1000, BPP0907 | | (BB, BPP) probable LysR-family transcriptional regulator	1006	1	1	1	1	1	1	1	1	1	1	1	1	1	1	1	1	1	1	1	1	1	1	1	1	1	1	1	1	1	1	1	1	1	1	1	1	1	1	1	1	1	1	1	1	1	1	1
7371	7371 BB1001, BPP0909 | | (BB, BPP) putative enoyl-CoA hydratase	1007	1	1	1	1	1	1	1	1		1		1	1	1	1		1	1	1	1	1	1			1		1	1	1		1	1			1	1	1	1	1	1	1	1			1	1
7372	7372 BB1002, BPP0910 | | (BB, BPP) putative long-chain-fatty-acid-CoA ligase	1008	1	1	1	1	1	1	1	1	1	1	1	1	1	1	1	1	1	1	1	1	1	1	1	1	1	1	1	1			1	1	1	1	1	1	1	1	1	1	1	1	1	1	1	1	1
7373	7373 BB1003, BPP0911 | | (BB, BPP) putative exported protein	1009							1						1					1				1	1						1	1	1	1						1		1		1		1	1	1	1
	single gene variant 9	1009.5
7488	7488 BB1121, BPP0911 | | (BB, BPP) putative exported protein	1010					1		0		1	1		0	1	1	0			1				0	0		0	1	1			1	0	0	1					0		0	0	0		1	1	1
7489	7489 BB1122, BPP0912 | | (BB, BPP) putative two-component sensor histidine kinase	1011	1	1	1	1	1	1	1	1	1	1	1	1	1	1	1	1	1	1	1	1	1	1	1	1	1	1	1	1	1	1	1	1	1	1	1	1	1	1	1	1	1	1	1	1	1	1	1
	RD14	1011.5
7490	7490 BB1123, BPP0913 | | (BB, BPP) putative enoyl-CoA hydratase	1012	1	1	1	1	1	1	1	1	1	1	1	1	1	1	1	1	1	1	1	1	1	1	1	1	1	1	1	1			0	0	0		0	0	0	0	0	1	0	0	0	0	0	0
7491	7491 BB1124, BPP0914 | | (BB, BPP) putative enoyl-CoA hydratase/isomerase	1013	1	1	1	1	1	1	1	1	1	1	1	1	1	1	1	1	1	1	1	1	1	1	1	1	1	1	1	1			0	0	0		0	0	0	0	0	0	0	0	0	0	0	0
7492	7492 BB1125, BPP0915 | | (BB, BPP) putative long-chain-fatty-acid-CoA ligase	1014	1	1	1	1	1	1	1	1	1	1	1	1	1	1	1	1	1	1	1	1	1	1	1	1	1	1	1	1	1	1	0	0	1	1	0	0	1	1	1	1	1	0	1	0	1	1	1
7493	7493 BB1126, BPP0916 | | (BB, BPP) probable acyl-CoA dehydrogenase	1015	1	1	1	1	1	1	1	1	1	1	1	1	1	1	1	1	1	1	1	1	1	1	1	1	1	1	1	1	0	0	0	0	0		0	0	0	0	0	1	0	0	0	0	0	0	0
7494	7494 BB1127, BPP0917 | | (BB, BPP) conserved hypothetical protein	1016	1	1	1	1	1	1	1	1	1	1	1	1	1	1	1	1	1	1	1	1	1	1	1	1	1	1	1	1	1	1	1	1	1	1	1	1	1	1	1	1	1	1	1	1	1	1	1
7495	7495 BB1128, BPP0918 | | (BB, BPP) conserved hypothetical protein	1017	1	1	1	0	1	1	1	1	0	1	0	0	1	1	1	1	0	0	0	0	1	1	1	1	1	0	1	0	0	0	0	0	0	0	0	0	0	0	0	0	0	0	0	0	0	1	0
7496	7496 BB1129, BPP0919 | | (BB, BPP) conserved hypothetical protein	1018	1	1	1	0	0	0	1	1	0	1	1	1	1	0	0	1	1	1	1	1	1	1	1	1	1	1	1	1			0	0	1		0	0	0	0		0	0	0	1
7497	7497 BB1130, BPP0920 | | (BB, BPP) probable outer membrane protein	1019	1	1	1				1	1	1	1	1		1	1	1	1	1	1	1	1		1		1	1		1				1	1	1		1	1		1	1	1	1	1	1
7498	7498 BB1131, BPP0921 | | (BB, BPP) putative membrane protein	1020	1				1		1		1	1	1	1	1	1	1	1	1	1	1	1	1	1	1	1	1	1	1	1			1	1	1					1	1	1	1	0	1
7499	7499 BB1132, BPP0922 | | (BB, BPP) conserved hypothetical protein	1021	1	1		1	1	1	1	1	1	1	1	1	1	1	1	1	1	1	1	1	1	1	1	1	1	1	1	1	1	1	1	1	1	1	1	1	1	1	1	1	1	1	1	1	1	1	1
7500	7500 BB1133, BPP0923 | | (BB, BPP) hypothetical protein	1022	1	1	1	0	1	1	0	1	1	1	1	1	1	1	1	1	1	1	1	1	1	1	0	1	1	1	1	0	0	0	0	0	0	0	0	0	0	0	0	0	0	0	0	0	0	0	0
7501	7501 BB1134, BPP0924 | | (BB, BPP) conserved hypothetical protein	1023	1	1	1	1	1	1	1	1	0	1	1	1	1	1	1	1	1	1	1	1	1	1	1	1	1	1	1	1	0	0	0	0	0	0	0	0	0	1	1	1	0	0	0	0	0	1	1
7502	7502 BB1135, BPP0925 | | (BB, BPP) hypothetical protein	1024	1	1	1	1	1	1	1	1	1	1	1	1	1	1	0	1	1	1		1	1	1	1	1	1	1		1			0	1	1		0	0	0	1	1	1	1	1	1
7503	7503 BB1136, BPP0926 | | (BB, BPP) putative calcium/proton antiporter	1025	1	1				1	1	1	1	1						1	1	1	1	1	1				1	1	1				0	0			0			1	1	1		0
7504	7504 BB1137, BPP0927 | | (BB, BPP) conserved hypothetical protein	1026	1	1	1	1	1	1	1	1	1	1	1	1	1	1	1	1	1	1	1	1	1	1	1	1	1	1	1	1	0	0	0	0	0	0	0	0	0	0	0	0	0	0	1		0	0	1
7505	7505 BB1138, BPP0928 | | (BB, BPP) putative GntR-family transcriptional regulator	1027	1	1	1		1	1	1	1	1	1	1	1	1		1	1	1	1	1	1	1	1	1		1	1	1				1	1	1		1	1		1	1		1	1
7506	7506 BB1139, BPP0929 | | (BB, BPP) putative membrane protein	1029	1	1	1	1	1	1	1	1	0	1	1	1	1	1	1	1	1	1	1	1	1	1	1	1	1	1	1	1			0	0	0		0	0	0	0	0	1	0	0	1	0	0	0
7507	7507 BB1140, BPP0930 | | (BB, BPP) putative membrane protein	1030	1	1	1	1	1	1	1	1	1	1	1	1	1	1	1	1	1	1	1	1	1	1	1	1	1	1	1	1	1	1	1	1	1	1	1	1	1	1	1	1	1	1	1	1	1	1	1
7508	7508 BB1141, BPP0931 | | (BB, BPP) putative GntR-family transcriptional regulator	1031	1	1	1	1	1	1	1	1	1	1	1	1	1	1	1	1	1	1	1	1	1	1	1	1	1	1	1	1	1	1	1	1	1	1	0	1	1	1	1	1	1	1	1	1	1	1	1
7509	7509 BB1142, BPP0933 | | (BB, BPP) putative amidase	1032	1	1	1	0	1	1	1	1	1	1	1	1	1	1	1	1	1	1	1	1	1	1	1	1	1	1	1	1	1	1	0	1	1	1	0	0	0	1	1	1	1	0	1	0	1	1	1
	RD14 end	1032.5
6054	6054 BB1143, BPP0934 | | (BB, BPP) conserved hypothetical protein	1033	1	1	1	1	1	1	1	1	1	1	1	1	1	1	1	1	1	1	1	1	1	1	1	1	1	1	1	1		1	1	1	1		1	1	1	1	1	1	1	1	1	1
7510	7510 BB1144, BPP0935 | | (BB, BPP) putative enoyl-CoA hydratase	1034	1	1	1	1	1	1	1	1	1	1	1	1	1	1	1	1	1	1	1	1	1	1	1	1	1	1	1	1			1	1	1		1	1	1	1	1	1	1	1	1	1	1		1
7511	7511 BB1145, BPP0936 | | (BB, BPP) putative exported protein	1035	1	1	1	1	1	1	1	1	1	1	1	1	1	1	1	1	1	1	1	1	1	1	1	1	1	1	1	1	1		1	1	1		1	1	1	1	1	1	1	1	1	1	1	1	1
7512	7512 BB1146, BPP0937 | | (BB, BPP) putative inner membrane component of binding-protein-dependent transport system	1036	1	1			1	1	1	1		1		1	1	1	1	1	1	1	1	1						1		1	1	1	1	1	1	1	1	1	1	1		1	1	1		1	1	1	1
7513	7513 BB1147, BPP0938 | | (BB, BPP) probable ATP-binding component of ABC transporter	1037	1	1	1	1	1	1	1	1	1	1	1	1	1	1	1	1	1	1	1	1	1	1	1	1	1	1	1	1		1	1	1	1		1	1	1	1	1	1	1	1	1	1	1	1	1
7514	7514 BB1148, BPP0939 | | (BB, BPP) conserved hypothetical protein	1038	1	1	1	1	1	1	1	1	0	1	1	1	1	1	1	1	1	1	1	1	1	1	1	1	1	1	1	1	1	1	1	1	1	1	1	1	1	1	1	1	1	1	1	1	1	1	1
7515	7515 BB1149, BPP0940 | | (BB, BPP) probable short chain dehydrogenase	1039	1	1	1	1	1	1	1	1	1	1	1	1	1	1	1	1	1	1	1	1	1	1	1	1	1	1	1	1	1	1	1	1	1	1	1	1	1	1	1	1	1	1	1	1	1	1	1
7516	7516 BB1150, BPP0941 | | (BB, BPP) putative transcriptional regulator	1040	1	1				1	1	1	1	1	1	1	1	1	1	1		1		1		1	1		1		1	1	1	1	1	1			1	1	1	1	1	1	1	1		1	1	1	1
7517	7517 BB1151, BPP0942 | | (BB, BPP) putative branched-chain amino acid-binding protein	1041	1	1	1	1	1	1	1	1	1	1	1	1	1	1	1	1	1	1	1	1	1	1	1	1	1	1	1	1	1	1	1	1	1	1	1	1	1	1	1	1	1	1	1	1	1	1	1
7518	7518 BB1152, BPP0943 | | (BB, BPP) conserved hypothetical protein	1042	1	1	1	1	1	1	1	1	1	1	1	1	1	1	1	1	1	1	1	1	1	1	1	1	1	1	1	1	1	1	1	1	1		1	1	1	1	1	1	1	1	1	1	1	1	1
7519	7519 BB1153, BPP0944 | | (BB, BPP) acetyl-CoA synthetase	1043	1	1			1	1	1	1	1	1	1	1	1		1		1	1	1	1	1	1	1	1	1	1	1	1		1	1	1	1	1	1		1	1	1	1	1	1		1	1	1	1
7520	7520 BB1154, BPP0945 | | (BB, BPP) conserved hypothetical protein	1044	1	1	1	1	1	1	1	1	1	1	1	1	1	1	1	1	1	1	1	1		1	1	1	1	1	1	1			1	1	1		1	1	1	1		1	1	1	1	1		1	1
7521	7521 BB1155, BPP0946 | | (BB, BPP) probable permease component of branched-chain amino acid transporter	1045	1	1	1	1	1	1	1	1	1	1	1	1	1	1	1	1	1	1	1	1	1	1	1	1	1	1	1	1	1	1	1	1	1	1	1	1	1	1	1	1	1	1	1	1	1	1	1
7522	7522 BB1156, BPP0947 | | (BB, BPP) probable permease component of branched-chain amino acid transporter	1046	1	1	1	1	1	1	1	1	1	1		1	1	1	1	1	1	1	1	1	1	1	1	1	1	1	1	1			1	1	1	1	1	1	1	1	1	1	1	1	1	1	1	1
7523	7523 BB1157, BPP0948 | livG, livF | (BB, BPP) high-affinity branched-chain amino acid transport ATP-binding protein	1047	1	1	1	1	1	1	1	1	1	1	1	1	1	1	1	1	1	1	1	1	1	1	1	1	1	1	1	1			1	1	1	1	1	1	1	1	1	1	1	1	1	1	1	1	1
7524	7524 BB1158, BPP0949 | livF, livG | (BB, BPP) high-affinity branched-chain amino acid transport ATP-binding protein	1048	1	1	1	0	1	1	1	1	1	1	1	1	1	1	1	1	1	1	1	1	1	1	1	1	1	1	1	1			1	1	1		1	1	1	1	1	1	1	1	1	1
7525	7525 BB1159, BPP0950, BP2883 | | (BB, BPP) putative NADH:flavin oxidoreductase ; (BP) Pseudogene	1049	1	1	1	1	1	1	1	1	1	1	1	1	1	1	1	1	1	1	1	1	1	1	1	1	1	1	1	1	1	1	1	1	1	1	1	1	1	1	1	1	1	1	1	1	1	1	1
3504	3504 BB1160, BPP0951, BP2882 | | (BB, BPP, BP) putative lysR-family transcriptional regulator	1051	1						1		1	1	1	1	1		1			1		1	1	0	1	1	1	1	1				1	1						1	1	1	1	1
2230	2230 BB1161, BPP0952, BP2881 | | (BB, BPP, BP) conserved hypothetical protein	1052	1	1	1	1	1	1	1	1	1	1	1	1	1	1	1	1	1	1	1	1	1	1	1	1	1	1	1	1			1	1	1		1	1	1	1	1	1	1	1	1	1	1
6055	6055 BB1163, BPP0954, BP2879 | | (BB, BP) putative membrane transport protein ; (BPP) Pseudogene	1054	1	0	0	1	1	1	1	1	1	1	1	1	1	1	1	1	1	1	1	1	1	1	1	1	1	1	1	1			1	1	1		0	0	1	1	1	1	1	1	1	1	1
1921	1921 BB1163, BPP0954, BP2879 | | (BB, BP) putative membrane transport protein ; (BPP) Pseudogene	1055									1	1	1	1	1		1	1	1	1	1		1		1	1	1		1	1				1							1	1				1		1
7526	7526 BB1163, BPP0956, BP2879 | | (BB, BP) putative membrane transport protein ; (BPP) Pseudogene	1056	1	1	1	1	1	1	1	1	1	1	1	1	1	1	1	1	1	1	1	1	1	1	1	1	1	1	1	1	1	1	1	1	1	1	1	1	1	1	1	1	1	1	1	1	1	1	1
1918	1918 BB1167, BPP0955, BP2874 | ribE, ribC | (BB, BPP, BP) riboflavin synthase alpha chain	1057	1	1	1	1	1	1	1	1	1	1	1	1	1	1	1	1	1	1	1	1	1	1	1	1	1	1	1	1		1	1	1	1	1	1	1	1	1	1	1	1	1	1	1	1	1	1
1917	1917 BB1168, BPP0956, BP2873 | | (BB, BPP, BP) putative exported protein	1058	1	1	1	1	1	1	1	1	1	1	1	1	1	1	1	1	1	1	1	1	1	1	1	1	1	1	1	1	1	1	1	1	1	1	1	1	1	1	1	1	1	1	1	1	1	1	1
1916	1916 BB1169, BPP0957, BP2872 | | (BB, BPP, BP) putative AsnC-family transcriptional regulator	1059	1	1	1	1	1	1	1	1	1	1	1	1	1	1	1	1	1	1	1	1	1	1	1	1	1	1	1	1	1	1	1	1	1	1	1	1	1	1	1	1	1	1	1	1	1	1	1
2807	2807 BB1170, BPP0958, BP2871 | | (BB, BPP, BP) hypothetical protein	1060	1	1	1	1	1	1	1	1	1	1	1	1	1	1	1	1	1	1	1	1	1	1	1	1	1	1	1	1	1	1	1	1	1	1	1	1	1	1	1	1	1	1	1	1	1	1	1
1915	1915 BB1171, BPP0959, BP2870 | | (BB, BPP, BP) putative acid CoA ligase	1061	1	1	1	1	1	1	1	1	1	1	1	1	1	1	1	1	1	1	1	1	1	1	1	1	1	1	1	1	1	1	1	1	1	1	1	1	1	1	1	1	1	1	1	1	1	1	1
2806	2806 BB1172, BPP0960, BP2869 | | (BB, BPP, BP) conserved hypothetical protein	1062	1						1		1	1	1	1	1	1	1		1	1	1	1	1	1	1	1	1	1	1				1	1	1						1	1	1	1	1
1914	1914 BB1173, BPP0961, BP2868 | | (BB, BPP, BP) putative ABC transport proteins, inner membrane component	1063	1	1	1	1	1	1	1	1	1	1	1	1	1	1	1	1	1	1	1	1	1	1	1	1	1	1	1	1	1	1	1	1	1	1	1	1	1	1	1	1	1	1	1	1	1	1	1
1913	1913 BB1174, BPP0962, BP2867 | | (BB, BPP, BP) putative ABC transport proteins, ATP-binding component	1064	1	1	1	1	1	1	1	1	1	1	1	1	1	1	1	1	1	1	1	1	1	1	1	1	1	1	1	1	1	1	1	1	1	1	1	1	1	1	1	1	1	1	1	1	1	1	1
7528	7528 BB1175, BPP0963, BP2866 | | (BPP, BP) Pseudogene; (BB) putative exported protein	1065	1	1	1	1	1	1	1	1	1	1	1	1	1	1	1	1	1	1	1	1	1	1	1	1	1	1	1	1	1	1	1	1	1	1	1	1	1	1	1	1	1	1	1	1	1	1	1
3757	3757 BB1175, BPP0963, BP2866 | | (BPP, BP) Pseudogene; (BB) putative exported protein	1066	1	1	1	1	1	1	1	1	1	1	1	1	1	1	1		1	1	1	1	1	1	1	1	1	1	1	1	1	1	1	1	1	1	1	1		1	1	1	1	1		1	1	1	1
1912	1912 BB1176, BPP0964, BP2865 | | (BB, BPP, BP) conserved hypothetical protein	1067		1	1	1	1	1	1	1	1	1	1	1	1	1	1	1	1	1	1	1	1	1	1	1	1	1	1	1	1	1	1	1	1	1	1	1	1	1	1	1	1	1	1	1	1	1	1
1911	1911 BB1177, BPP0965, BP2864 | | (BPP) Pseudogene; (BB, BP) putative alcohol dehydrogenase	1068	1	1	1	1	1	1	1	1	1	1	1	1	1	1	1	1	1	1	1	1	1	1	1	1	1	1	1	1	1	1	1	1	1	1	1	1	1	1	1	1	1	1	1	1	1	1	1
2212	2212 BB1178, BPP0966, BP2863 | | (BB, BPP, BP) conserved hypothetical protein	1069	1	1	1	1	1	1	1	1	1	1	1	1	1	1	1	1	1	1	1	1	1	1	1	1	1	1	1	1			1	1	1		1	1	1	1	1	1	1	1	1	1	1
1909	1909 BB1179, BPP0967, BP2862 | | (BB, BPP, BP) conserved hypothetical protein	1070	1	1	1	1	1	1	1	1	1	1	1	1	1	1	1	1	1	1	1	1	1	1	1	1	1	1	1	1	1	1	1	1	1	1	1	1	1	1	1	1	1	1	1	1	1	1	1
1957	1957 BB1180, BPP0968, BP2860 | | (BB, BPP, BP) probable cation-transporting ATPase	1071	1	1	1	1	1	1	1	1	1	1	1	1	1	1	1	1	1	1	1	1	1	1	1	1	1	1	1	1	1	1	1	1	1	1	1	1	1	1	1	1	1	1	1	1	1	1	1
3589	3589 BB1181, BPP0969, BP2859 | | (BB, BPP, BP) conserved hypothetical protein	1072	1	1	1	1	1	1	1	1	1	1	1	1	1	1	1	1	1	1	1	1	1	1	1	1	1	1	1	1			1	1	1	1	1	1	1	1	1	1	1	1	1	1	1	1	1
3195	3195 BB1182, BPP0970, BP2858 | tyrB | (BB, BP) aromatic-amino-acid aminotransferase ; (BPP) Pseudogene	1073	1	1	1	1	1	1	1	1	1	1	1	1	1	1	1	1	1	1	1	1	1	1	1	1	1	1	1	1			1	1	1	1	1	1	1	1	1	1	1	1	1	1	1	1	1
7529	7529 BB1183, BPP0971 | | (BB, BPP) putative isochorismatase	1074	1	1	1	1	1	1	1	1	1	1	1	1	1	1	1	1	1	1	1	1	1	1	1	1	1	1	1	1	1	1	1	1	1	1	1	1	1	1	1	1	1	1	1	1	1	1	1
7530	7530 BB1184, BPP0972 | | (BB, BPP) putative exported protein	1075	1	1	1	1	1	1	1	1	1	1	1	1	1	1	1	1	1	1	1	1	1	1	1	1	1	1	1	1		1	1	1	1		1	1	1	1	1	1	1	1	1	1	1	1	1
7531	7531 BB1185, BPP0973 | | (BB, BPP) putative exported protein	1076	1	1	1	1	1	1	1	1	1	1	1	1	1	1	1	1	1	1	1	1	1	1	1	1	1	1	1	1	1	1	1	1	1	1	1	1	1	1	1	1	1	1	1	1	1	1	1
7532	7532 BB1186, BPP0974 | | (BB, BPP) putative hemolysin	1077	1	1	1	1	1	1	1	1	1	1	1	1	1	1	1	1	1	1	1	1	1	1	1	1	1	1	1	1	1	1	1	1	1	1	1	1	1	1	1	1	1	1	1	1	1	1	1
7533	7533 BB1187, BPP0975 | | (BB, BPP) putative LuxR-family transcriptional regulator	1078	1	1	1	1	1	1	1	1	1	1	1	1	1	1	1	1	1	1	1	1	1	1	1	1	1	1	1	1	1	1	1	1	1	1	1	1	1	1	1	1	1	1	1	1	1	1	1
7534	7534 BB1188, BPP0976 | | (BB, BPP) HlyD-family secretion protein	1079	1	1	1	1	1	1	1	1	1	1	1	1	1	1	1	1	1	1	1	1	1	1	1	1	1	1	1	1			1	1	1		1	1	1	1	1	1	1	1	1	1	1
7535	7535 BB1189, BPP0977 | | (BB, BPP) probable ABC transporter	1080	1	1	1	1	1	1	1	1	1	1	1	1	1	1	1	1	1	1	1	1	1	1	1	1	1	1	1	1			1	1	1		1	1	1	1	1	1	1	1	1	1	1		1
7536	7536 BB1190, BPP0978 | | (BB, BPP) hypothetical protein	1081	1	1	1	1	1	1	1	1	1	1	1	1	1	1	1	1	1	1	1	1	1	1	1	1	1	1	1	1	1	1	1	1	1	1	1	1	1	1	1	1	1	1	1	1	1	1	1
7537	7537 BB1191, BPP0979 | | (BB, BPP) putative outer membrane protein	1082	1	1	1	1	1	1	1	1	1	1	1	1	1	1	1	1	1	1	1	1	1	1	1	1	1	1	1	1	1	1	1	1	1	1	1	1	1	1	1	1	1	1	1	1	1	1	1
7538	7538 BB1192, BPP0980 | | (BB, BPP) conserved hypothetical protein	1083	1	1	1		1	1	1	1	1	1	1	1	1	1	1	1	1	1	1	1	1	1	1		1	1	1	1			1	1	1		1	1	1	1		1	1	1	1	1
7539	7539 BB1193, BPP0981 | arsR | (BB, BPP) probable ArsR-family transcription regulator	1084	1	1	1	1	1	1	1	1	1	1	1	1	1	1	1	1	1	1	1	1	1	1	1	1	1	1	1	1	1	1	1	1	1	1	1	1	1	1	1	1	1	1	1	1	1	1	1
7540	7540 BB1194, BPP0982 | arsB, arsF | (BB, BPP) arsenical pump membrane protein	1085	1	1		1	1	1	1	1	1	1	1	1	1	1	1	1	1	1	1	1	1	1	1	1	1	1	1	1			1	1	1		1	1	1	1	1	1	1	1	1	1	1	1	1
7541	7541 BB1195, BPP0983 | | (BB, BPP) putative exported protein	1086	1	1	1	1	1	1	1	1	1	1	1	1	1	1	1	1	1	1	1	1	1	1	1	1	1	1	1	1	1	1	1	1	1		1	1	1	1	1	1	1	1	1	1	1	1	1
7542	7542 BB1196, BPP0984 | | (BB, BPP) conserved hypothetical protein	1087	1	1	1	1	1	1	1	1	1	1	1	1	1	1	1	1	1	1	1	1	1	1	1	1	1	1	1	1			1	1	1		1	1	1	1	1	1	1	1	1	1	1	1
7543	7543 BB1197, BPP0985 | | (BB, BPP) hypothetical protein	1088		1					1	1							1		1																					1		1		1
7544	7544 BB1198, BPP0986 | | (BB, BPP) putative TetR-family transcriptional regulator	1089	1	1	1	1	1	1	1	1	1	1	1	1	1	1	1	1	1	1	1	1	1	1	1	1	1	1	1	1	1		1	1	1	1	1	1	1	1	1	1	1	1	1	1	1	1	1
7545	7545 BB1199, BPP0987 | | (BB, BPP) probable acyl-CoA dehydrogenase	1090	1	1	1	1	1	1	1	1	1	1	1	1	1	1	1	1	1	1	1	1	1	1	1	1	1	1	1	1	1		1	1	1		1	1	1	1	1	1	1	1	1	1	1	1	1
7546	7546 BB1200, BPP0988 | | (BB, BPP) probable short-chain dehydrogenase	1091	1	1	1	1	1	1	1	1	1	1	1	1	1	1	1	1	1	1	1	1	1	1	1	1	1	1	1	1	1	1	1	1	1	1	1	1	1	1	1	1	1	1	1	1	1	1	1
7547	7547 BB1201, BPP0989 | sugE | (BB, BPP) putative chaperone	1092	1	1	1	1	1	1	1	1	1	1	1	1	1	1	1	1	1	1	1	1	1	1	1	1	1	1	1	1	1	1	1	1	1	1	1	1	1	1	1	1	1	1	1	1	1	1	1
6056	6056 BB1202, BPP0990 | | (BB, BPP) putative TetR-family transcriptional regulator	1093	1	0	0	1	1	1	1	1	1	1	1	1	1	1	1		1	1	1	1	1	1	1	1	1	1	1	1			1	1	1	1	0	0	1	1	1	1	1	1	1	1	1	1	1
7548	7548 BB1202, BPP0990 | | (BB, BPP) putative TetR-family transcriptional regulator	1094	1	1	1	1	1	1	1	1	1	1	1	1	1	1	1	1	1	1	1	1	1	1	1	1	1	1	1	1		1	1	1	1		1	1	1	1	1	1	1	1	1	1	1	1	1
6057	6057 BPP0991 | | (BPP) hypothetical protein	1095	1	1	1	1	1	1	1	1	1	1	1	1	1	1	1	1	1	1	1	1	1	1	1	1	1	1	1	1			1	1	1		1	1	1	1	1	1	1	1	1	1			1
6058	6058 BPP0992 | | (BPP) hypothetical protein	1096	1	1	1	1	1	1	1	1	1	1	1	1	1	1	1	1	1	1	1	1	1	1	1	1	1	1	1	1	1	1	1	1	1	1	1	1	1	1	1	1	1	1	1	1	1	1	1
7553	7553 BB1207, BPP0994 | | (BB, BPP) putative plasmid-related protein	1097	1	1	1	1	1	1	1	1	1	1	1	1	1	1	1	1	1	1	1	1	1	1	1	1	1	1	1	1	1	1	1	1	1	1	1	1	1	1	1	1	1	1	1	1	1	1	1
7554	7554 BB1208, BPP0995 | | (BB, BPP) methyl-accepting chemotaxis protein	1098	1	1	1	1	1	1	1	1	1	1	1	1	1	1	1	1	1	1	1	1	1	1	1	1	1	1	1	1			1	1			1	1		1	1	1	1	1		1
7555	7555 BB1209, BPP0996 | | (BB, BPP) probable LysR-family transcriptional regulator	1099	1	1	1	1	1	1	1	1	1	1	1	1	1	1	1	1	1	1	1	1	1	1	1	1	1	1	1	1	1	1	1	1	1	1	1	1	1	1	1	1	1	1	1	1	1	1	1
7556	7556 BB1210, BPP0997 | | (BB, BPP) putative exported protein	1100	1	1	1	1	1	1	1	1	1	1	1	1	1	1	1	1	1	1	1	1	1	1	1	1	1	1	1	1	1		1	1	1	1	1	1	1	1	1	1	1	1	1	1	1	1	1
7557	7557 BB1211, BPP0998 | | (BB, BPP) putative membrane protein	1101	1	1	1	1	1	1	1	1	1	1	1	1	1	1	1	1	1	1	1	1	1	1	1	1	1	1	1	1	1	1	1	1	1	1	1	1	1	1	1	1	1	1	1	1	1	1	1
7558	7558 BB1212, BPP0999 | | (BB, BPP) putative exported protein	1102	1	1	1	1	1	1	1	1	1	1	1	1	1	1	1	1	1	1	1	1	1	1	1	1	1	1	1	1	1	1	1	1	1		1	1	1	1	1	1	1	1	1	1	1	1	1
7559	7559 BB1213, BPP1000 | | (BB, BPP) putative membrane protein	1103	1	1	1	1	1	1	1	1	1	1	1	1	1	1	1	1	1	1	1		1	1	1	1	1	1	1	1	1	1	1	1	1	1	1	1	1	1	1	1	1	1	1	1	1	1	1
7560	7560 BB1214, BPP1001 | | (BB, BPP) putative exported protein	1104	1	1	1	1	1	1	1	1	1	1	1	1	1	1	1	1	1	1	1	1	1	1	1	1	1	1	1	1		1	1	1	1		1	1	1	1	1	1	1	1	1	1	1	1	1
7561	7561 BB1215, BPP1002 | | (BB, BPP) probable thiamine pyrophosphate dependent enzyme	1105	1	1	1	1	1	1	1	1	1	1		1	1	1	1		1	1	1	1	1			1	1	1	1	1			1	1	1		1	1	1	1		1	1	1	1		1		1
7562	7562 BB1216, BPP1003 | | (BB, BPP) probable aldehyde dehydrogenase	1106	1	1	1	1	1	1	1	1		1		1	1	1	1	1	1	1	1	1	1	1	1	1	1	1	1	1	1	1	1	1	1	1	1	1	1	1	1	1	1	1	1	1	1	1	1
7564	7564 BB1218, BPP1005 | | (BB, BPP) probable enoyl-CoA dehydratase	1108	1	1		1	1	1	1	1	1	1	1	1	1	1	1	1	1	1	1	1	1	1	1	1	1	1	1	1		1	1	1	1		1	1	1	1	1	1	1	1	1	1		1	1
7565	7565 BB1219, BPP1006 | | (BB, BPP) LysR-family transcriptional regulator	1109	1	1	1	1	1	1	1	1	1	1	1	1	1	1	1	1	1	1	1	1	1	1	1	1	1	1	1	1	1	1	1	1	1		1	1	1	1	1	1	1	1	1	1	1	1	1
	single gene variant 10	1109.5
7566	7566 BB1220, BPP1007 | | (BB, BPP) putative membrane protein	1110	1	0	0	1	1	1	1	1	1	1	1	1	1	1	1	1	1	1	1	1	0	0	1	1	0	1	1	1	0	1	1	1	1	1	1	1	1	1	1	1	1	1	1	1	1	1	1
7567	7567 BB1221, BPP1008 | | (BB, BPP) hypothetical protein	1111	1	1	1	1	1	1	1	1	1	1	1	1	1	1	1	1	1	1	1	1	1	1	1	1	1	1	1	1	1		1	1	1	1	1	1	1	1	1	1	1	1	1	1	1	1	1
7568	7568 BB1222, BPP1009 | | (BB, BPP) hypothetical protein	1112	1	1	1		1	1	1	1	1	1	1	1	1	1	1	1	1	1	1	1	1	1	1	1	1	1	1	1		1	1	1	1		1	1	1	1	1	1	1	1	1	1	1	1	1
7570	7570 BB1224, BPP1010 | aadA4 | (BB, BPP) adenyltransferase	1113	1	1	1		1	1	1	1	1	1	1	1	1	1	1	1	1	1	1	1	1	1	1	1	1	1	1	1		1	1	1	1	1	1	1	1	1	1	1	1	1	1	1		1
7571	7571 BB1225, BPP1011 | | (BB, BPP) probable amidase	1114	1	1	1	1	1	1	1	0	1	1	1	1	1	1	1	1	1	0	1	1	1	1	1	1	1	1	1	1	1	1	1	1	1	1	1	1	1	1	0	1	1	1	1	1	1	1	1
7572	7572 BB1226, BPP1012 | | (BB, BPP) putative membrane protein	1115	1	1	1	1	1	1	1	1	1	1	1	1	1	1	1	1	1	1	1	1	1	1	1	1	1	1	1	1	1	1	1	1	1	1	1	1	1	1	1	1	1	1	1	1	1	1	1
7573	7573 BB1227, BPP1013 | | (BB, BPP) putative membrane protein	1116	1	1	1	1	1	1	1	1	1	1	1	1	1	1	1	1	1	1	1	1	1	1	1	1	1	1	1	1	1		1	1	1	1	1	1	1	1	1	1	1	1	1	1	1	1	1
7574	7574 BB1228, BPP1014 | | (BB, BPP) putative extracellular solute-binding protein	1117	1	1	1	1	1	1	1	1	1	1	1	1	1	1	1	1	1	1	1	1	1	1	1	1	1	1	1	1	1	1	1	1	1	1	1	1	1	1	1	1	1	1	1	1	1	1	1
7575	7575 BB1229, BPP1015 | | (BB, BPP) 2-hydroxychromene-2-carboxylate isomerase	1118	1	1	1	1	1	1	1	1	1	1	1	1	1	1	1	1	1	1	1	1	1	1	1	1	1	1	1	1	1		1	1	1	1	1	1	1	1	1	1	1	1	1	1	1	1	1
7576	7576 BB1230, BPP1016 | | (BB, BPP) putative cyclase	1119	1	1	1	1	1	1	1	1	1	1	1	1	1	1	1	1	1	1	1	1	1	1	1	1	1	1	1	1	1	1	1	1	1	1	1	1	1	1	1	1	1	1	1	1	1	1	1
7577	7577 BB1231, BPP1017 | | (BB, BPP) conserved hypothetical protein	1120	1	1	1	1	1	1	1	1	1	1	1	1	1	1	1	1	1	1	1	1	1	1	1	1	1	1	1	1	1	1	1	1	1		1	1	1	1	1	1	1	1	1	1	1	1	1
7579	7579 BB1233, BPP1019 | | (BB, BPP) conserved hypothetical protein	1122	1	1	1	1	1	1	1	1	1	1	1	1	1	1	1	1	0	1	1	1	1	1	1	1	1	1	1	1			1	1	1	1	1	1	1	1	1	1	1	1	1	1	1	1	1
7580	7580 BB1234, BPP1020 | ada | (BB, BPP) O6-methylguanine-DNA methyltransferase	1123	1	1	1		1	1	1	1	1	1	1	1	1	1	1	1	1	1	1	1	1	1	1	1	1	1	1	1	1	1	1	1	1		1	1	1	1	1	1	1	1	1	1	1	1	1
7581	7581 BB1235, BPP1021 | | (BB, BPP) DNA-3-methyladenine glycosylase 1	1124	1	1	1	1	1	1	1	1	1	1	1	1	1	1	1	1	1	1	1	1	1	1	1	1	1	1	1	1	1	1	1	1	1	1	1	1	1	1	1	1	1	1	1	1	1	1	1
7582	7582 BB1236, BPP1022 | | (BB, BPP) putative glyxalase	1125	1	1	1		1	1	1	1	1	1	1	1	1	1	1	1	1	1	1	1	1	1	1	1	1	1	1	1		1	1	1	1		1	1	1	1	1	1	1	1	1	1	1	1	1
7583	7583 BB1237, BPP1023 | | (BB, BPP) putative phosphoesterase	1126	1	1	1	1	1	1	1	1	1	1	1	1	1	1	1	1	1	1	1	1	1	1	1	1	1	1	1	1	1	1	1	1	1	1	1	1	1	1	1	1	1	1	1	1	1	1	1
7584	7584 BB1238, BPP1024 | cioA, qxtA | (BB, BPP) cytochrome oxidase subunit I	1127	1	1	1	1	1	1	1	1	1	1	1	1	1	1	1	1	1	1	1	1	1	1	1	1	1	1	1	1	1	1	1	1	1	1	1	1	1	1	1	1	1	1	1	1	1	1	1
7585	7585 BB1239, BPP1025 | cioB, qxtB | (BB, BPP) cytochrome oxidase subunit II	1128	1	1	1	1	1	1	1	1	1	1	1	1	1	1	1	1	1	1	1	1	1	1	1	1	1	1	1	1	1	1	1	1	1	1	1	1	1	1	1	1	1	1	1	1	1	1	1
7586	7586 BB1241, BPP1026 | | (BB, BPP) putative aminotransferase	1129	1	1	1	1	1	1	1	1	1	1	1	1	1	1	1	1	1	1	1	1	1	1	1	1	1	1	1	1		1	1	1	1		1	1	1	1	1	1	1	1	1	1	1	1	1
7587	7587 BB1242, BPP1027 | | (BB, BPP) hypothetical protein	1130	1	1			1		1		1	1		1		1	1		1		1	1	1	1				1				1	1	1	1		1	1		1		1	1	1
7589	7589 BB1244, BPP1029 | ttrC | (BB, BPP) tetrathionate reductase subunit C	1132	1	1	1	1	1	1	1	1	1	1	1	1	1	1	1	1	1	1	1	1	1	1	1	1	1	1	1	1	1	1	1	1	1	1	1	1	1	1	1	1	1	1	1	1	1	1	1
7590	7590 BB1245, BPP1030 | ttrB | (BB, BPP) tetrathionate reductase subunit B	1133	1	1			1	1	1	1	1	1	1	1	1	1	1	1	1	1	1	1	1	1	1	1	1	1	1	1		1	1	1	1		1	1	1	1	1	1	1	1	1			1
7591	7591 BB1246, BPP1031 | | (BB, BPP) putative exported protein	1134	1	1		1	1	1	1	1	1	1	1	1	1	1	1	1	1	1	1	1	1	1	1	1	1	1	1	1		1	1	1	1	1	1	1	1	1	1	1	1	1	1	1	1	1	1
7592	7592 BB1247, BPP1032 | | (BB, BPP) putative hydrolase	1135	1	1	1	1	1	1	1	1	1	1	1	1	1	1	1	1	1	1	1	1	1	1	1	1	1	1	1	1	1		1	1	1	1	1	1	1	1	1	1	1	1	1	1	1	1	1
7593	7593 BB1248, BPP1033 | lon, lonD, bsgA | (BB, BPP) ATP-dependent protease La	1136	1	1	1	1	1	1	1	1	1	1	1	1	1	1	1	1	1	1	1	1	1	1	1	1	1	1	1	1	1	1	1	1	1	1	1	1	1	1	1	1	1	1	1	1	1	1	1
7594	7594 BB1249, BPP1034 | | (BB, BPP) heat shock protein	1137	1	1	1	1	1	1	1	1	1	1	1	1	1	1	1	1	1	1	1	1	1	1	1	1	1	1	1	1	1	1	1	1	1	1	1	1	1	1	1	1	1	1	1	1	1	1	1
7596	7596 BB1251, BPP1035 | | (BB) putative exported protein ; (BPP) putative exported protein (partial)	1138	1	1	1	1	1	1	1	1	1	1	1	1	1	1	1	1	1	1	1	1	1	1	1	1	1	1	1	1	1		1	1	1		1	1	1	1	1	1	1	1	1	1	1	1
7597	7597 BB1252, BPP1036 | | (BB, BPP) LysR-family transcriptional regulator	1139	1	1	1	1	1	1	1	1	1	1	1	1	1	1	1	1	1	1	1	1	1	1	1	1	1	1	1	1			1	1	1		1	1	1	1	1	1	1	1	1		1	1
7598	7598 BB1253, BPP1037 | | (BB, BPP) conserved hypothetical protein	1140							1		1	1	1	1	1	1	1	1	1	1	1	1	1	1	1	1	1	1	1	1		1	1	1	1					1	1	1	1	1				1
7599	7599 BB1254, BPP1038 | add | (BB, BPP) adenosine deaminase	1141	1	1	1	1	1	1	1	1	1	1	1	1	1	1	1	1	1	1	1	1	1	1	1	1	1	1	1	1	1	1	1	1	1		1	1	1	1	1	1	1	1	1	1	1	1	1
7600	7600 BB1255, BPP1039 | | (BB, BPP) putative exported protein	1142	1	1	1	1	1	1	1	1	1	1	1	1	1	1	1	1	1	1	1	1	1	1	1	1	1	1	1	1		1	1	1	1		1	1	1	1	1	1	1	1	1	1	1	1	1
7601	7601 BB1256, BPP1040 | | (BB, BPP) putative dimethylmenaquinone methyltransferase	1143	1	1	1	1	1	1	1	1	1	1	1	1	1	1	1	1	1	1	1	1	1	1	1	1	1	1	1	1	1	1	1	1	1	1	1	1	1	1	1	1	1	1	1	1	1	1	1
7602	7602 BB1257, BPP1041 | | (BB, BPP) conserved hypothetical protein	1144	1	1	1	1	1	1	1	1	1	1	1	1	1	1	1	1	1	1	1	1	1	1	1	1	1	1	1	1		1	1	1	1		1	1	1	1	1	1	1	1	1	1	1	1
7603	7603 BB1258, BPP1042 | | (BB, BPP) putative transcriptional regulator	1145	1	1		1	1	1	1	1	1	1	1	1	1	1	1	1	1	1	1	1	1	1	1	1	1	1	1	1			1	1	1		1	1	1	1	1	1	1	1	1
7604	7604 BB1259, BPP1043 | | (BB, BPP) putative 2-nitropropane dioxygenase	1146	1	1			1	1	1	1	1	1	1	1	1	1	1	1	1	1	1	1	1	1	1	1	1	1	1	1		1	1	1	1	1	1	1		1	1	1	1	1	1	1	1	1	1
7605	7605 BB1260, BPP1044 | | (BB, BPP) probable LysR-family transcriptional regulator	1147	1	1			1	1	1	1	0	1	1	1	1	1	1			1	1	1	1	1	1	1	1	1	1	1			1	1	1		1			1	1	1	1	1	1	1	1
7606	7606 BB1261, BPP1045 | | (BB, BPP) putative membrane protein	1148	1	1		1	1	1	1	1	1	1	1	1	1	1	1	1	1	1	1	1	1	1	1	1	1	1	1	1	1	1	1	1	1	1	1	1	1	1	1	1	1	1	1	1	1	1	1
7607	7607 BB1262, BPP1046 | | (BB, BPP) probable AraC-family transcriptional regulator	1149	1	1	1		1	1	1	1	1	1	1	1	1	1	1	1	1	1	1	1	1	1	1	1	1	1	1	1		1	1	1	1		1	1	1	1	1	1	1	1	1	1	1	1	1
7608	7608 BB1263, BPP1047 | | (BB, BPP) putative lipoprotein	1150	1	1			0	1	1	1		1		1	1	1	1		1	1	1			1					1	1			1	1	1		1	1		1		1	1	0
7609	7609 BB1264, BPP1048 | | (BB, BPP) conserved hypothetical protein	1151	1	1	1	1	1	1	0	1	1	1	1	1	1	1	1	1	1	1	1	1	1	1	0	1	1	0	1	1		1	0	1	1		1	1	1	1	1	1	1	0	1		1
7610	7610 BB1265, BPP1049 | | (BB, BPP) conserved hypothetical protein	1152	1	1	1	1	1	1	1	1	1	1			1	1	1	1	1	1	1	1	1		1		1	1	1	1		1	1	1	1	1	1	1	1	1	1	1	1	1	1
7612	7612 BB1267, BPP1051 | | (BB, BPP) conserved hypothetical protein	1154	1	1		1	1	1	1	1	1	1	1	1	1	1	1	1	1	1	1	1	1	1	1	1	1	1	1	1	1	1	1	1	1	1	1	1		1	1	1	1	1	1	1	1	1	1
7613	7613 BB1268, BPP1052 | ilvA | (BB, BPP) threonine dehydratase biosynthetic	1155	1	1	1	1	1	1	1	1	1	1	1	1	1	1	1	1	1	1	1	1	1	1	1	1	1	1	1	1			1	1	1		1	1	1	1	1	1	1	1	1	1	1
7614	7614 BB1269, BPP1053 | | (BB, BPP) putative membrane protein	1156	1	1	1	1	1	1	1	1	1	1	1	1	1	1	1	1	1	1	1	1	1	1	1	1	1	1	1	1	1	1	1	1	1	1	1	1	1	1	1	1	1	1	1	1	1	1	1
3426	3426 BB1270, BPP1054, BP2946 | | (BB, BPP, BP) putative ArsR-family transcriptional regulator	1158	1			1	1	1	1	1	1	1	1	1	1	1	1	1	1	1	1	1	1	1	1	1	1		1	1			1	1	1					1	1	1	1	1	1	1
1622	1622 BB1271, BPP1055, BP2945 | | (BP) Pseudogene; (BB, BPP) putative acyl-CoA dehydrogenase	1159	1	1	1	1	1	1	1	1	1	1	1	1	1	1	1	1	1	1	1	1	1	1	1	1	1	1	1	1	1	1	1	1	1	1	1	1	1	1	1	1	1	1	1	1	1	1	1
7615	7615 BB1271, BB3131, BPP1055, BPP2810 | | (BB, BB, BPP, BPP) probable acyl-CoA dehydrogenase	1160	1	1	1	1	1	1	1	1	1	1	1	1	1	1	1	1	1	1	1	1	1	1	1	1	1	1	1	1	1	1	1	1	1	1	1	1	1	1	1	1	1	1	1	1	1	1	1
6059	6059 BB1271, BPP1055 | | (BB, BPP) putative acyl-CoA dehydrogenase	1161	1	1	1	1	1	1	1	1	1	1	1	1	1	1	1	1	1	1	1	1	1	1	1	1	1	1	1	1	1	1	1	1	1	1	1	1	1	1	1	1	1	1	1	1	1	1	1
1631	1631 BB1272, BPP1056, BP2944 | | (BB, BPP, BP) conserved hypothetical protein	1162	1	1	1	1	1	1	1	1	1	1	1	1	1	1	1	1	1	1	1	1	1	1	1	1	1	1	1	1	1	1	1	1	1	1	1	1	1	1	1	1	1	1	1	1	1	1	1
3501	3501 BB1273, BPP1057, BP2943 | | (BB, BPP, BP) putative exported protein	1163	1	1							1	1		1	1	1	1	1	1	1		1	1	1	1		1	1	1	1			1	1	1					1	1	1	1	1	1	1	1	1
1643	1643 BB1274, BPP1058, BP2942 | | (BB, BPP, BP) putative LysR-family transcriptional regulator	1164	1	1			1	1	1	1	1	1	1	1	1	1	1	1	1	1	1	1	1	1	1	1	1	1	1	1			1	1	1		1			1	1	1	1	1	1	1			1
3150	3150 BB1275, BPP1059, BP2941 | | (BB, BPP, BP) putative racemase	1165	1	1	1	0	0	1	1	1	0	1	1	1	1	1	1	1	0	1	1	0	1	1	1	1	1	1	1	1	1	1	1	1	1	1	1	1	0	1	0	1	1	0	1	1	1	1	1
3657	3657 BB, BPP, BP | | (BB) BB1276 - BB1277 intergenic region; (BPP) BPP1060 - BPP1061 intergenic region; (BP) BP2939 - BP2940 intergenic region	1167	1	1			1	1	1	1	1	1	1	1	1	1	1	1	1	1	1	1	1	1	1	1	1	1	1	1	1	1	1	1	1		1	1	1	1	1	1	1	1	1	1	1	1	1
2092	2092 BB1278, BPP1062, BP2938 | | (BB, BPP) conserved hypothetical protein ; (BP) Pseudogene	1169	1	1	1		1	1	1	1	1	1	1	1	1	1	1	1	1	1	1	1	1	1	1	1	1	1	1	1			1	1	1		1	1	1	1	1	1	1	1	1	1	1	1
2284	2284 BB1280, BPP1064, BP2936 | | (BB, BPP, BP) putative exported protein	1171	1	1	1	1	1	1	1	1	1	1	1	1	1	1	1	1	1	1	1	1	1	1	1	1	1	1	1	1	1	1	1	1	1	1	1	1	1	1	1	1	1	1	1	1	1	1	1
2285	2285 BB1281, BPP1065, BP2935 | | (BB, BPP, BP) two component system sensor kinase	1172	1	1	1	1	1	1	1	1	1	1	1	1	1	1	1	1	1	1	1	1	1	1	1	1	1	1	1	1			1	1	1		1	1	1	1	1	1	1	1	1	1	1
2842	2842 BB1282, BPP1066, BP2934 | | (BB, BPP, BP) two component system response regulator	1173	1	1	1	1	1	1	1	1	1	1	1	1	1	1	1	1	1	1	1	1	1	1	1	1	1	1	1	1	1	1	1	1	1	1	1	1	1	1	1	1	1	1	1	1	1	1	1
2286	2286 BB1283, BPP1067, BP2933 | cyoA | (BB, BPP, BP) putative ubiquinol oxidase polypeptide II	1174	1	1	1	1	1	1	1	1	1	1	1	1	1	1	1	1	1	1	1	1	1	1	1	1	1	1	1	1	1	1	1	1	1	1	1	1	1	1	1	1	1	1	1	1	1	1	1
2287	2287 BB1284, BPP1068, BP2932 | cyoB | (BB, BPP, BP) ubiquinol oxidase polypeptide I	1175	1	1	1	1	1	1	1	1	1	1	1	1	1	1	1	1	1	1	1	1	1	1	1	1	1	1	1	1	1	1	1	1	1	1	1	1	1	1	1	1	1	1	1	1	1	1	1
2288	2288 BB1285, BPP1069, BP2931 | cyoC | (BB, BPP, BP) cytochrome O ubiquinol oxidase	1176	1	1	1	1	1	1	1	1	1	1	1	1	1	1	1	1	1	1	1	1	1	1	1	1	1	1	1	1	1	1	1	1	1	1	1	1	1	1	1	1	1	1	1	1	1	1	1
2289	2289 BB1286, BPP1070, BP2930 | cyoD | (BB, BPP, BP) cytochrome 0 ubiquinol oxidase	1177	1	1	1	1	1	1	1	1	1	1	1	1	1	1	1	1	1	1	1	1	1	1	1	1	1	1	1	1	1	1	1	1	1	1	1	1	1	1	1	1	1	1	1	1	1	1	1
3270	3270 BB1287, BPP1071, BP2929 | | (BB, BPP, BP) putative regulatory protein	1178	1	1	1	1	1	1	1	1	1	1	1	1	1	1	1	1	1	1	1	1	1	1	1	1	1	1	1	1			1	1	1		1	1	1	1	1	1	1	1	1	1	1
2843	2843 BB1288, BPP1072, BP2928 | | (BB, BP) putative membrane transport protein; (BPP) Pseudogene	1179	1	1	1	0	1	1	1	1	0	1	1	1	1	1	1	1	1	1	1	0	1	1	1	1	1	1	1	1		1	0	1	1		1	1	1	1	1	1	1	0	1		1	1	1
3646	3646 BB1289, BPP1073, BP2927 | | (BB, BPP, BP) putative integral membrane protein	1180	1	1	1		1	1	1	1	1	1	1	1	1	1	1	1	0	1	1	1	1	1	1	1	1	1	1	1			1	1	1		1	1	1	1	1	1	1	1	1		1	1
	single gene variant 11	1180.5
2290	2290 BB1290, BPP1074, BP2926 | | (BB, BPP, BP) conserved hypothetical protein	1181	0	0	0	1	1	1	0	1	1	1	1	1	1	1	0	1	1	1	1	0	0	0	0	1	0	1	1	1	1	1	1	1	1	1	0	0	0	1	1	1	1	1	1	0	1	1	1
	single gene variant 12	1181.5
3271	3271 BB1291, BPP1075, BP2925 | | (BB, BPP, BP) conserved hypothetical protein	1182	1	1	1	0	0	1	1	1	0	1	1	0	1	1	1	1	0	1	0	0	1	1	1	1	1	1	1	1		1	0	1	1	1	1	1	1	1	0	0	0	0	1	1	1	1	1
7616	7616 BB1292, BPP1076, BP2924 | | (BB, BPP, BP) putative exported protein	1183	1	1	1	1	1	1	1	1	1	1	1	1	1	1	1	1	1	1	1	1	1	1	1	1	1	1	1	1	1	1	1	1	1	1	1	1	1	1	1	1	1	1	1	1	1	1	1
3600	3600 BB, BPP, BP | | (BB) BB1292 - BB1293 intergenic region; (BPP) BPP1076 - BPP1077 intergenic region; (BP) BP2923 - BP2924 intergenic region	1184	1	1	1	1	1	1	1	1	1	1	1	1	1	1	1	1	1	1	1	1	1	1	1	1	1	1	1	1			1	1	1		1	1	1	1	1	1	1	1	1
2093	2093 BB1293, BPP1077, BP2923 | | (BB, BPP, BP) putative lipoprotein	1185	1	1	1	1	1	1	1	1	1	1	1	1	1	1	1	1	1	1	1	1	1	1	1	1	1	1	1	1	1		1	1	1	1	1	1	1	1	1	1	1	1	1	1	1	1
2844	2844 BB1294, BPP1078, BP2922 | bfrG | (BB, BPP, BP) putative TonB-dependent receptor	1186	1	1				1	1		1	1	1	1	1	1	1	1	1	1	1	1	1	1	1	1	1	1	1	1			1	1	1		1			1	1	1	1	1
7617	7617 BB1295, BPP1079, BP2921 | | (BB, BPP, BP) putative exported protein	1187	1	1	1	1	1	1	1	1	1	1	1	1	1	1	1	1	1	1	1	1	1	1	1	1	1	1	1	1			1	1	1		1	1	1	1	1	1	1	1	1		1
3601	3601 BB1296, BPP1080, BP2920 | | (BB, BPP, BP) putative chromate transport protein	1188	1	1	1	1	1	1	1	1	1	1	1	1		1	1	1	1	1	1	1	1	1	1	1	1	1	1	1	1	1	1	1	1	1	1	1	1	1	1	1	1	1	1	1	1	1	1
3709	3709 BB1296, BPP1080, BP2920 | | (BB, BPP, BP) putative chromate transport protein	1189	1		1			1	1	1	1	1	1	1	1	1	1	1	0	1	1	1	1	1	1	1	1	1	1	1			1	1	1		1	1	1	1	1	1	1	1	1	1	1
2291	2291 BB1297, BPP1081, BP2919 | | (BB, BPP, BP) putative lipoprotein	1190	1	1	1	1	1	1	1	1	1	1	1	1	1	1	1	1	1	1	1	1	1	1	1	1	1	1	1	1	1	1	1	1	1	1	1	1	1	1	1	1	1	1	1	1	1	1	1
2292	2292 BB1298, BPP1082, BP2918 | | (BB, BPP, BP) conserved hypothetical protein	1191	1	1			1	1	1	1	1	1	1	1	1	1	1	1	1	1	1	1	1	1	1	1	1	1	1	1		1	1	1	1	1	1			1	1	1	1	1	1		1	1
2845	2845 BB1299, BPP1083, BP2917 | | (BB, BPP, BP) putative exported protein	1192	1	1	1	1	1	1	1	1	1	1	1	1	1	1	1	1	1	1	1	1	1	1	1	1	1	1	1	1			1	1	1	1	1	1	1	1	1	1	1	1	1	1	1	1	1
2293	2293 BB1300, BPP1084, BP2916 | | (BB, BPP, BP) conserved hypothetical protein	1193	1	1	1	1	1	1	1	1	1	1	1	1	1	1	1	1	1	1	1	1	1	1	1	1	1	1	1	1	1	1	1	1	1	1	1	1	1	1	1	1	1	1	1	1	1	1	1
2095	2095 BB1301, BPP1085, BP2915 | | (BB, BPP, BP) putative exported protein	1194	1	1	1	1	1	1	1	1	1	1	1	1	1	1	1	1	1	1	1	1	1	1	1	1	1	1	1	1	1	1	1	1	1	1	1	1	1	1	1	1	1	1	1	1	1	1	1
2294	2294 BB1302, BPP1086, BP2914 | | (BB, BPP, BP) putative RNA polymerase sigma factor	1195	1				1	1	1	1	1	1		1	1	1	1	1	1	1	1	1	1	1	1	1	1	1	1	1			1	1	1		1	1		1	1	1	1	1				1	1
2295	2295 BB1303, BPP1087, BP2913 | | (BB, BPP, BP) conserved hypothetical protein	1197	1	1	1	1	1	1	1	1	1	1	1	1	1	1	1	1	1	1	1	1	1	1	1	1	1	1	1	1	1	1	1	1	1	0	1	1	1	1	1	1	1	1	1	1	1	1	1
2259	2259 BB1304, BPP1088, BP2725 | | (BB, BPP, BP) conserved hypothetical protein	1198	1	1	1	1	1	1	1	1	1	1	1	1	1	1	1	1	1	1	1	1	1	1	1	1	1	1	1	1			1	1	1	1	1	1	1	1	1	1	1	1	1	1	1	1
2253	2253 BB1305, BPP1089, BP2726 | | (BB, BPP, BP) putative oxidoreductase	1199	1	1	1	1	1	1	1	1	1	1	1	1	1	1	1	1	1	1	1	1	1	1	1	1	1	1	1	1	1	1	1	1	1	1	1	1	1	1	1	1	1	1	1	1	1	1	1
3461	3461 BB1306, BPP1090, BP2727 | | (BB, BPP, BP) exported SurF1-family protein	1200	1	1	1	1	1	1	1	1	1	1	1	1	1	1	1	1	1	1	1	1	1	1	1	1	1	1	1	1	1	1	1	1	1	1	1	1	1	1	1	1	1	1	1	1	1	1	1
2236	2236 BB1307, BPP1091, BP2728 | | (BB, BPP, BP) cytochrome ubiquinol oxidase subunit IV	1201	1	1	1	1	1	1	1	1	1	1	1	1	1	1	1	1	1	1	1	1	1	1	1	1	1	1	1	1	1	1	1	1	1	1	1	1	1	1	1	1	1	1	1	1	1	1	1
2232	2232 BB1308, BPP1092, BP2729 | | (BB, BPP, BP) cytochrome ubiquinol oxidase subunit III	1202	1	1	1	1	1	1	1	1	1	1	1	1	1	1	1	1	1	1	1	1	1	1	1	1	1	1	1	1	1	1	1	1	1	1	1	1	1	1	1	1	1	1	1	1	1	1	1
2227	2227 BB1309, BPP1093, BP2730 | | (BB, BPP, BP) cytochrome ubiquinol oxidase subunit I	1203	1	1	1	1	1	1	1	1	1	1	1	1	1	1	1	1	1	1	1	1	1	1	1	1	1	1	1	1	1	1	1	1	1	1	1	1	1	1	1	1	1	1	1	1	1	1	1
3250	3250 BB1310, BPP1094, BP2731 | | (BP) Pseudogene; (BB, BPP) putative ubiquinol oxidase subunit II	1204	1	1	1	1	1	1	1	1	1	1	1	1	1	1	1	1	1	1	1	1	1	1		1		1	1	1	1	1	1	1	1		1	1	1	1	1	1	1	1	1	1	1	1	1
2158	2158 BB1310, BPP1094, BP2731 | | (BB, BPP) putative ubiquinol oxidase subunit II ; (BP) Pseudogene	1205	1	1	1	1	1	1	1	1	1	1	1	1	1	1	1	1	1	1	1	1	1	1	1	1	1	1	1	1			1	1	1		1	1	1	1	1	1	1	1	1	1	1
2094	2094 BB1311, BPP1095, BP2732 | | (BB, BPP, BP) putative membrane transport protein	1206	1	1	1	1	1	1	1	1	1	1	1	1	1	1	1	1	1	1	1	1	1	1	1	1	1	1	1	1			1	1	1		1	1	1	1	1	1	1	1	1	1	1
7618	7618 BB1312, BPP1096 | | (BB, BPP) conserved hypothetical protein	1207	1	1	1	1	1	1	1	1	1	1	1	1	1	1	1	1	1	1	1	1	1	1	1	1	1	1	1	1	1	1	1	1	1		1	1	1	1	1	1	1	1	1	1	1	1	1
7619	7619 BB1313, BPP1097 | | (BB, BPP) putative amino-acid dehydratase	1208	1	1	1	1	1	1	1	1	1	1	1	1	1	1	1	1	1	1	1	1	1	1	1	1	1	1	1	1	1	1	1	1	1	1	1	1	1	1	1	1	1	1	1	1	1	1	1
7621	7621 BB1315, BPP1099 | | (BB, BPP) putative universal stress protein	1210	1	1	1	1	1	1	1	1	1	1	1	1	1	1	1	1	1	1	1	1	1	1	1	1	1	1	1	1	1	1	1	1	1	1	1	1	1	1	1	1	1	1	1	1	1	1	1
7622	7622 BB1316, BPP1100 | | (BB, BPP) putative chromate transporter	1211	1	1	1	1	1	1	1	1	1	1	1	1	1	1	1	1	1	1	1	1	1	1	1	1	1	1	1	1	1	1	1	1	1	1	1	1	1	1	1	1	1	1	1	1	1	1	1
7623	7623 BB1317, BPP1101 | | (BB, BPP) putative chromate transporter	1212	1	1	1	1	1	1	1	1	1	1	1	1	1	1	1	1	1	1	1	1	1	1	1	1	1	1	1	1	1	1	1	1	1	1	1	1	1	1	1	1	1	1	1	1	1	1	1
7624	7624 BB1318, BPP1102 | | (BB, BPP) conserved hypothetical protein	1213	1	1	1	1	1	1	1	1	1	1	1	1	1	1	1	1	1	1	1	1	1	1	1	1	1	1	1	1	1	1	1	1	1	1	1	1	1	1	1	1	1	1	1	1	1	1	1
7625	7625 BB1319, BPP1103 | fdsD | (BB, BPP) putative NAD-dependent formate dehydrogenase delta subunit	1214	1	1	1	1	1	1	1	1	1	1	1	1	1	1	1	1	1	1	1	1	1	1	1	1	1	1	1	1		1	1	1	1		1	1	1	1	1	1	1	1	1	1	1	1	1
7626	7626 BB1320, BPP1104 | fdhD, fdsC | (BB, BPP) formate dehydrogenase associated protein	1215	1	1	1	1	1	1	1	1	1	1			1	1	1			1	1	1					1	1	1	1		1	1	1			1	1	1	1		1	1	1		1	1	1	1
7627	7627 BB1321, BPP1105 | fdsA | (BB, BPP) NAD-dependent formate dehydrogenase alpha subunit	1216	1	1	1	1	1	1	1	1	1	1	1	1	1	1	1	1	1	1	1	1	1	1	1	1	1	1	1	1	1	1	1	1	1	1	1	1	1	1	1	1	1	1	1	1	1	1	1
7628	7628 BB1322, BPP1106 | fdsB | (BB) NAD-dependent formate dehydrogenase beta subunit ; (BPP) Pseudogene	1217	1	1	1	1	1	1	1	1	1	1	1	1	1	1	1	1	1	1	1	1	1	1	1	1	1	1	1	1	1	1	1	1	1	1	1	1	1	1	1	1	1	1	1	1	1	1	1
7629	7629 BB1323, BPP1107 | fdsG | (BB, BPP) NAD-dependent formate dehydrogenase gamma subunit	1218	1	1	1	1	1	1	1	1	1	1	1	1	1	1	1	1	1	1	1	1	1	1	1	1	1	1	1	1			1	1	1		1	1	1	1	1	1	1	1
3296	3296 BB1324, BPP1108, BP2705 | | (BB, BPP, BP) putative molybdenum-binding protein	1219	1	1	1	1	1	1	1	1	1	1	1	1	1	1	1	1	1	1	1	1	1	1	1	1	1	1	1	1	1	1	1	1	1	1	1	1	1	1	1	1	1	1	1	1	1	1	1
2398	2398 BB1325, BPP1109, BP2706 | moaA | (BB, BPP, BP) molybdenum cofactor biosynthesis protein	1220	1	1	1	1	1	1	1	1	1	1		1	1	1	1	1	1	1	1	1				1		1	1	1			1	1	1		1	1	1	1		1	1	1	1	1	1
2392	2392 BB1326, BPP1110, BP2707 | moeA | (BB, BPP, BP) molybdopterin cofactor biosynthesis protein	1221	1								1	1	1	1	1	1	1	1	1	1	1	1	1	1	1	1	1	1	1	1			1	1	1					1	1	1	1	1	1		1
2383	2383 BB1327, BPP1111, BP2708 | moaB | (BB, BPP, BP) molybdenum cofactor biosynthesis protein	1222	1	1	1	1	1	1	1	1	1	1	1	1	1	1	1	1	1	1	1	1	1	1	1	1	1	1	1	1			1	1	1		1	1	1	1	1	1	1	1	1	1	1
3288	3288 BB1328, BPP1112, BP2709 | moaE | (BB, BPP, BP) molybdopterin converting factor	1223	1	1	1	1	1	1	1	1	1	1	1	1	1	1	1	1	1	1	1	1	1	1	1	1	1	1	1	1	1	1	1	1	1	1	1	1	1	1	1	1	1	1	1	1	1	1	1
3623	3623 BB1329, BPP1113, BP2710 | moaD | (BB, BPP, BP) molybdopterin converting factor	1224	1	1	1		1	1	1	1	1	1	1	1	1	1	1	1	1	1	1	1	1	1	1	1	1	1	1	1	1	1	1	1	1		1	1	1	1	1	1	1	1	1	1	1	1	1
2363	2363 BB1330, BPP1114, BP2711 | moaC | (BB, BPP, BP) molybdenum cofactor biosynthesis protein	1225	1	1	1	1	1	1	1	1	1	1	1	1	1	1	1	1	1	1	1	1	1	1	1	1	1	1	1	1	1	1	1	1	1	1	1	1	1	1	1	1	1	1	1	1	1	1	1
2357	2357 BB1331, BPP1115, BP2712 | | (BB, BPP, BP) putative exported protein	1226	1	1	1	1	1	1	1	1	1	1	1	1	1	1	1	1	1	1	1	1	1	1	1	1	1	1	1	1	1	1	1	1	1	1	1	1	1	1	1	1	1	1	1	1	1	1	1
2854	2854 BB1332, BPP1116, BP2713 | | (BB, BPP, BP) putative hydrolase	1227	1	1	1	1	1	1	1	1	1	1	1	1	1	1	1	1	1	1	1	1	1	1	1	1	1	1	1	1			1	1	1		1	1	1	1	1	1	1	1	1	1	1	1	1
2347	2347 BB1333, BPP1117, BP2714 | | (BB, BPP, BP) putative lipoprotein	1228	1	1	1	1	1	1	1	1	1	1	1	1	1	1	1	1	1	1	1	1	1	1	1	1	1	1	1	1	1	1	1	1	1	1	1	1	1	1	1	1	1	1	1	1	1	1	1
2339	2339 BB1334, BPP1118, BP2715 | | (BB, BPP, BP) AhpC/TSA-family protein	1229	1	1	1	1	1	1	1	1	1	1	1	1	1	1	1	1	1	1	1	1	1	1	1	1	1	1	1	1	1	1	1	1	1	1	1	1	1	1	1	1	1	1	1	1	1	1	1
3278	3278 BB1335, BPP1119, BP2716 | | (BB, BPP, BP) putative membrane transport protein	1230	1								1	1	1	1	1	1	1	1	1		1	1	1		1	1	1	1	1				1	1	1					1	1	1	1	1	1
3602	3602 BB1336, BPP1120, BP2717 | | (BB, BPP, BP) putative exported protein	1231	1	1		1	1	1	1	1	1	1	1	1	1	1	1	1	1	1	1	1	1	1	1	1	1	1	1	1	1	1	1	1	1	1	1	1	1	1	1	1	1	1	1	1	1	1	1
2317	2317 BB1337, BPP1121, BP2718 | | (BB, BPP, BP) biotin synthase	1232	1	1	1	1	1	1	1	1	1	1	1	1	1	1	1	1	1	1	1	1	1	1	1	1	1	1	1	1	1	1	1	1	1	1	1	1	1	1	1	1	1	1	1	1	1	1	1
3689	3689 BB, BPP, BP | | (BB) BB1337 - BB1338 intergenic region; (BPP) BPP1121 - BPP1122 intergenic region; (BP) BP2718 - BP2719 intergenic region	1233	1	1		1	1	1	1	1	1	1	1	1	1	1	1	1	1	1	1	1	1	1	1	1	1	1	1	1			1	1	1	1	1	1	1	1	1	1	1	1	1			1	1
5435	5435 BB1338, BPP1122, BP2719 | | (BB, BPP, BP) putative exported protein	1234	1	1	1	1	1	1	1	1	1	1	1	1	1	1	1	1	1	1	1	1	1	1	1	1	1	1	1	1	1	1	1	1	1	1	1	1	1	1	1	1	1	1	1	1	1	1	1
2304	2304 BB1339, BB1338, BPP1123, BPP1122, BP2719 | | (BB, BB, BPP, BPP, BP) putative exported protein	1235	1	1	1	1	1	1	1	1	1	1	1	1	1	1	1	1	1	1	1	1	1	1	1	1	1	1	1	1	1	1	1	1	1	1	1	1	1	1	1	1	1	1	1	1	1	1	1
3272	3272 BB1340, BPP1124, BP2720 | | (BB, BPP, BP) putative TetR-family transcriptional regulator	1236	1	1	1	1	1	1	1	1	1	1	1	1	1	1	1	1	1	1	1	1	1	1	1	1	1	1	1	1	1	1	1	1	1	1	1	1	1	1	1	1	1	1	1	1	1	1	1
5433	5433 BB1341, BPP1125 | | (BB, BPP) carboxyvinyl-carboxyphosphonate phosphorylmutase	1237	1	1	1	1	1	1	1	1	1	1	1	1	1	1	1	1	1	1	1	1	1	1	1	1	1	1	1	1	1	1	1	1	1	1	1	1	1	1	1	1	1	1	1	1	1	1	1
5434	5434 BB1341, BPP1125 | | (BB, BPP) carboxyvinyl-carboxyphosphonate phosphorylmutase	1238	1	1	1	1	1	1	1	1	1	1	1	1	1	1	1	1	1	1	1	1	1	1	1	1	1	1	1	1	1	1	1	1	1	1	1	1	1	1	1	1	1	1	1	1	1	1	1
5432	5432 BB1342, BPP1126 | acnA, acn | (BB, BPP) aconitate hydratase	1239	1	1	1	1	1	1	1	1	1	1	1	1	1	1	1	1	1	1	1	1	1	1	1	1	1	1	1	1	1	1	1	1	1	1	1	1	1	1	1	1	1	1	1	1	1	1	1
5431	5431 BB1342, BPP1126 | acnA, acn | (BB, BPP) aconitate hydratase	1240	1	1	1	1	1	1	1	1	1	1	1	1	1	1	1	1	1	1	1	1	1	1	1	1	1	1	1	1	1	1	1	1	1	1	1	1	1	1	1	1	1	1	1	1	1	1	1
5430	5430 BB1343, BPP1127 | | (BB, BPP) dihydroorotase-like protein	1241	1	1	1	1	1	1	1	1	1	1	1	1	1	1	1	1	1	1	1	1	1	1	1	1	1	1	1	1	1	1	1	1	1	1	1	1	1	1	1	1	1	1	1	1	1	1	1
5428	5428 BB1344, BPP1128 | | (BB, BPP) probable hydrolase	1242	1	1	1	1	1	1	1	1	1	1	1	1	1	1	1	1	1	1	1	1	1	1	1	1	1	1	1	1	1	1	1	1	1	1	1	1	1	1	1	1	1	1	1	1	1	1	1
5429	5429 BB1344, BPP1128 | | (BB, BPP) probable hydrolase	1243	1	1	1	1	1	1	1	1	1	1	1	1	1	1	1	1	1	1	1	1	1	1	1	1	1	1	1	1	1	1	1	1	1	1	1	1	1	1	1	1	1	1	1	1	1	1	1
5427	5427 BB1345, BPP1129 | | (BB, BPP) conserved hypothetical protein	1244	1	1	1	1	1	1	1	1	1	1	1	1	1	1	1	1	1	1	1	1	1	1	1	1	1	1	1	1	1	1	1	1	1	1	1	1	1	1	1	1	1	1	1	1	1	1	1
5426	5426 BB1345, BPP1129 | | (BB, BPP) conserved hypothetical protein	1245	1	1	1	1	1	1	1	1	1	1	1	1	1	1	1	1	1	1	1	1	1	1	1	1	1	1	1	1	1	1	1	1	1	1	1	1	1	1	1	1	1	1	1	1	1	1	1
5423	5423 BB1346, BPP1130 | | (BB, BPP) putative exported protein	1246	1			1	1	1	1	1	1	1	1	1	1	1	1	1	1	1	1	1	1	1	1	1	1	1	1	1			1	1	1		1	1	1	1	1	1	1	1	1	1		1
5425	5425 BB1346, BPP1130 | | (BB, BPP) putative exported protein	1247	1	1	1	1	1	1	1	1	1	1	1	1	1	1	1	1	1	1	1	1	1	1	1	1	1	1	1	1	1	1	1	1	1	1	1	1	1	1	1	1	1	1	1	1	1	1	1
5424	5424 BB1347, BPP1131 | | (BB, BPP) putative fumarate reductase flavoprotein subunit	1248	1	1	1	1	1	1	1	1	1	1	1	1	1	1	1	1	1	1	1	1	1	1	1	1	1	1	1	1	1	1	1	1	1	1	1	1	1	1	1	1	1	1	1	1		1	1
5422	5422 BB1348, BPP1132 | | (BB, BPP) putative exported protein	1249	1	1	1	1	1	1	1	1	1	1	1	1	1	1	1	1	1	1	1	1	1	1	1	1	1	1	1	1			1	1	1		1	1	1	1	1	1	1	1	1	1	1	1	1
5420	5420 BB1349, BPP1133 | | (BB, BPP) putative exported protein	1250	1						1		1	1	1	1	1	1	1	1	1	1	1	1	1	1	1	1	1	1	1	1			1	1	1		1			1	1	1	1	1	1
5421	5421 BB1349, BPP1133 | | (BB, BPP) putative exported protein	1251	1	1	1	1	1	1	1	1	1	1	1	1	1	1	1	1	1	1	1	1	1	1	1	1	1	1	1	1		1	1	1	1		1	1	1	1	1	1	1	1	1	1	1	1	1
5419	5419 BB1350, BPP1134 | | (BB, BPP) conserved hypothetical protein	1252	1	1		1	1	1	1	1	1	1	1	1	1	1	1	1	1	1	1	1	1	1	1	1	1	1	1	1	1	1	1	1	1	1	1	1	1	1	1	1	1	1	1	1	1	1	1
5418	5418 BB1351, BPP1135 | | (BB, BPP) probable GntR-family transcriptional regulator	1253	1	1	1	1	1	1	1	1	1	1	1	1	1	1	1	1	1	1	1	1	1	1	1	1	1	1	1	1	1	1	1	1	1	1	1	1	1	1	1	1	1	1	1	1	1	1	1
3503	3503 BB1352, BPP1136, BP1036 | | (BB, BPP, BP) putative aldo/keto reductase	1254	1	1		1	1	1	1	1	1	1	1	1	1	1	1	1	1	1	1	1	1	1	1	1	1	1	1	1		1	1	1	1		1	1	1	1	1	1	1	1	1	1	1	1	1
7630	7630 BB1353, BPP1137, BP1037 | lnt, cutE | (BB) putative apolipoprotein N-acyltransferase ; (BPP, BP) Pseudogene	1255	1	1	1	1	1	1	1	1	1	1	1	1	1	1	1	1	1	1	1	1	1	1	1	1	1	1	1	1	1		1	1	1		1	1	1	1	1	1	1	1	1	1	1	1	1
76	76 BB1354, BPP1138, BP1038 | corC | (BB, BPP, BP) magnesium and cobalt efflux protein	1256	1								1	1	1	1	1	1	1	1	1	1	1	1	1	1	1	1	1	1	1	1	1	1	1	1	1	1				1	1	1	1	1	1	1	1	1	1
1	1 BB1355, BPP1139, BP1039 | | (BB, BPP, BP) conserved hypothetical protein	1258	1	1		1	1	1	1	1	1	1	1	1	1	1	1	1	1	1	1	1	1	1	1	1	1	1	1	1	1	1	1	1	1	1	1			1	1	1	1	1		1	1	1	1
2554	2554 BB1356, BPP1140, BP1040 | | (BB, BPP, BP) PhoH-like protein	1259	1	1	1	1	1	1	1	1	1	1	1	1	1	1	1	1	1	1	1	1	1	1	1	1	1	1	1	1	1	1	1	1	1	1	1	1	1	1	1	1	1	1	1	1	1	1	1
2472	2472 BB1357, BPP1141, BP1041 | | (BB, BPP, BP) conserved hypothetical protein	1260	1	1	1	1	1	1	1	1	1	1	1	1	1	1	1	1	1	1	1	1	1	1	1	1	1	1	1	1	1	1	1	1	1	1	1	1	1	1	1	1	1	1	1	1	1	1	1
2411	2411 BB1358, BPP1142, BP1042 | | (BP) Pseudogene; (BB, BPP) putative membrane protein	1261	1	1	1	1	1	1	1	1	1	1	1	1	1	1	1	1	1	1	1	1	1	1	1	1	1	1	1	1	1	1	1	1	1	1	1	1	1	1	1	1	1	1	1	1	0	1	1
2346	2346 BB1358, BPP1142, BP1042 | | (BB, BPP) putative membrane protein ; (BP) Pseudogene	1262	1	1	1	1	1	1	1	1	1	1	1	1	1	1	1	1	1	1	1	1	1	1	1	1	1	1	1	1	1	1	1	1	1	1	1	1	1	1	1	1	1	1	1	1	1	1	1
5573	5573 BB1358, BPP1142, BP1042 | | (BB, BPP) putative membrane protein ; (BP) Pseudogene	1263	1	1	1	1	1	1	1	1	1	1	1	1	1	1	1	1	1	1	1	1	1	1	1	1	1	1	1	1	1	1	1	1	1	1	1	1	1	1	1	1	1	1	1	1	1	1	1
2217	2217 BB1359, BPP1143, BP1045 | secF | (BB, BPP, BP) protein-export membrane protein	1264	1	1	1	1	1	1	1	1	1	1	1	1	1	1	1	1	1	1	1	1	1	1	1	1	1	1	1	1	1	1	1	1	1	1	1	1	1	1	1	1	1	1	1	1	1	1	1
1512	1512 BB1360, BPP1144, BP1046 | secD | (BB, BPP, BP) protein-export membrane protein	1265	1	1	1	1	1	1	1	1	1	1	1	1	1	1	1	1	1	1	1	1	1	1	1	1	1	1	1	1	1	1	1	1	1	1	1	1	1	1	1	1	1	1	1	1	1	1	1
758	758 BB1361, BPP1145, BP1047 | | (BB, BPP, BP) putative secreted protein	1266	1	1	1	1	1	1	1	1	1	1	1	1	1	1	1	1	1	1	1	1	1	1	1	1	1	1	1	1	1	1	1	1	1	1	1	1	1	1	1	1	1	1	1	1	1	1	1
3142	3142 BB1362, BPP1146, BP1049 | tgt | (BB, BPP, BP) queuine tRNA-ribosyltransferase	1267	1	1	1	1	1	1	1	1	1	1	1	1	1	1	1	1	1	1	1	1	1	1	1	1	1	1	1	1	1	1	1	1	1	1	1	1	1	1	1	1	1	1	1	1	1	1	1
3424	3424 BB1363, BPP1147, BP1050 | queA | (BB, BPP, BP) S-adenosylmethionine:tRNAribosyltransferase-isomerase	1268	1	1	1	1	1	1	1	1	1	1	1	1	1	1	1	1	1	1	1	1	1	1	1	1	1	1	1	1	1	1	1	1	1		1	1	1	1	1	1	1	1	1	1	1	1	1
1598	1598 BB1364, BPP1148, BP1051 | | (BB, BPP, BP) probable D-alanyl-D-alanine carboxypeptidase	1269	1	1	1	1	1	1	1	1	1	1	1	1	1	1	1	1	1	1	1	1	1	1	1	1	1	1	1	1	1	1	1	1	1	1	1	1	1	1	1	1	1	1	1	1	1	1	1
3141	3141 BB1365, BPP1149, BP1052 | upp, uraP | (BB, BPP, BP) uracil phosphoribosyltransferase	1270	1	1	1	1	1	1	1	1	1	1	1	1	1	1	1	1	1	1	1	1	1	1	1	1	1	1	1	1	1	1	1	1	1		1	1	1	1	1	1	1	1	1	1	1	1	1
	single gene variant 13	1270.5
3742	3742 BB1366, BPP1150, BP1054 | prn | (BB, BPP, BP) pertactin precursor	1271	1	0			1	0	0	1	1	1	1	1	1	1	1	1	1	1	1	1	0	1	0	1	0	1	1	0	1		1	1	1		0		1	1	1	1	1	1	1	0	1	0	1
6060	6060 BB1366, BPP1150, BP1054 | prn | (BB, BPP, BP) pertactin precursor	1272	1	1	1	1	1	1	1	1	1	1	1	1	1	1	1	1	1	1	1	1	1	1	1	1	1	1	1	1	1	1	1	1	1	1	1	1	1	1	1	1	1	1	1	1	1	1	1
8166	8166 BB1366, BPP1150, BP1054 | prn | (BB, BPP, BP) pertactin precursor	1273	1	1	1	1	1	1	1	1	1	1	1	1	1	1	1	1	1	1	1	1	1	1	1	1	1	1	1	1	1	1	1	1	1		1	1	1	1	1	1	1	1	1	1	1	1	1
3140	3140 BB1366, BB1366, BPP1150, BP1054 | prn | (BB, BB, BPP, BP) pertactin precursor	1286	1	1	1	1	1	1	1	1	1	1	1	1	1	1	1	1	1	1	1	1	1	1	1	1	1	1	1	1	1	1	1	1	1	1	1	1	1	1	1	1	1	1	1	1	1	1	1
1597	1597 BB1367, BPP1151, BP1055 | cysG | (BB, BPP, BP) siroheme synthase	1287	1	1	1	0	1	1	1	1	1	1	1	1	1	1	1	1	1	1	0	1	1	1	1	1	1	1	1	1			1	1	1		1	1	1	1	1	1	1	1	1	1	1	1	1
1596	1596 BB1368, BPP1152, BP1056 | | (BB, BPP, BP) putative membrane protein	1288	1	1	1	1	1	1	1	1	1	1	1	1	1	1	1	1	1	1	1	1	1	1	1	1	1	1	1	1	1	1	1	1	1	1	1	1	1	1	1	1	1	1	1	1	1	1	1
1595	1595 BB1369, BPP1153, BP1057 | | (BB, BPP, BP) putative membrane protein	1289	1	1	1	1	1	1	1	1	1	1	1	1	1	1	1	1	1	1	1	1	1	1	1	1	1	1	1	1	1	1	1	1	1	1	1	1	1	1	1	1	1	1	1	1	1	1	1
2198	2198 BB1370, BPP1154, BP1058 | | (BB, BPP, BP) putative membrane protein	1290	1	1	1	1	1	1	1	1	1	1	1	1	1	1	1	1	1	1	1	1	1	1	1	1	1	1	1	1			1	1	1		1	1	1	1	1	1	1	1	1	1	1
3423	3423 BB1371, BPP1155, BP1059 | | (BB, BPP, BP) hypothetical protein	1291	1								1		1	1	1		1	1	1	1	1	1	1		1		1						1	1							1	1	1	1
1593	1593 BB1372, BPP1156, BP1060 | ubiD | (BB, BPP, BP) 3-octaprenyl-4-hydroxybenzoate carboxy-lyase	1292	1	1	1	1	1	1	1	1	1	1	1	1	1	1	1	1	1	1	1	1	1	1	1	1	1	1	1	1		1	1	1	1	1	1	1	1	1	1	1	1	1	1	1	1	1	1
3139	3139 BB1373, BPP1157, BP1061 | | (BB, BPP, BP) putative transglycosylase	1293	1	1	1	1	1	1	1	1	1	1	1	1	1	1	1	1	1	1	1	1	1	1	1	1	1	1	1	1		1	1	1	1	1	1	1	1	1	1	1	1	1	1	1	1	1	1
1592	1592 BB1374, BPP1158, BP1062 | | (BB, BPP, BP) probable aminotransferase	1294	1	1	1	1	1	1	1	1	1	1	1	1	1	1	1	1	1	1	1	1	1	1	1	1	1	1	1	1	1	1	1	1	1	1	1	1	1	1	1	1	1	1	1	1	1	1	1
3242	3242 BB1375, BP1063, BPP | | (BB, BP) conserved hypothetical protein ; (BPP) BPP1158 - BPP1159 intergenic region	1295	1	1	1	1	1	1	1	1	1	1	1	1	1	1	1	1	1	1	1	1	1	1	1	1	1	1	1	1	1	1	1	1	1	1	1	1	1	1	1	1	1	1	1	1	1	1	1
6061	6061 BB1375, BPP1159, BP1063 | | (BB, BP) conserved hypothetical protein ; (BPP) Pseudogene	1296	1	1	1	1	1	1	1	1	1	1	1	1	1	1	1	1	1	1	1	1	1	1	1	1	1	1	1	1	1	1	1	1	1	1	1	1	1	1	1	1	1	1	1	1	1	1	1
2196	2196 BB1377, BPP1161, BP1065 | | (BB, BPP) conserved hypothetical protein ; (BP) Pseudogene	1297	1	1	1	1	1	1	1	1	1	1	1	1	1	1	1	1	1	1	1	1	1	1	1	1	1	1	1	1	1	1	1	1	1	1	1	1	1	1	1	1	1	1	1	1	1	1	1
3644	3644 BB1377, BPP1161, BP1065 | | (BB, BPP) conserved hypothetical protein ; (BP) Pseudogene	1298	1	1	1		1	1	1	1	1	1	1	1	1	1	1	1	1	1	1	1	1	1	1	1	1	1	1	1			1	1	1		1	1	1	1	1	1	1	1	1	1	1
2785	2785 BB1377, BPP1161, BP1065 | | (BB, BPP) conserved hypothetical protein ; (BP) pseudogene	1299	1	1	1		1	1	1	1	1	1	1	1	1	1	1	1	1	1	1	1	1	1	1	1	1	1	1	1			1	1	1		1	1	1	1	1	1	1	1	1
2195	2195 BB1378, BPP1162, BP1066 | | (BB, BPP, BP) conserved hypothetical protein	1300	1	1	1	1	1	1	1	1	1	1	1	1	1	1	1	1	1	1	1	1	1	1	1	1	1	1	1	1	1	1	1	1	1	1	1	1	1	1	1	1	1	1	1	1	1	1	1
3502	3502 BB1379, BPP1163, BP0998 | | (BB, BPP, BP) conserved hypothetical protein	1301	1	1		1	1	1	1	1	1	1	1	1	1	1	1	1	1	1	1	1	1	1	1	1	1	1	1	1			1	1	1		1	1	1	1	1	1	1	1	1	1	1	1	1
2032	2032 BB1380, BPP1164, BP0999 | tktA, tkt | (BB, BPP, BP) transketolase 1	1302	1	1	1	1	1	1	1	1	1	1	1		1	1	1	1	1	1	1	1	1	1	1	1	1	1	1	1	1	1	1	1	1	1	1	1	1	1	1	1	1	1	1	1	1	1	1
2031	2031 BB1381, BPP1165, BP1000 | gap, hexC | (BB, BPP, BP) glyceraldehyde-3-phosphate dehydrogenase	1303	1	1	1	1	1	1	1	1	1	1	1	1	1	1	1	1	1	1	1	1	1	1	1	1	1	1	1	1	1	1	1	1	1	1	1	1	1	1	1	1	1	1	1	1	1	1	1
2029	2029 BB1382, BPP1166, BP1001 | pgk | (BB, BPP, BP) phosphoglycerate kinase	1304	1	1	1	1	1	1	1	1	1	1	1	1	1	1	1	1	1	1	1	1	1	1	1	1	1	1	1	1			1	1	1	1	1	1	1	1	1	1	1	1	1	1	1
2028	2028 BB1383, BPP1167, BP1002 | fabI, envM | (BB, BPP, BP) enoyl-[acyl-carrier-protein] reductase [NADH]	1305	1	1	1	1	1	1	1	1	1	1	1	1	1	1	1	1	1	1	1	1	1	1	1	1	1	1	1	1	1	1	1	1	1	1	1	1	1	1	1	1	1	1	1	1	1	1	1
2027	2027 BB1384, BPP1168, BP1003 | ackA, ack | (BB, BPP, BP) acetate kinase	1306	1	1	1	1	1	1	1	1	1	1	1	1	1	1	1	1	1	1	1	1	1	1	1	1	1	1	1	1	1	1	1	1	1	1	1	1	1	1	1	1	1	1	1	1	1	1	1
2229	2229 BB1385, BPP1169, BP1004 | | (BB, BPP, BP) phosphate acetyl/butaryl transferase	1307	1	1	1	1	1	1	1	1	1	1	1	1	1	1	1	1	1	1	1	1	1	1	1	1	1	1	1	1	1	1	1	1	1	1	1	1	1	1	1	1	1	1	1	1	1	1	1
3597	3597 BB1386, BPP1170, BP1005 | | (BB, BPP, BP) conserved hypothetical protein	1308	1	1	1	1	1	1	1	1	1	1	1	1	1	1	1	1	1	1	1	1	1	1	1	1	1	1	1	1	1	1	1	1	1	1	1	1		1	1	1	1	1		1	1	1	1
3252	3252 BB1387, BPP1171, BP1006 | | (BB, BPP, BP) probable glutathione S-transferase	1309	1	1	1	1	1	1	1	1	1	1	1	1	1	1	1	1	1	1	1	1	1	1	1	1	1	1	1	1		1	1	1	1	1	1	1	1	1	1	1	1	1	1	1	1	1	1
3741	3741 BB1388, BPP1172, BP1008 | | (BB, BPP) conserved hypothetical protein ; (BP) Pseudogene	1310	1	1			1	1	1	1	1	1	1	1	1	1	1	1	1	1	1	1	1	1	1	1	1	1	1	1	1	1	1	1	1	1	1	1		1	1	1	1	1		1	1	1	1
2228	2228 BB1388, BPP1172, BP1008 | | (BB, BPP) conserved hypothetical protein ; (BP) pseudogene	1311	1	1	1	1	1	1	1	1	1	1	1	1	1	1	1	1	1	1	1	1	1	1	1	1	1	1	1	1	1	1	1	1	1	1	1	1	1	1	1	1	1	1	1	1	1	1	1
2832	2832 BB1389, BPP1173, BP1009 | | (BB, BPP, BP) conserved hypothetical protein	1312	1	1	1	1	1	1	1	1	1	1	1	1	1	1	1	1	1	1	1	1	1	1	1	1	1	1	1	1	1	1	1	1	1	1	1	1	1	1	1	1	1	1	1	1	1	1	1
2226	2226 BB1390, BPP1174, BP1010 | | (BB, BPP, BP) putative acetyltransferase	1313	1	1	1	1	1	1	1	1	1	1	1	1	1	1	1	1	1	1	1	1	1	1	1	1	1	1	1	1		1	1	1	1	1	1	1	1	1	1	1	1	1	1	1	1	1	0
2225	2225 BB1391, BPP1175, BP1011 | cbpA | (BB, BPP, BP) curved DNA-binding protein	1314	1	1		1	1	1	1	1	1	1	1	1	1	1	1	1	1	1	1	1	1	1	1	1	1	1	1	1		1	1	1	1		1	1	1	1	1	1	1	1	1	1	1	1	1
2224	2224 BB1392, BPP1176, BP1012 | | (BB, BPP, BP) conserved hypothetical protein	1315	1	1			1	1	1	1	1	1	1	1	1	1	1	1	1	1	1	1	1	1	1	1	1	1	1	1	1	1	1	1	1	1	1	1	1	1	1	1	1	1	1	1	1	1	1
7631	7631 BB1393, BPP1177, BP1013 | | (BP) Pseudogene; (BB, BPP) putative membrane protein	1316	1	1	1	1	1	1	1	1	1	1	1	1	1	1	1	1	1	1	1	1	1	1	1	1	1	1	1	1	1	1	1	1	1	1	1	1	1	1	1	1	1	1	1	1	1	1	1
2223	2223 BB1394, BPP1178, BP1013 | | (BP) Pseudogene; (BB, BPP) putative membrane protein	1317	1	1		1	1	1	1	1	1	1	1	1	1	1	1	1	1	1	1	1	1	1	1	1	1	1	1	1			1	1	1		1	1	1	1	1	1	1	1	1	1	1	1
2222	2222 BB1395, BPP1179, BP1014 | pitA, pit | (BB, BPP, BP) probable phosphate transporter	1318	1	1	1	1	1	1	1	1	1	1	1	1	1	1	1	1	1	1	1	1	1	1	1	1	1	1	1	1	1	1	1	1	1	1	1	1	1	1	1	1	1	1	1	1	1	1	1
3251	3251 BB1396, BPP1180, BP1015 | mog, mogA, chlG | (BB, BPP, BP) molybdopterin biosynthesis protein	1319	1	1	1	1	1	1	1	1	1	1	1	1	1	1	1	1	1	1	1	1	1	1	1	1	1	1	1	1		1	1	1	1	1	1	1	1	1	1	1	1	1	1	1	1	1	1
2221	2221 BB1397, BPP1181, BP1016 | | (BB, BPP, BP) putative exported protein	1320	1	1	1	1	1	1	1	1	1	1	1	1	1	1	1	1	1	1	1	1	1	1	1	1	1	1	1	1			1	1	1		1	1	1	1	1	1	1	1	1	1	1	1	1
2220	2220 BB1398, BPP1182, BP1017 | | (BB, BPP, BP) putative peptidase	1321	1				1	1	1	1	1	1	1	1	1	1	1	1	1	1	1	1	1	1	1	1	1	1	1	1	1		1	1	1		1	1	1	1	1	1	1	1	1	1		1
2219	2219 BB1399, BPP1183, BP1018 | | (BB, BPP, BP) hypothetical protein	1322	1	1	1	1	1	1	1	1	1	1	1	1	1	1	1	1	1	1	1	1	1	1	1	1	1	1	1	1	1	1	1	1	1	1	1	1	1	1	1	1	1	1	1	1	1	1	1
2218	2218 BB1400, BPP1184, BP1019 | infA | (BB, BPP, BP) translation initiation factor IF-1	1323	1	1	1	1	1	1	1	1	1	1	1	1	1	1	1	1	1	1	1	1	1	1	1	1	1	1	1	1	1	1	1	1	1	1	1	1	1	1	1	1	1	1	1	1	1	1	1
3554	3554 BB, BPP, BP | | (BB) BB1400 - BB1401 intergenic region; (BPP) BPP1184 - BPP1185 intergenic region; (BP) BP1511 - BP1512 intergenic region	1324	1	1	1	1	1	1	1	1	1	1	1	1	1	1	1	1	1	1	1	1	1	1	1	1	1	1	1	1	1	1	1	1	1	1	1	1	1	1	1	1	1	1	1	1	1	1	1
223	223 BB1401, BPP1185, BP1512 | | (BB, BPP, BP) conserved hypothetical protein	1325	1	1	1	1	1	1	1	1	1	1	1	1	1	1	1	1	1	1	1	1	1	1	1	1	1	1	1	1		1	1	1	1	1	1	1	1	1	1	1	1	1	1	1	1	1	1
2918	2918 BB1402, BPP1186, BP1513 | | (BB, BPP, BP) formate dehydrogenase	1326	1	1	1	1	1	1	1	1	1	1	1	1	1	1	1	1	1	1	1	1	1	1	1	1	1	1	1	1	1	1	1	1	1	1	1	1	1	1	1	1	1	1	1	1	1	1	1
3488	3488 BB1403, BPP1187, BP1514 | | (BB, BPP, BP) conserved hypothetical protein	1327	1	1	1	1	1	1	1	1	1	1	1	1	1	1	1	1	1	1	1	1	1	1	1	1	1	1	1	1	1	1	1	1	1	1	1	1	1	1	1	1	1	1	1	1	1	1	1
222	222 BB1404, BPP1188, BP1515 | | (BB, BPP, BP) putative transporter protein	1328	1	1	1	1	1	1	1	1	1	1	1	1	1	1	1	1	1	1	1	1	1	1	1	1	1	1	1	1	1	1	1	1	1	1	1	1	1	1	1	1	1	1	1	1	1	1	1
220	220 BB1405, BPP1189, BP1516 | fmdA | (BB, BPP, BP) formamidase	1329	1	1		1	1	1	1	1	1	1	1	1	1	1	1	1	1	1	1	1		1	1	1	1	1	1	1	1	1	1	1	1	1	1	1	1	1	1	1	1	1	1	1	1	1	1
2881	2881 BB1406, BPP1190, BP1517 | | (BB, BPP, BP) putative LuxR-family transcriptional regulator	1330	1	1	1	1	1	1	1	1	1	1	1	1	1	1	1	1	1	1	1	1	1	1	1	1	1	1	1	1	1	1	1	1	1	1	1	1	1	1	1	1	1	1	1	1	1	1	1
219	219 BB1407, BPP1191, BP1518 | | (BB, BPP, BP) conserved hypothetical protein	1331	1	1	1	1	1	1	1	1	1	1	1	1	1	1	1	1	1	1	1	1	1	1	1	1	1	1	1	1	1	1	1	1	1	1	1	1	1	1	1	1	1	1	1	1	1	1	1
218	218 BB1408, BPP1192, BP1519 | fba, fda, cbbA | (BB, BPP, BP) fructose-bisphosphate aldolase	1332	1	1	1	1	1	1	1	1	1	1	1	1	1	1	1	1	1	1	1	1	1	1	1	1	1	1	1	1	1	1	1	1	1	1	1	1	1	1	1	1	1	1	1	1	1	1	1
3350	3350 BB1409, BPP1193, BP1520 | | (BB, BPP, BP) conserved hypothetical protein	1333	1	1					1		1	1	1		1	1	1		1	1	1	1	1	1	1	1	1	1	1				1	1	1		1	1		1	1	1	1	1		1	1
217	217 BB1410, BPP1194, BP1521 | purC | (BB, BPP, BP) phosphoribosylaminoimidazole-succinocarboxamide synthase	1334	1	1	1	1	1	1	1	1	1		1		1	1	1	1	1	1	1	1	1	1	1	1	1	1	1	1	1	1	1	1	1	1	1		1	1		1	1	1	1	1	1	1	1
6062	6062 BB1411, BPP1195, BP1522 | | (BB, BPP, BP) conserved hypothetical protein	1335	1	1	1	1	1	1	1	1	1	1	1	1	1	1	1	1	1	1	1	1	1	1	1	1	1	1	1	1	1	1	1	1	1	1	1	1	1	1	1	1	1	1	1	1	1	1	1
	single gene variant 14	1335.5
216	216 BB1411, BPP1195, BP1522 | | (BB, BPP, BP) conserved hypothetical protein	1336	1	0	1	1	1	1	0	1	1	1	1	1	1	1	1	1	1	1	1	1	1	1	1	1	1	1	1	1	0	0	1	1	1	0	1	1	1	1	1	1	1	1	1	0	1	0	1
3229	3229 BB1413, BPP1196, BP1524 | | (BB, BPP, BP) putative membrane protein	1337	1	1	1	1	1	1	1	1	1	1	1	1	1	1	1	1	1	1	1	1	1	1	1	1	1	1	1	1	1	1	1	1	1	1	1	1	1	1	1	1	1	1	1	1	1	1	1
3622	3622 BB1414, BPP1197, BP1525 | | (BB, BPP, BP) putative membrane protein	1338	1	1	1	1	1	1	1	1	1	1	1	1	1	1	1	1	1	1	1	1	1	1	1	1	1	1	1	1			1	1	1	1	1	1	1	1	1	1	1	1	1	1	1	1	1
3663	3663 BB, BPP, BP | | (BB) BB1414 - BB1415 intergenic region; (BPP) BPP1197 - BPP1198 intergenic region; (BP) BP1525 - BP1526 intergenic region	1339	1	1	1	1	1	1	1	1	1	1	1	1	1	1	1	1	1	1	1	1	1	1	1	1	1	1	1	1			1	1	1		1	1	1	1	1	1	1	1	1		1
214	214 BB1415, BPP1198, BP1526 | purE | (BB, BPP, BP) phosphoribosylaminoimidazole carboxylase catalytic subunit	1340	1	1	1	1	1	1	1	1	1	1	1	1	1	1	1	1	1	1	1	1	1	1	1	1	1	1	1	1	1		1	1	1	1	1	1	1	1	1	1	1	1	1	1	1	1	1
3515	3515 BB1416, BPP1199, BP1527 | purK | (BB, BPP, BP) phosphoribosylaminoimidazole carboxylase ATPase subunit	1341	1					1	1		1	1	1	1	1	1	1		1	1	1	1	1	1	1	1	1	1	1	1			1	1	1						1	1	1	1	1	1	1
3349	3349 BB1417, BPP1200, BP1528 | | (BB, BPP, BP) conserved hypothetical protein	1342	1	1	1	1	1	1	1	1	1	1	1	1	1	1	1	1	1	1	1	1	1	1	1	1	1	1	1	1		1	1	1	1		1	1		1	1	1	1	1	1	1	1	1	1
3650	3650 BB1418, BPP1201, BP1529 | | (BB, BPP, BP) putative extracellular solute-binding protein	1343	1	1	1	1	1	1	1	1	1	1	1	1	1	1	1	1	1	1	1	1	1	1	1	1	1	1	1	1	1	1	1	1	1	1	1	1	1	1	1	1	1	1	1	1	1	1	1
212	212 BB1419, BPP1202, BP1530 | | (BB, BPP, BP) putative transcriptional regulator	1344	1	1	1	1	1	1	1	1	1	1	1	1	1	1	1	1	1	1	1	1	1	1	1	1	1	1	1	1	1	1	1	1	1	1	1	1	1	1	1	1	1	1	1	1	1	1	1
211	211 BB1420, BPP1203, BP1531 | | (BB, BPP, BP) putative arginase	1345	1	1	1	1	1	1	1	1	1	1	1	1	1	1	1	1	1	1	1	1	1	1	1	1	1	1	1	1			1	1	1		1	1	1	1	1	1	1	1	1	1	1
210	210 BB1421, BPP1204, BP1532 | | (BB, BPP, BP) putative amino acid-binding periplasmic protein	1346	1	1	1	1	1	1	1	1	1	1	1	1	1	1	1	1	1	1	1	1	1	1	1	1	1	1	1	1	1	1	1	1	1	1	1	1	1	1	1	1	1	1	1	1	1	1	1
209	209 BB1422, BPP1205, BP1533 | | (BB, BPP, BP) putative inner membrane component ofbinding-protein-dependent transport system	1347	1	1	1	1	1	1	1	1	1	1	1	1	1	1	1	1	1	1	1	1	1	1	1	1	1	1	1	1	1	1	1	1	1	1	1	1	1	1	1	1	1	1	1	1	1	1	1
208	208 BB1423, BB4445, BPP1206, BPP3972, BP1534, BP3828 | | (BB, BB, BPP, BPP, BP, BP) putative amino acid ABC transporter ATP-binding protein	1348	1	1	1	1	1	1	1	1	1	1	1	1	1	1	1	1	1	1	1	1	1	1	1	1	1	1	1	1	1	1	1	1	1	1	1	1	1	1	1	1	1	1	1	1	1	1	1
3609	3609 BB1424, BPP1207, BP1535 | | (BPP) Pseudogene; (BB, BP) putative thiamine-pyrophosphate-requiring enzyme	1349	1	1	1	1	1	1	1	1	1	1	1	1	1	1	1	1	1	1	1	1	1	1	1	1	1	1	1	1		1	1	1	1	1	1	1	1	1	1	1	1	1	1	1	1	1	1
2089	2089 BB1424, BPP1207, BP1535 | | (BB, BP) putative thiamine-pyrophosphate-requiring enzyme ; (BPP) Pseudogene	1350	1	1	1	1	1	1	1	1	1	1	1	1	1	1	1	1	1	1	1	1	1	1	1	1	1	1	1	1			1	1	1		1	1	1	1	1	1	1	1	1	1	1
2090	2090 BB1424, BPP1207, BP1535 | | (BB, BP) putative thiamine-pyrophosphate-requiring enzyme ; (BPP) Pseudogene	1351	1	1	1	1	1	1	1	1	1	1	1	1	1	1	1	1	1	1	1	1	1	1	1	1	1	1	1	1	1	1	1	1	1	1	1	1	1	1	1	1	1	1	1	1	1	1	1
2091	2091 BB1424, BPP1207, BP1535 | | (BB, BP) putative thiamine-pyrophosphate-requiring enzyme ; (BPP) Pseudogene	1352	1	1	1	1	1	1	1	1	1	1	1	1	1	1	1	1	1	1	1	1	1	1	1	1	1	1	1	1			1	1	1		1	1	1	1	1	1	1	1	1	1	1
2775	2775 BB1425, BPP1208, BP1536 | | (BB, BPP, BP) conserved hypothetical protein	1353	1	1	1	1	1	1	1	1	1	1	1	1	1	1	1	1	1	1	1	1	1	1	1	1	1	1	1	1	1	1	1	1	1	1	1	1	1	1	1	1	1	1	1	1	1	1	1
1520	1520 BB1426, BPP1209, BP1537 | gcdH | (BB, BPP, BP) glutaryl-CoA dehydrogenase	1354	1	1	1	1	1	1	1	1	1	1	1	1	1	1	1	1	1	1	1	1	1	1	1	1	1	1	1	1	1	1	1	1	1	1	1	1	1	1	1	1	1	1	1	1	1	1	1
1529	1529 BB1427, BPP1210, BP1538 | ilvG | (BB, BPP, BP) putative acetolactate synthase large subunit	1355	1	1	1	1	1	1	1	1	1	1	1	1	1	1	1	1	1	1	1	1	1	1	1	1	1	1	1	1	1	1	1	1	1	1	1	1	1	1	1	1	1	1	1	1	1	1	1
1539	1539 BB1428, BPP1211, BP1539 | | (BB, BPP, BP) probable LysR-familyt ranscriptional regulator	1356	1	1	1	1	1	1	1	1	1	1	1	1	1	1	1	1	1	1	1	1	1	1	1	1	1	1	1	1	1	1	1	1	1	1	1	1	1	1	1	1	1	1	1	1	1	1	1
1547	1547 BB1429, BPP1212, BP1540 | xerD, xprb | (BB, BPP, BP) integrase/recombinase	1357	1	1	1	1	1	1	1	1	1	1	1	1	1	1	1	1	1	1	1	1	1	1	1	1	1	1	1	1	1	1	1	1	1	1	1	1	1	1	1	1	1	1	1	1	1	1	1
2781	2781 BB1431, BPP1214, BP1542 | | (BB, BPP, BP) conserved hypothetical protein	1359	1	1	1	1	1	1	1	1	1	1	1	1	1	1	1	1	1	1	1	1	1	1	1	1	1	1	1	1	1	1	1	1	1	1	1	1	1	1	1	1	1	1	1	1	1	1	1
1558	1558 BB1432, BPP1215, BP1543 | | (BB, BPP, BP) conserved hypothetical protein	1360	1	1	1	1	1	1	1	1	1	1	1	1	1	1	1	1	1	1	1	1	1	1	1	1	1	1	1	1	1	1	1	1	1	1	1	1	1	1	1	1	1	1	1	1	1	1	1
1574	1574 BB1433, BPP1216, BP1545 | pbpG | (BB, BPP, BP) probable D-alanyl-D-alanine carboxypeptidase	1361	1	1	1	1	1	1	1	1	1	1	1	1	1	1	1	1	1	1	1	1	1	1	1	1	1	1	1	1			1	1	1		1	1	1	1	1	1	1	1	1		1	1
7632	7632 BB1434, BPP1217, BP1545A | | (BB, BPP, BP) hypothetical protein	1362	1	1	1	1		1	1	1	1	1	1	1	1	1	1	1	1	1	1	1						1	1	1			1	1	1		1	1	1	1		1		1	1	1	1	1
1578	1578 BB1435, BPP1218, BP1546 | | (BB, BPP, BP) putative membrane protein	1363	1	1		1	1	1	1	1	1	1	1	1	1	1	1	1	1	1	1	1	1	1	1	1	1	1	1	1	1	1	1	1	1	1	1	1		1	1	1	1	1	1	1	1	1	1
1588	1588 BB1435, BPP1218, BP1546 | | (BB, BPP, BP) putative membrane protein	1364	1	1	1	1	1	1	1	1	0	1	1	1	1	1	1	1	1	1	1	1	1	1	1	1	1	1	1	1	1	1	1	1	1	1	1	1	1	1	1	1	1	1	1	1	1	1	1
1594	1594 BB1436, BPP1219, BP1547 | | (BB, BPP, BP) conserved hypothetical protein	1365	1	1	1	1	1	1	1	1	1	1	1	1	1	1	1	1	1	1	1	1	1	1	1	1	1	1	1	1	1	1	1	1	1	1	1	1	1	1	1	1	1	1	1	1	1	1	1
3143	3143 BB1437, BPP1220, BP1548 | | (BB, BPP, BP) putative nuclease/helicase	1366	1	1	1	1	1	1	1	1	1	1	1	1	1	1	1	1	1	1	1	1	1	1	1	1	1	1	1	1		1	1	1	1	1	1	1	1	1	1	1	1	1	1	1	1	1	1
1606	1606 BB1438, BPP1221, BP1549 | dnaX, dnaZ, dnazX | (BB, BPP, BP) DNA polymerase III subunit Tau	1367	1	1	1	1	1	1	1	1	1	1	1	1	1	1	1	1	1	1	1	1	1	1	1	1	1	1	1	1	1	1	1	1	1	1	1	1	1	1	1	1	1	1	1	1	1	1	1
3280	3280 BB1439, BPP1222, BP1550 | | (BB, BPP, BP) conserved hypothetical protein	1369	1	1	1	1	1	1	1	1	1	1	1	1	1	1	1	1	1	1	1	1	1	1	1	1	1	1	1	1	1	1	1	1	1	1	1	1	1	1	1	1	1	1	1	1	1	1	1
2340	2340 BB1440, BPP1223, BP1551 | recR | (BB, BPP, BP) recombination protein RecR	1370	1	1	1	1	1	1	1	1	1	1	1	1	1	1	1	1	1	1	1	1	1	1	1	1	1	1	1	1	1	1	1	1	1	1	1	1	1	1	1	1	1	1	1	1	1	1	1
5560	5560 BB1441, BPP1224 | | (BB, BPP) conserved hypothetical protein	1371	1			1	1	1	1	1	1	1	1	1	1	1	1	1	1	1	1	1	1	1	1	1	1	1	1	1		1	1	1	1	1	1	1	1	1	1	1	1	1	1	1	1	1	1
5562	5562 BB1442, BPP1225 | | (BB, BPP) putative exported protein	1372	1	1	1	1	1	1	1	1	1	1	1	1	1	1	1	1	1	1	1	1	1	1	1	1	1	1	1	1	1	1	1	1	1	1	1	1	1	1	1	1	1	1	1	1	1	1	1
5561	5561 BB1442, BPP1225 | | (BB, BPP) putative exported protein	1373	1	1	1	1	1	1	1	1	1	1	1	1	1	1	1	1	1	1	1	1	1	1	1	1	1	1	1	1	1	1	1	1	1	1	1	1	1	1	1	1	1	1	1	1	1	1	1
5563	5563 BB1443, BPP1226 | | (BB, BPP) probable ATP-binding ABC transporter protein	1374	1	1	1	1	1	1	1	1	1	1	1	1	1	1	1	1	1	1	1	1	1	1	1	1	1	1	1	1			1	1	1		1	1	1	1	1	1	1	1	1	1	1
5564	5564 BB1444, BB1018, BPP1227 | | (BB, BB, BPP) probable transmembrane permease ABC transporter protein	1375	1	1	1	1	1	1	1	1	1	1	1	1	1	1	1	1	1	1	1	1	1	1	1	1	1	1	1	1	1	1	1	1	1	1	1	1	1	1	1	1	1	1	1	1	1	1	1
7388	7388 BB1018, BB1444, BPP1227 | | (BB, BB, BPP) probable transmembrane permease ABC transporter protein	1376	1	0	1	1	1	1	1	1	1	1	1	1	1	1	1	1	1	1	1	1	1	1	1	1	1	1	1	1	1	1	1	1	1	1	1	1	1	1	1	1	1	1	1	1	1	1	1
908	908 BB1445, BPP1228, BP1451 | talB | (BB, BPP, BP) transaldolase B	1377	1	1	1	1	1	1	1	1	1	1	1	1	1	1	1	1		1	1	1	1	1	1	1	1	1	1	1	1	1	1	1	1	1	1	1		1	1	1	1	1	1	1	1	1	1
907	907 BB1446, BPP1229, BP1452 | carA, pyrA | (BB, BPP, BP) carbamoyl-phosphate synthase small chain	1378	1	1	1	1	1	1	1	1	1	1	1	1	1	1	1	1	1	1	1	1	1	1	1	1	1	1	1	1	1	1	1	1	1	1	1	1	1	1	1	1	1	1	1	1	1	1	1
906	906 BB1447, BPP1230, BP1453 | carB, pyrA | (BB, BPP, BP) carbamoyl-phosphate synthase large chain	1379	1	1	1	1	1	1	1	1	1	1	1	1	1	1	1	1	1	1	1	1	1	1	1	1	1	1	1	1	1	1	1	1	1	1	1	1	1	1	1	1	1	1	1	1	1	1	1
7802	7802 BB2303, BPP1234, BP1112 | bipA | (BB, BPP, BP) putative outer membrane ligand binding protein	1380	1	1	1	1	1	1	1	1	1	1	1	1	1	1	1	1	1	1	1	1	1	1	1	1	1	1	1	1	1	1	1	1	1	1	1	1	1	1	1	1	1	1	1	1	1	1	1
50	50 BB2303, BPP1234, BP1112 | bipA | (BB, BPP, BP) putative outer membrane ligand binding protein	1381	1	1	1	1	1	1	1	1	1	1	1	1	1	1	1	1	1	1	1	1	1	1	1	1	1	1	1	1			1	1	1		1	1	1	1	1	1	1	1	1	1	1
6064	6064 BB2304, BPP1235, BP1113 | | (BPP, BP) Pseudogene; (BB) putative competence protein	1382	1	1	0	1	1	1	1	1	1	1	1	1	1	1	1	1	1	1	1	1	1	1	1	1	1	1	1	1			1	1	1		0	1	1	1	1	1	1	1	1
3551	3551 BB2304, BPP1235, BP1113 | | (BPP, BP) Pseudogene; (BB) putative competence protein	1383	1			1	1	1	1	1	1	1	1	1	1	1	1	1	1	1	1	1	1	1	1	1	1	1	1	1	1		1	1	1	1	1			1	1	1	1	1	1			1
57	57 BB2305, BPP1236, BP1115 | | (BB, BPP, BP) probable hydrolase	1385	1	1	1	1	1	1	1	1	1	1	1	1	1	1	1	1	1	1	1	1	1	1	1	1	1	1	1	1	1	1	1	1	1	1	1	1	1	1	1	1	1	1	1	1	1	1	1
58	58 BB2306, BPP1237, BP1116 | | (BB, BPP, BP) conserved hypothetical protein	1386	1	1	1	1	1	1	1	1	1	1	1	1	1	1	1	1	1	1	1	1	1	1	1	1	1	1	1	1	1	1	1	1	1	1	1	1	1	1	1	1	1	1	1	1	1	1	1
59	59 BB2307, BPP1238, BP1117 | greB | (BB, BPP, BP) transcription elongation factor	1387	1	1	1	1	1	1	1	1	1	1	1	1	1	1	1	1	1	1	1	1	1	1	1	1	1	1	1	1	1	1	1	1	1	1	1	1	1	1	1	1	1	1	1	1	1	1	1
1190	1190 BB2308, BPP1239, BP2671 | | (BPP) Pseudogene; (BB, BP) putative exported protein	1388	1	1	1	1	1	1	1	1	1	1	1	1	1	1	1	1	1	1	1	1	1	1	1	1	1	1	1	1	1	1	1	1	1	1	1	1	1	1	1	1	1	1	1	1	1	1	1
1191	1191 BB2309, BPP1240, BP2670 | | (BB, BPP, BP) putative membrane permease	1389	1	1	1	1	1	1	1	1	1	1	1	1	1	1	1	1	1	1	1	1	1	1	1	1	1	1	1	1	1	1	1	1	1	1	1	1	1	1	1	1	1	1	1	1	1	1	1
3060	3060 BB2310, BPP1241, BP2669 | | (BB, BPP, BP) putative integral membrane protein	1390	1	1	1	1	1	1	1	1	1	1	1	1	1	1	1	1	1	1	1	1	1	1	1	1	1	1	1	1	1	1	1	1	1	1	1	1	1	1	1	1	1	1	1	1	1	1	1
1192	1192 BB, BPP, BP | | (BB) BB2310 - BB2311 intergenic region; (BPP) BPP1241 - BPP1242 intergenic region; (BP) BP2668 - BP2669 intergenic region	1391	1	1	1	1	1	1	1	1	1	1	1	1	1	1	1	1	1	1	1	1	1	1	1	1	1	1	1	1	1		1	1	1	1	1	1	1	1	1	1	1	1		1	1	1	1
1193	1193 BB2311, BPP1242, BP2668 | purL | (BB, BPP, BP) phosphoribosylformylglycinamidine synthase	1392	1	1	1	1	1	1	1	1	1	1	1	1	1	1	1	1	1	1	1	1	1	1	1	1	1	1	1	1	1	1	1	1	1	1	1	1	1	1	1	1	1	1	1	1	1	1	1
3062	3062 BPP1243, BP2667 | fhaS | (BPP, BP) adhesin	1393	1	1	1	1	1	1	1	1	1	1	1	1	1	1	1	1	1	1	1	1	1	1	1	1	1	1	1	1	1	1	1	1	1	1	1	1	1	1	1	1	1	1	1	1	1	1	1
6065	6065 BB2312, BPP1243, BP2667 | fhaS | (BB, BPP, BP) adhesin	1394	1	1	1	1	1	1	1	1	1	1	1	1	1	1	1	1	1	1	1	1	1	1	1	1	1	1	1	1		1	1	1	1	1	1	1	1	1	1	1	1	1	1	1	1	1	1
7803	7803 BB2312, BPP1243, BP2667 | fhaS | (BB, BPP, BP) adhesin	1395	1	1	1	1	1	1	1	1	1	1	1	1	1	1	1	1	1	1	1	1	1	1	1	1	1	1	1	1	1	1	1	1	1	1	1	1	1	1	1	1	1	1	1	1	1	1	1
2743	2743 BB2312, BPP1243, BP2667 | fhaS | (BB, BPP, BP) adhesin	1396	1	1	1	1	1	1	1	1	1	1	1	1	1	1	1	1	1	1	1	1	1	1	1	1	1	1	1	1	1	1	1	1	1	1	1	1	1	1	1	1	1	1	1	1	1	1	1
5386	5386 BB2313, BPP1244 | | (BB, BPP) putative peptidase	1397	0	1					1		1	1	1	1	1	1	1	1	1	1	1	1	1	1	1		1	1	1	1			1	1	1					1	1	1	1	1
5385	5385 BB2314, BPP1245 | | (BB, BPP) conserved hypothetical protein	1398	1	1	1	1	1	1	1	1	1	1	1	1	1	1	1	1	1	1	1	1	1	1	1	1	1	1	1	1	1	1	1	1	1	1	1	1	1	1	1	1	1	1	1	1	1	1	1
5384	5384 BB2315, BPP1246 | | (BB, BPP) putative acyl coenzyme A thioester hydrolase	1399	1	1	1	1	1	1	1	1	1	1	1	1	1	1	1	1	1	1	1	1	1	1	1	1	1	1	1	1	1	1	1	1	1	1	1	1	1	1	1	1	1	1	1	1	1	1	1
5383	5383 BB2316, BPP1247 | | (BB, BPP) putative exported protein	1400	1	1		1	1	1	1	1	1	1	1	1	1	1	1	1	1	1	1	1	1	1	1	1	1	1	1	1	1	1	1	1	1	1	1	1	1	1	1	1	1	1	1	1	1	1	1
5382	5382 BB2317, BPP1248 | | (BB, BPP) conserved hypothetical protein	1401	1	1	1	1	1	1	1	1	1	1	1	1	1	1	1	1	1	1	1	1	1	1	1	1	1	1	1	1	1		1	1	1		1	1	1	1	1	1	1	1	1	1	1
	single gene variant 15	1401.5
6066	6066 BPP1249 | | (BPP) putative membrane protein	1402	0	1	1	1	1	1	1	1	0	1	1	0	1	0	0	0	0	0	0	1	1	1	1	1	0	1	1	1	1	1	1	1	1		1	1	1	1	1	1	1	1	1	1	1	1
	single gene variant 16	1402.5
7804	7804 BB2318, BPP1250 | | (BB, BPP) probable membrane protein	1403	1	1	1	0	1	1	1	0	0	0	1	1	1	1	1	0	0	0	0	1	1	1	1	1	1	1	1	1	1	1	0	1	1		1	1	1	0	0	0	1	1	1	1	1	1	1
5380	5380 BB2319, BPP1251 | | (BB, BPP) putative thiol:disulfide interchange protein	1404	1	1			1	1	1	1	0	1	1	1	1	1	1		0	1	1	1	1	1	1	1	1	1	1	1			1	1	1		1	1	1	1	0	1	1	0	1	1	1	1
5381	5381 BB2319, BPP1251 | | (BB, BPP) putative thiol:disulfide interchange protein	1405	1	1	1	0	1	1	1	1	1	1	1	1	1	1	1	1	0	1	0	1	1	1	1	1	1	1	1	1	1	1	1	1	1		1	1	1	1	1	1	1	1	1	1	1	1	1
5379	5379 BB2320, BPP1252 | dsbG | (BB, BPP) thiol:disulfide interchange protein precursor	1407	1	1	1	1	1	1	1	1	1	1	1	1	1	1	1	1	1	1	1	1	1	1	1	1	1	1	1	1	1	1	1	1	1		1	1	1	1	1	1	1	1	1	1	1	1	1
	RD15	1407.5
5378	5378 BB, BPP | | (BB) BB2321 - BB2322 intergenic region; (BPP) BPP1253 - BPP1254 intergenic region	1409	1	1	1	1	1	1	1	1	1	1	1	1	1	1	1	1	1	1	1	1	1	1	1	1	1	1	1	1	0	0	0	0	0	0	0	0	0	0	0	0	0	0	0	0	0	0	0
5377	5377 BB2322, BPP1254 | | (BB, BPP) hypothetical protein	1410	1	1	1	1	1	1	1	1	1	1	1	1	1	1	1	1	1	1	1	1	1	1	1	1	1	1	1	1	0	0	0	0	0	0	0	0	0	0	0	0	0	0	0	0	0	0	0
	RD15 end	1410.5
2179	2179 BB2323, BPP1255, BP2629 | | (BB, BPP) putative transcriptional regulator ; (BP) Pseudogene	1411	1	1	1		1	1	1	1	1	1	1	1	1	1	1	1	1	1	1	1	1	1	1	1	1	1	1	1			1	1	1		1	1	1	1	1	1	1	1	1	1		1	1
2178	2178 BB, BPP, BP | | (BB) BB2323 - BB2424 intergenic region; (BPP) BPP1255 - BPP1256 intergenic region; (BP) BP2627 - BP2629 intergenic region	1412	1				1	1	1	1	1	1	1	1	1	1	1	1	1	1	1	1	1	1	1	1	1	1	1	1	1		1	1	1		1	1		1	1	1	1	1	1	1		1
3642	3642 BB, BPP, BP | | (BB) BB2323 - BB2424 intergenic region; (BPP) BPP1255 - BPP1256 intergenic region; (BP) BP2627 - BP2629 intergenic region	1413						1	1		1	1	1		1					1			1	1	1		1						1	1			1	1						1
1224	1224 BB2324, BPP1256, BP2627 | | (BP) Pseudogene; (BB, BPP) autotransporter	1414	1	1	1	1	1	1	1	1	1	1	1	1	1	1	1	1	1	1	1	1	1	1	1	1	1	1	1	1	1	0	1	1	1	1	1	1	1	1	1	1	1	1	1	1	1	1	1
1225	1225 BB2324, BPP1256, BP2627 | | (BP) Pseudogene; (BB, BPP) autotransporter	1415	1	1	1	1	1	1	1	1	1	1	1	1	1	1	1	1	1	1	1	1	1	1	1	1	1	1	1	1	1	1	1	1	1		1	1	1	1	1	1	1	1	1	1	1	1	1
3493	3493 BB2325, BPP1257, BP2626 | | (BB, BPP, BP) conserved hypothetical protein	1416	1	1					1	1	1	1	1	1	1	1	1	1	1	1	1	1	1	1	1	1	1	1	1	1		1	1	1	1			1		1	1	1	1	1	1	1	1	1	1
1226	1226 BB2326, BPP1258, BP2625 | guaB | (BB, BPP, BP) inosine-5'-monophosphate dehydrogenase	1417	1	1	1	1	1	1	1	1	1	1	1	1	1	1	1	1	1	1	1	1	1	1	1	1	1	1	1	1	1	1	1	1	1	1	1	1	1	1	1	1	1	1	1	1	1	1	1
1227	1227 BB2327, BPP1259, BP2624 | guaA | (BB, BPP, BP) GMP synthase [glutamine-hydrolyzing]	1418	1	1	1	1	1	1	1	1	1	1	1	1	1	1	1	1	1	1	1	1	1	1	1	1	1	1	1	1	1	1	1	1	1	1	1	1	1	1	1	1	1	1	1	1	1	1	1
	RD16	1418.5
6067	6067 BPP1260 | | (BPP) putative phage protein	1419	1	1	1	1	1	1	1	1	1	1	1	1	1	1	1	1	1	1	1	1	1	1	1	1	1	1	1	1	0	0	1	0	1	0	0	0	1	1	1	1	1	1	1	0	1	1	1
6068	6068 BPP1261 | yeeA | (BPP) Pseudogene	1420	1	1	1	1	1	1	1	1	1	1	1	1	1	1	1	1	1	1	1	1	1	1	1	1	1	1	1	1	0	0	0	0	0	0	0	0	0	0	0	0	0	0	0	0	0	0	0
6069	6069 BPP1263 | | (BPP) hypothetical protein	1421	1	1	1	1	1	1	1	1	1	1	1	1	1	1	1	1	1	1	1	1	1	1	1	1	1	1	1	1	0		0	0	0	0	0	0	0	0	0	0	0	0	0		1
6070	6070 BPP1264 | yeeB | (BPP) conserved hypothetical protein	1422	1	1	1	1	1	1	1	1	1	1	1	1	1	1	1	1	1	1	1	1	1	1	1	1	1	1	1	1	1	1	1	1	1	1	1	1	1	1	1	1	1	1	1	1	1	1	1
6071	6071 BPP1265 | yeeC | (BPP) conserved hypothetical protein	1423	1	1	1	1	1	1	1	1	1	1	1	1	1	1	1	1	1	1	1	1	1	1	1	1	1	1	1	1		0	0	0	1		0	0	0	1	1	1	0	0	0				1
6072	6072 BPP1267 | | (BPP) hypothetical protein	1424	1	1	1	1	1	1	1	1	1	1	1	1	1	1	1	1	1	1	1	1	1	1	1	1	1	1	1	1	0	0	0	0	0	0	0	0	0	0	0	0	0	0	0	0		0	0
	RD16 end	1424.5
1232	1232 BB2329, BPP1268, BP2621 | | (BB, BPP, BP) putative TetR-family transcriptional regulator	1425	1	1			1	1	1	1		1	1		1	1	1	1		1	1	1		1				1	1	1		1	1	1			1	1	1	1		1	1	1	1			1	1
1233	1233 BB2330, BPP1269, BP2620 | | (BB, BPP, BP) probable membrane efflux protein	1427	1	1	1	1	1	1	1	1	1	1	1	1	1	1	1	1	1	1	1	1	1	1	1	1	1	1	1	1			1	1	1		1	1	1	1	1	1	1	1	1	1	1
7806	7806 BB2330, BPP1269, BP2620 | | (BB, BPP, BP) probable membrane efflux protein	1428	1	1	1	1	1	1	1	1	1	1	1	1	1	1	1	1	1	1	1	1	1	1	1	1	1	1	1	1	1	1	1	1	1	1	1	1	1	1	1	1	1	1	1	1	1	1	1
5376	5376 BB2331, BPP1270 | | (BB, BPP) putative membrane protein	1429	1	1	1	1	1	1	1	1	1	1	1	1	1	1	1	1	1	1	1	1	1	1	1	1	1	1	1	1	1	0	1	1	1	1	1	1	1	1	1	1	1	1	1	1	1	1	1
5375	5375 BB2331, BPP1270 | | (BB, BPP) putative membrane protein	1430						1	1		1	1	1	1	1	1	1		1	1	1	1	1	1	1		1	1	1	1			1	1	1					1	1	1		1
7807	7807 BB2332, BPP1271 | | (BB, BPP) putative transcriptional regulator	1431	1	1	1	1	1	1	1	1	1	1	1	1	1	1	1	1	1	1	1	1	1	1	1	1	1	1	1	1	1	1	1	1	1	1	1	1	1	1	1	1	1	1	1	1	1	1	1
1234	1234 BB2333, BPP1272, BP2619 | | (BB, BPP) putative C4-dicarboxylate transporter ; (BP) Pseudogene	1432	1	1	1	1	1	1	1	1	1	1	1	1	1	1	1	1	1	1	1	1	1	1	1	1	1	1	1	1	1	1	1	1	1	1	1	1	1	1	1	1	1	1	1	1	1	1	1
3526	3526 BB2333, BPP1272, BP2619 | | (BB, BPP) putative C4-dicarboxylate transporter ; (BP) Pseudogene	1433	1	1	1	1	1	1	1	1	1	1	1	1	1	1	1	1	1	1	1	1	1	1	1	1	1	1	1	1	1	1	1	1	1	1	1	1	1	1	1	1	1	1	1	1	1	1	1
6073	6073 BPP1273 | | (BPP) putative glutatione S-transferase	1434		1	1				1	1	1	1	1		1		0			1	1	1	1	1	1	1	1	1	1	1			0	0								0
1243	1243 BB2338, BPP1274, BP2611 | | (BP) Pseudogene; (BB, BPP) probable transcriptional regulator	1435	1	1	1	1	1	1	1	1	1	1	1	1	1	1	1	1	1	1	1	1	1	1	1	1	1	1	1	1		1	1	1	1		1	1	1	1	1	1	1	1	1	1	1	1	1
3067	3067 BB2339, BPP1275, BP2610 | | (BB, BPP, BP) putative solute transport protein	1436	1	1	1	1	1	1	1	1	1	1	1	1	1	1	1	1	1	1	1	1	1	1	1	1	1	1	1	1	1	1	1	1	1	1	1	1	1	1	1	1	1	1	1	1	1	1	1
1244	1244 BB2340, BPP1276, BP2609 | | (BB, BPP, BP) conserved hypothetical protein	1437		1							1	1	1		1					1	1	1	1	1	1	1	1	1	1				1	1	1					1	1	1	1	1
5370	5370 BB2341, BPP1277 | | (BB, BPP) probable AraC-family transcriptional regulator	1438	1	1	1	1	1	1	1	1	1	1	1	1	1	1	1	1	1	1	1	1	1	1	1	1	1	1	1	1	1	1	1	1	1	1	1	1	1	1	1	1	1	1	1	1	1	1	1
5369	5369 BB2342, BPP1278 | | (BB, BPP) putative exported protein	1439	1	1	1	1	1	1	1	1	1	1	1	1	1	1	1	1	1	1	1	1	1	1	1	1	1	1	1	1	1	1	1	1	1	1	1	1	1	1	1	1	1	1	1	1	1	1	1
5368	5368 BB2343, BPP1279 | | (BB, BPP) conserved hypothetical protein	1440	1	1	1	1	1	1	1	1	1	1	1	1	1	1	1	1	1	1	1	1	1	1	1	1	1	1	1	1	1	1	1	1	1	1	1	1	1	1	1	1	1	1	1	1	1	1	1
5367	5367 BB2344, BPP1279A | | (BB) putative exported protein ; (BPP) putative exported (partial)	1441	1	1	1	1	1	1	1	1	1	1	1	1	1	1	1	1	1	1	1	1	1	1	1	1	1	1	1	1	1	1	1	1	1	1	1	1	1	1	1	1	1	1	1	1	1	1	1
5364	5364 BB2345, BPP1280 | | (BB) putative exported protein ; (BPP) putative exported protein (partial)	1442	1	1		1	1	1	1	1	1	1	1	1	1	1	1	1	1	1	1	1	1	1	1	1	1	1	1	1	1	1	1	1	1	1	1	1	1	1	1	1	1	1	1	1		1	1
5365	5365 BB2345, BPP1280 | | (BB) putative exported protein ; (BPP) putative exported protein (partial)	1443	1	1	1	1	1	1	1	1	1	1	1	1	1	1	1	1	1	1	1	1	1	1	1	1	1	1	1	1	1	1	1	1	1	1	1	1	1	1	1	1	1	1	1	1	1	1	1
5363	5363 BB2346, BPP1281 | | (BB, BPP) putative acyl-CoA transferase/carnitine dehydratase	1444	1	1	1		1	1	1	1	1	1	1	1	1	1	1	1	1	1	1	1	1	1	1	1	1	1	1	1	1	1	1	1	1	1	1	1		1	1	1	1	1	1	1	1	1	1
5362	5362 BB2347, BPP1282 | | (BB) conserved hypothetical protein ; (BPP) Pseudogene	1445	1	1	1	1	1	1	1	1	1	1	1	1	1	1	1	1	1	1	1	1	1	1	1	1	1	1	1	1	1	1	1	1	1	1	1	1	1	1	1	1	1	1	1	1	1	1	1
5360	5360 BB2348, BPP1283 | | (BB, BPP) conserved hypothetical protein	1446	1	1	1	1	1	1	1	1	1	1	1	1	1	1	1	1	1	1	1	1	1	1	1	1	1	1	1	1	1	1	1	1	1	1	1	1	1	1	1	1	1	1	1	1	1	1	1
5361	5361 BB2349, BPP1284 | | (BB, BPP) putative 2-pyrone-4,6-dicarboxylic acidhydrolase	1447	1	1	1	1	1	1	1	1	1	1	1	1	1	1	1	1	1	1	1	1	1	1	1	1	1	1	1	1	1	1	1	1	1	1	1	1	1	1	1	1	1	1	1	1	1	1	1
5358	5358 BB2350, BPP1285 | | (BB, BPP) conserved hypothetical protein	1448	1	1	1	1	1	1	1	1	1	1	1	1	1	1	1	1	1	1	1	1	1	1	1	1	1	1	1	1	1	1	1	1	1	1	1	1	1	1	1	1	1	1	1	1	1	1	1
5359	5359 BB2350, BPP1285 | | (BB, BPP) conserved hypothetical protein	1449	1	1		1	1	1	1	1	1	1	1	1	1	1	1	1	1	1	1	1	0	1	1	1	1	1	1	1	1	1	1	1	1	1	1			1	1	1	1	1	1	1	1	1	1
5356	5356 BB2351, BPP1286 | gabG | (BB, BPP) succinate-semialdehyde dehydrogenase [NADP+]	1450	1	1	1	1	1	1	1	1	1	1	1	1	1	1	1	1	1	1	1	1	1	1	1	1	1	1	1	1		1	1	1	1		1	1	1	1	1	1	1	1	1	1	1	1	1
5357	5357 BB2351, BPP1286 | gabG | (BB, BPP) succinate-semialdehyde dehydrogenase [NADP+]	1451	1	1	1	1	1	1	1	1	1	1	1	1	1	1	1	1	1	1	1	1	1	1	1	1	1	1	1	1	1	1	1	1	1		1	1	1	1	1	1	1	1	1	1	1	1	1
5355	5355 BB2352, BPP1287 | | (BB) probable LysR-family transcription regulator ; (BPP) Pseudogene	1452	1	1	1	1	1	1	1	1	1	1	1	1	1	1	1	1	1	1	1	1	1	1	1	1	1	1	1	1	1	1	1	1	1	1	1	1	1	1	1	1	1	1	1	1	1	1	1
5354	5354 BB2353, BPP1288 | | (BB, BPP) conserved hypothetical protein	1453	1	1	1	1	1	1	1	1	1	1	1	1	1	1	1	1	1	1	1	1	1	1	1	1	1	1	1	1	1	1	1	1	1		1	1	1	1	1	1	1	1	1	1	1	1	1
5353	5353 BB2353, BPP1288 | | (BB, BPP) conserved hypothetical protein	1454	1	1	1	1	1	1	1	1	1	1	1	1	1	1	1	1	1	1	1	1	1	1	1	1	1	1	1	1	1	1	1	1	1	1	1	1	1	1	1	1	1	1	1	1	1	1	1
5352	5352 BB2354, BPP1289 | | (BB, BPP) putative exported protein	1455	1	1	1	1	1	1	1	1	1	1	1	1	1	1	1	1	1	1	1	1	1	1	1	1	1	1	1	1			1	1	1		1	1	1	1	1	1	1	1	1	1	1	1	1
1245	1245 BB2355, BPP1290, BP2607 | | (BB, BPP, BP) putative membrane protein	1456	1	1	1	1	1	1	1	1	1	1		1	1	1	1	1	1	1	1		1				1	1		1	1	1	1		1	1	1	1	1	1		1	1	1	1	1	1	1	1
3068	3068 BB2356, BPP1291, BP2599 | | (BPP, BP) putative GntR-family transcriptional regulator ; (BB) Pseudogene	1457	1	1	1	1	1	1	1	1	1	1	1	1	1	1	1	1	1	1	1	1	1	1	1	1	1	1	1	1	1	1	1	1	1	1	1	1	1	1	1	1	1	1	1	1	1	1	1
1253	1253 BB2356, BPP1291, BP2599 | | (BPP, BP) putative GntR-family transcriptional regulator ; (BB) Pseudogene	1458	1	1	1		1	1	1	1	1	1	1	1	1	1	1	1	1	1	1	1	1	1	1	1	1	1	1	1			1	1	1		1	1	1	1	1	1	1	1	1
3494	3494 BB2357, BPP1292, BP2598 | | (BB, BPP, BP) conserved hypothetical protein	1459	1						1	1	1	1	1	1	1	1	1	1	1	1	1	1	1	1	1	1	1	1	1	1			1	1	1					1	1	1	1	1			1	1
1255	1255 BB2358, BPP1293, BP2597 | | (BB, BPP, BP) putative membrane transport protein	1460	1	1	1	1	1	1	1	1	1	1	1	1	1	1	1	1	1	1	1	1	1	1	1	1	1	1	1	1	1	1	1	1	1	1	1	1	1	1	1	1	1	1	1	1	1	1	1
2180	2180 BB2359, BPP1294, BP2596 | | (BB, BPP, BP) conserved hypothetical protein	1461	1	1	1	1	1	1	1	1	1	1	1	1	1	1	1	1	1	1	1	1	1	1	1	1	1	1	1	1	1	1	1	1	1	1	1	1	1	1	1	1	1	1	1	1		1	1
1256	1256 BB2360, BPP1295, BP2595 | | (BP) Pseudogene; (BB, BPP) putative peptidase	1462	1	1	1		1	1	1	1	1	1	1	1	1	1	1	1	1	1	1	1	1	1	1	1	1	1	1	1			1	1	1		1	1	1	1	1	1	1	1		1	1
1257	1257 BB2360, BPP1295, BP2595 | | (BP) Pseudogene; (BB, BPP) putative peptidase	1463	1	1	1	1	1	1	1	1	1	1	1	1	1	1	1	1	1	1	1	1	1	1	1	1	1	1	1	1	1		1	1	1	1	1	1	1	1	1	1	1	1	1	1	1	1	1
1258	1258 BB2361, BPP1296, BP2594 | | (BB, BPP, BP) ABC transport protein, solute binding component	1464	1	1	1	1	1	1	1	1	1	1	1	1	1	1	1	1	1	1	1	1	1	1	1	1	1	1	1	1	1	1	1	1	1	1	1	1	1	1	1	1	1	1	1	1	1	1	1
1259	1259 BB2362, BPP1297, BP2593 | | (BB, BPP, BP) ABC transport protein inner membrane component	1465	1	1	1	1	1	1	1	1	1	1	1	1	1	1	1	1	1	1	1	1	1	1	1	1	1	1	1	1	1	1	1	1	1	1	1	1	1	1	1	1	1	1	1	1	1	1	1
1260	1260 BB2363, BPP1298, BP2592 | | (BB, BP) ABC transport protein inner membrane component ; (BPP) Pseudogene	1466	1	1	1	1	1	1	1	1	1	1	1	1	1	1	1	1	1	1	1	1	1	1	1	1	1	1	1	1	1	1	1	1	1	1	1	1	1	1	1	1	1	1	1	1	1	1	1
1261	1261 BB2364, BPP1299, BP2591 | | (BB, BPP, BP) ABC transport protein, ATP-binding component	1467	1	1	1	1	1	1	1	1	1	1	1	1	1	1	1	1	1	1	1	1	1	1	1	1	1	1	1	1			1	1	1		1	1	1	1	1	1	1	1	1	1	1
3571	3571 BB2365, BPP1300, BP2590 | | (BB, BPP, BP) putative LacI-family transcriptional regulator	1468	1						1		1	1	1	1	1	1	1	1	1	1	1	1	1	1	1	1	1	1	1	1	1		1	1	1					1	1	1	1	1
3401	3401 BB2366, BPP1301, BP2589 | | (BB, BPP, BP) putative DNA-binding protein	1469	1	1	1	1	1	1	1	1	1	1	1	1	1	1	1	1	1	1	1	1	1	1	1	1	1	1	1	1			1	1	1		1	1	1	1	1	1	1	1	1	1	1
7808	7808 BB2367, BPP1302, BP2588 | | (BP) Pseudogene; (BB, BPP) putative regulatory protein	1470	1	1	1	1	1	1		1	1	1		1	1		1	1	1	1	1	1	1	1		1	1		1	1	1	1	1	1	1		1	1	1	1	1	1	1	1	1	1	1	1	1
7809	7809 BB2368, BPP1303 | | (BB, BPP) putative membrane protein	1471	1	1		1	1	1	1	1	1	1		1	1	1	1	1	1	1	1	1		1	1	1	1	1	1	1		1	1	1	1		1	1		1	1	1		1		1	1	1	1
7810	7810 BB2369, BPP1304 | | (BB, BPP) conserved hypothetical protein	1472	1	1	1	1	1	1	1	1	1	1	1	1	1	1	1	1	1	1	1	1	1	1	1	1	1	1	1	1			1	1	1		1	1	1	1	1	1	1	1	1
7811	7811 BB2370, BPP1305 | | (BB, BPP) putative (R)-specific enoyl-CoA hydratase	1473	1	1	1	1		1	1	1	1	1	1	1	1	1	1	1	1	1	1	1		1			1	1	1	1			1	1	1		1	1	1	1		1	1	1
6074	6074 BB2371, BPP1306 | | (BB, BPP) putative exported protein	1474	1	1	1	1	1	1	1	1	1	1	1	1	1	1	1	1	1	1	1	1	1	1	1	1	1	1	1	1	1	1	1	1	1	1	1	1	1	1	1	1	1	1	1	1	1	1	1
7812	7812 BB2372, BPP1307 | | (BB, BPP) probable GntR-family transcriptional regulator	1475	1	1	1	1	1	1	1	1	1	1	1	1	1	1	1	1	1	1	1	1	1	1	1	1	1	1	1	1	1	1	1	1	1		1	1	1	1	1	1	1	1	1	1	1	1	1
7813	7813 BB2373, BPP1308 | | (BB, BPP) putative exported protein	1476	1	1	1	1	1	1	1	1	1	1	1	1	1	1	1	1	1	1	1	1	1	1	1	1	1	1	1	1	1		1	1	1	1	1	1	1	1	1	1	1	1	1	1	1	1	1
7814	7814 BB2374, BPP1309 | | (BB, BPP) putative malate/L-lactate dehydrogenase	1477	1	1	1	1	1	1	1	1	1	1	1	1	1	1	1	1	1	1	1	1	1	1	1	1	1	1	1	1	1	1	1	1	1	1	1	1	1	1	1	1	1	1	1	1	1	1	1
7815	7815 BB2375, BPP1310 | | (BB, BPP) putative FAD dependent oxidoreductase	1478	1	1	1	1	1	1	1	1	1	1	1	1	1	1	1	1	1	1	1	1	1	1	1	1	1	1	1	1	1	1	1	1	1	1	1	1	1	1	1	1	1	1	1	1	1	1	1
7816	7816 BB2376, BPP1311 | proC | (BB, BPP) pyrroline-5-carboxylate reductase	1479	1	1	1	1	1	1	1	1	1	1	1	1	1	1	1	1	1	1	1	1	1	1	1	1	1	1	1	1	1	1	1	1	1	1	1	1	1	1	1	1	1	1	1	1	1	1	1
7817	7817 BB2377, BPP1312 | | (BB, BPP) probable GntR-family transcriptional regulator	1480	1	1		1	1	1	1	1	1	1	1	1	1	1	1	1	1	1	1	1	1	1	1	1	1	1	1	1	1	1	1	1	1	1	1	1	1	1	1	1	1	1	1	1	1	1	1
7818	7818 BB2378, BPP1313 | | (BB, BPP) putative phage-related protein	1481	1			1			1		1	1	1	1	1	1	1	1	1	1	1	1	1	1	1	1	1	1	1	1			1	1						1	1	1	1	1	1			1	1
7819	7819 BB2379, BPP1314 | | (BPP) Pseudogene; (BB) probable outer membrane efflux protein	1482	1	1	1	1	1	1	1	1	1	1	1	1	1	1	1	1	1	1	1	1	1	1		1	1	1	1	1	1	1	1	1	1	1	1	1	1	1	1	1	1	1	1	1	1	1	1
7820	7820 BB2380, BPP1315 | | (BB) putative membrane protein ; (BPP) Pseudogene	1483	1	1	1		1	1	1	1	0	1	1		1	1	1	1	1	1	1	1			1				1		1	1	1	1			1	1	1	1		1		1
7821	7821 BB2381, BPP1316 | | (BB, BPP) putative membrane protein	1484	1	1	1	1	1	1	1	1	1	1	1	1	1	1	1	1	1	1	1	1	1	1	1	1	1	1	1	1		1	1	1	1	1	1	1	1	1	1	1	1	1	1	1	1	1	1
7822	7822 BB2382, BPP1317 | | (BB) probable ABC transporter ATP-binding protein ; (BPP) Pseudogene	1485	1	1	1	0	0	0	1	1	0	1	1	1	1	1	1	1	1	1	1	0	1	1	1	1	1	0	1	1		1	1	1	1		1	1	1	1	1	1	1	1	1		1
7823	7823 BB2383, BPP1318 | | (BB, BPP) putative HlyD-family secretion protein	1486	1	1	1		1	1	1	1		1		1	1	1	1	1	1	1	1	1		1	1		1	1		1		1	1	1	1		1	1	1	1	1	1	1	1	1
7824	7824 BB2384, BPP1319 | | (BB, BPP) putative TetR-family transcriptional regulator	1487	1	1	1	1	1	1	1	1	1	1	1	1	1	1	1	1	1	1	1	1	1	1	1	1	1	1	1	1			1	1	1	1	1	1	1	1	1	1	1	1	1	1	1	1
7825	7825 BB2385, BPP1320 | | (BB, BPP) hypothetical protein	1488	1	1	1	1	1	1	1	1	1	1	1	1	1	1	1	1	1	1	1	1	1	1	1	1	1	1	1	1	1	1	1	1	1		1	1	1	1	1	1	1	1	1	1	1	1
3507	3507 BB2387, BPP1322, BP2158 | | (BB, BPP, BP) putative sigma-54-dependent transcriptional regulator	1490	1	1	1	1	1	1	1	1	1	1	1	1	1	1	1	1	1	1	1	1	1	1	1	1	1	1	1	1			1	1	1		1	1	1	1	1	1	1	1	1	1	1
2452	2452 BB2388, BPP1323, BP2157 | acoD | (BB, BPP, BP) aldehyde dehydrogenase	1491	1	1	1	1	1	1	1	1	1	1	1	1	1	1	1	1	1	1	1	1	1	1	1	1	1	1	1	1	1	1	1	1	1	1	1	1	1	1	1	1	1	1	1	1	1	1	1
2451	2451 BB2389, BPP1324, BP2156 | | (BB, BPP, BP) conserved hypothetical protein	1492	1	1	1	1	1	1	1	1	1	1	1	1	1	1	1	1	1	1	1	1	1	1	1	1	1	1	1	1	1	1	1	1	1	1	1	1	1	1	1	1	1	1	1	1	1	1	1
2450	2450 BB2390, BPP1325, BP2154 | | (BPP) Pseudogene; (BB) putative LysR-family transcriptional regulator ; (BP) Pseudogene	1493	1	1	1	1	1	1	1	1	1	1	1	1	1	1	1	1	1	1	1	1	1	1	1	1	1	1	1	1	1	1	1	1	1	1	1	1	1	1	1	1	1	1	1	1	1	1	1
3309	3309 BB2390, BPP1325, BP2154 | | (BPP, BP) Pseudogene; (BB) putative LysR-family transcriptional regulator	1494	1	1	1	1	1	1	1	1	1	1	1	1	1	1	1	1	1	1	1	1	1	1	1	1	1	1	1	1		1	1	1	1		1	1	1	1	1	1	1	1	1	1	1	1	1
3308	3308 BB2391, BPP1326, BP2153 | | (BB, BPP, BP) putative exported protein	1495	1	1	1	1	1	1	1	1	1	1	1	1	1	1	1	1	1	1	1	1	1	1	1	1	1	1	1	1		1	1	1	1	1	1	1	1	1	1	1	1	1	1	1	1	1	1
2449	2449 BB2392, BPP1327, BP2152 | | (BB, BPP, BP) putative lysR-family transcriptional regulator	1496	1	1	1	1	1	1	1	1	1	1	1	1	1	1	1	1	1	1	1	1	1	1	1	1	1	1	1	1	1	1	1	1	1	1	1	1	1	1	1	1	1	1	1	1	1	1	1
3606	3606 BB2393, BPP1328, BP2151 | | (BB, BPP, BP) putative oxidoreductase	1497	1	1	1	1	1	1	1	1	1	1	1	1	1	1	1	1	1	1	1	1	1	1	1	1	1	1	1	1	1		1	1	1		1	1	1	1	1	1	1	1	1	1	1	1
2448	2448 BB2394, BPP1329, BP2150 | | (BB, BPP, BP) conserved hypothetical protein	1498	1	1	1	1	1	1	1	1	1	1	1	1	1	1	1	1	1	1	1	1	1	1	1	1	1	1	1	1	1	1	1	1	1	1	1	1	1	1	1	1	1	1	1	1	1	1	1
2447	2447 BB2395, BPP1330, BP2149 | | (BB, BP) putative AraC-family transcriptional regulator; (BPP) Pseudogene	1499	1	1	1	1	1	1	1	1	1	1	1	1	1	1	1	1	1	1	1	1	1	1	1	1	1	1	1	1	1	1	1	1	1	1	1	1	1	1	1	1	1	1	1	1		1	1
2110	2110 BB2396, BPP1331, BP2148 | | (BB, BPP, BP) conserved hypothetical protein	1500	1			1	1	1	1	1	1	1	1	1	1	1	1	1	1	1	1	1	1	1	1	1	1	1	1	1		1	1	1	1	1			1	1	1	1	1	1	1	1	1	1	1
2446	2446 BB2399, BPP1333, BP2146 | | (BB, BPP, BP) conserved hypothetical protein	1502	1	1			1	1	1	1	1	1		1		1	1	1		1	1	1								1	1	1	1	1		1	1	1		1		1	1	1				1	1
2445	2445 BB2400, BPP1334, BP2145 | | (BB, BPP, BP) putative ArsR-family transcriptional regulator	1503	1	1	1	1	1	1	1		1	1		1	1	1	1	1	1	1	1	1	1	1	1		1	1	1	1	1	1	1	1		1	1	1	1	1	1	1	1	1	1	1	1	1	1
3306	3306 BB2401, BPP1335, BP2144 | | (BB, BPP, BP) conserved hypothetical protein	1504	1	1	1		1	1	0	1	1	1	1	1	1	1	1	1	1	1	1	1	1	1	1	1	1	1	1	1	1	1	1	1	1		1	0	1	1	1	1	1	1	1		1	1
3305	3305 BB2402, BPP1336, BP2143 | | (BB, BPP, BP) putative sulfate transporter	1505	1	1	1	1	1	1	1	1	1	1	1	1	1	1	1	1	1	1	1	1	1	1	1	1	1	1	1	1		1	1	1	1	1	1	1	1	1	1	1	1	1	1	1	1	1	1
3304	3304 BB2403, BPP1337, BP2142 | | (BB, BPP, BP) putative GntR-family transcriptional regulator	1506	1	1	1	1	1	1	1	1	1	1	1	1	1	1	1	1	1	1	1	1	1	1	1	1	1	1	1	1	1	1	1	1	1	1	1	1	1	1	1	1	1	1	1	1	1	1	1
3303	3303 BB, BPP, BP | | (BB) BB2403 - BB2404 intergenic region; (BPP) BPP1337 - BPP1338 intergenic region; (BP) BP2141 - BP2142 intergenic region	1507	1	1	1	1	1	1	1	1	1	1	1	1	1	1	1	1	1	1	1	1	1	1	1	1	1	1	1	1	1		1	1	1		1	1	1	1	1	1	1	1	1	1	1	1	1
2444	2444 BB2404, BPP1338, BP2141 | | (BB, BPP, BP) putative exported protein	1508	1	1	1	1	1	1	1	1	1	1	1	1	1	1	1	1	1	1	1	1	1	1	1	1	1	1	1	1			1	1	1		1	1	1	1	1	1	1	1	1	1	1
3480	3480 BB2405, BPP1339, BP2140 | | (BB, BPP, BP) putative membrane protein	1509	1	1	1	1	1	1	1	1	1	1	1	1	1	1	1	1	1	1	1	1	1	1	1	1	1	1	1	1		1	1	1	1		1	1	1	1	1	1	1	1	1	1	1	1	1
2443	2443 BB2406, BPP1340, BP2139 | | (BB, BPP, BP) putative lipoprotein	1510	1	1			1	1	1		1	1	1	1	1	1	1	1	1	1	1	1	1	1	1	1	1	1	1	1	1	1	1	1	1			1		1	1	1	1	1	1	1		1	1
2442	2442 BB2407, BPP1341, BP2138 | | (BB, BPP, BP) putative ABC-transporter membrane-spanning ATP-binding component	1511	1	1	1	1	1	1	1	1	1	1	1	1	1	1	1	1	1	1	1	1	1	1	1	1	1	1	1	1	1	1	1	1	1	1	1	1	1	1	1	1	1	1	1	1	1	1	1
7827	7827 BB2408, BPP1342, BP2136 | | (BB, BPP) putative acetyltransferase ; (BP) Pseudogene	1512	1	1	1	1	1	1	1	1	1	1	1	1	1	1	1	1	1	1	1	1	1	1	1	1	1	1	1	1	1	1	1	1	1	1	1	1	1	1	1	1	1	1	1	1	1	1	1
7828	7828 BB2409, BPP1343 | | (BB, BPP) putative membrane protein	1513	1	1	1	0	1	1	1	1	0	1	1	1	1	1	1	1	1	1	1	1	1	1	1	1	1	1	1	1		1	1	1	1	1	1	1	1	1	0	1	1	0	1		1	1
2021	2021 BB2410, BPP1344, BP2134 | | (BB, BPP, BP) conserved hypothetical protein	1514	1	1	1	0	1	1	1	1	1	1	1	1	1	1	1	1	0	0	1	1	1	1	1	1	1	1	1	1	1	1	1	1	1	1	1	1	1	1	1	1	1	1	1	1	1	1	1
	single gene variant 17	1514.5
2020	2020 BB2411, BPP1345, BP2133 | | (BB, BPP, BP) putative transmembrane efflux protein	1515	1	1	1	1	1	1	1	1	1	1	1	1	1	1	1	1	1	1	1	1	1	1	1	1	1	1	1	1	0	0	0	1	1	0	0	1	1	0	0	1	1	0	1	1	1	1	1
2019	2019 BB2412, BPP1346, BP2132 | | (BB, BPP, BP) conserved hypothetical protein	1516	1	1	1	1	1	1	1	1	1	1	1	1	1	1	1	1	1	1	1	1	1	1	1	1	1	1	1	1			1	1	1		1	1	1	1	1	1	1	1	1	1	1
3213	3213 BB2413, BPP1347, BP2131 | | (BB, BPP, BP) conserved hypothetical protein	1517	1	1	1	1	1	1	1	1	1	1	1	1	1	1	1	1	1	1	1	1	1	1	1	1	1	1	1	1	1	1	1	1	1	1	1	1	1	1	1	1	1	1	1	1	1	1	1
	single gene variant 18	1517.5
2216	2216 BB2414, BPP1348, BP2130 | | (BB, BPP, BP) conserved hypothetical protein	1518	1	1	1	0	0	0	1	1	0	1	1	0	1	1	1	1	1	1	1	0	1	1	1	1	1	0	1	0			0	1	0		1	1	1	1	1	1	0	0	1	1	1
2018	2018 BB2414, BPP1348, BP2130 | | (BB, BPP, BP) conserved hypothetical protein	1519	1	1			1		1	1	1	1	1	1	1	1	1	1	1	1	1	1	1	1	1	1	1	1	1	1			1	1	1		1	1	1	1	1	1	1	1	1		1
3212	3212 BB2415, BPP1349, BP2129 | | (BB, BPP, BP) putative araC-family transcriptional regulator	1520	1	1	1	1	1	1	1	1	1	1	1	1	1	1	1	1	1	1	1	1	1	1	1	1	1	1	1	1	1	1	1	1	1	1	1	1	1	1	1	1	1	1	1	1	1	1	1
3211	3211 BB2416, BPP1350, BP2128 | | (BB, BPP, BP) conserved hypothetical protein	1521	1	1			1	1	1	1	1	1	1	1	1	1	1	1	1	1	1	1	1	1	1	1	1	1	1	1	1	1	1	1	1		1	1		1	1	1	1	1	1	1	1	1	1
3210	3210 BB2416, BPP1350, BP2128 | | (BB, BPP, BP) conserved hypothetical protein	1522	1	1	1	1	1	1	1	1	1	1	1	1	1	1	1	1	1	1	1	1	1	1	1	1	1	1	1	1	1	1	1	1	1	1	1	1	1	1	1	1	1	1	1	1	1	1	1
	single gene variant 19	1522.5
3117	3117 BB2417, BPP1351, BP2127 | | (BB, BPP, BP) putative exported oxidoreductase subunit	1523	1	1	1	0	0	1	1	0	0	1	1	0	1	1	1	0	0	0	0	1	1	1	1	1	1	1	1	1	1	1	1	1	1		1	1	1	1	0	0	1	0	1	1	1	1	1
1496	1496 BB2418, BPP1352, BP2126 | | (BB, BP) putative oxidoreductase subunit ; (BPP) Pseudogene	1524	1	1	1	1	1	1	1	1	1	1	1	1	1	1	1	1	1	1	1	1	1	1	1	1	1	1	1	1	1	1	1	1	1	1	1	1	1	1	1	1	1	1	1	1	1	1	1
7829	7829 BB2419, BPP1353, BP2125A | | (BB, BPP, BP) putative exported protein	1525	1	1	1	1	1	1	1	1	1	1	1	1	1	1	1	1	1	1	1	1	1	1	1	1	1	1	1	1	1	1	1	1	1	1	1	1	1	1	0	0	1	1	1	1	1	1	1
1488	1488 BB2420, BPP1354, BP2125 | | (BB, BPP, BP) putative lysR-family transcriptional regulator	1526	1	1	1	1	1	1	1	1	1	1	1		1	1	1	1	1	1	1	1	1		1		1		1	1	1		1	1	1		1	1	1	1		1	1	1	1	1	1	1	1
2771	2771 BB2421, BPP1355, BP2124 | | (BB, BPP, BP) conserved hypothetical protein	1527	1	1	1	1	1	1	1	1	1	1	1	1	1	1	1	1	1	1	1	1	1	1	1	1	1	1	1	1	1		1	1	1	1	1	1	1	1	1	1	1	1	1	1	1	1
3113	3113 BB2422, BPP1356, BP2123 | aroG | (BB, BPP) phospho-2-dehydro-3-deoxyheptonate aldolase, Phe-sensitive ; (BP) Pseudogene	1528	1	1	1	1	1	1	1	1	1	1	1	1	1	1	1	1	1	1	1	1	1	1	1	1	1	1	1	1			1	1	1		1	1	1	0	0	0	1	1	1	1	1	1	1
1470	1470 BB2423, BPP1357, BP2122 | | (BB, BPP) putative membrane protein ; (BP) Pseudogene	1529	1	1	1	1	1	1	1	1	1	1	1	1	1	1	1	1	1	1	1	1	1	1	1	1	1	1	1	1	1	1	1	1	1	1	1	1	1	1	1	1	1	1	1	1	1	1	1
1447	1447 BB2424, BPP1358, BP2120 | gor | (BB, BPP, BP) glutathione reductase	1530	1	1	1	1	1	1	1	1	1	1	1	1	1	1	1	1	1	1	1	1	1	1	1	1	1	1	1	1	1	1	1	1	1	1	1	1	1	1	1	1	1	1	1	1	1	1	1
1438	1438 BB2425, BPP1359, BP2119 | | (BB, BPP, BP) putative membrane protein	1531	1	1	1	1	1	1	1	1	1	1	1	1	1	1	1	1	1	1	1	1	1	0	1	1	1	1	1	1	1	1	1	1	1	1	1	1	1	1	1	1	1	1	1	1	1	1	1
7830	7830 BB2426, BPP1360 | | (BB, BPP) putative membrane protein	1532	1	1	1	1	1	1	1	1	1	1	1	1	1	1	1	1	1	1	1	1	1	1	1	1	1	1	1	1	1	1	1	1	1	1	1	1	1	1	1	1	1	1	1	1	1	1	1
7831	7831 BB2427, BPP1361 | | (BB, BPP) probable glutathione S-transferase	1533	1	1	1	1	1	1	1	1	1	1	1	1	1	1	1	1	1	1	1	1	1	1	1	1	1	1	1	1	1	1	1	1	1	1	1	1	1	1	1	1	1	1	1	1	1	1	1
7832	7832 BB2428, BPP1362 | | (BPP) Pseudogene; (BB) putative GntR-family transcriptional regulator	1534	1	1	1	1	1	1	1	1	1	1	1	1	1	1	1	1	1	1	1	1	1	1	1	1	1	1	1	1	1	1	1	1	1	1	1	1	1	1	1	1	1	1	1	1		1	1
7833	7833 BB2429, BPP1363 | | (BB, BPP) putative GNAT-family acetyltransferase	1535	1	1	1	1	1	1	1	1	1	1	1	1	1	1	1	1	1	1	1	1	1	1	1	1	1	1	1	1			1	1	1		1	1	1	1	1	1	1	1	1	1	1
7834	7834 BB2430, BPP1364 | | (BB, BPP) integral membrane protein	1536	1	1	1	1	1	1	1	1	1	1	1	1	1	1	1	1	1	1	1	1	1	1	1	1	1	1	1	1	1		1	1	1		1	1	1	1	1	1	1	1	1	1	1	1	1
7835	7835 BB2431, BPP1365 | | (BB, BPP) putative thioredoxin	1537	1	1	1	1	1	1	1	1	1	1	1	1	1	1	1	1	1	1	1	1	1	1	1	1	1	1	1	1		1	1	1	1	1	1	1	1	1	1	1	1	1	1	1	1	1	1
7836	7836 BB2432, BPP1366 | amaB | (BB, BPP) N-carbamoyl-L-amino acid amidohydrolase	1538	1	1		1	1	1	1	1	1	1	1	1	1	1	1	1	1	1	1	1	1	1	1	1	1	1	1	1	1	1	1	1	1	1	1	1	1	1	1	1	1	1	1	1	1	1	1
7837	7837 BB2433, BPP1367 | norM | (BB, BPP) multidrug resistance protein	1539	1	1			1	1	1	1	1	1	1	1	1	1	1	1	1	1	1	1	1	1	1	1	1	1	1	1			1	1	1		1	1	1	1	1	1	1	1	1	1	1	1
7838	7838 BB2434, BPP1368 | pckG, pck | (BB, BPP) phosphoenolpyruvate carboxykinase [GTP]	1540	1	1	1	1	1	1	1	1	1	1	1	1	1	1	1	1	1	1	1	1	1	1	1	1	1	1	1	1		1	1	1	1	1	1	1	1	1	1	1	1	1	1	1	1	1	1
7839	7839 BB2435, BPP1369 | | (BB, BPP) conserved hypothetical protein	1541	1				1	1	1	1	1					1	1			1	1	1											1	1			1	1	1	1		1	1	1
7840	7840 BB2436, BPP1370 | | (BB, BPP) conserved hypothetical protein	1542	1	1	1	1	1	1	1	1	1	1	1	1	1	1	1	1	1	1	1	1		1	1		1	1	1	1			1	1	1		1	1	1	1		1	1	1
7841	7841 BB2437, BPP1371 | | (BB, BPP) putative exported protein	1543	1	1	1	1	1	1	1	1	1	1	1	1	1	1	1	1	1	1	1	1	1	1	1	1	1	1	1	1	1	1	1	1	1	1	1	1	1	1	1	1	1	1	1	1	1	1	1
7842	7842 BB2438, BPP1372 | | (BB, BPP) probable 3-hydroxybutyryl-CoA dehydrogenase	1544	1	1	1		1	1	1	1	1	1	1	1	1	1	1	1	1	1	1	1	1	1	1	1	1	1	1	1	1	1	1		1		1	1	1	1	1	1	1	1	1	1	1	1	1
	RD17	1544.5
7843	7843 BB2439, BPP1373 | | (BB, BPP) probable LysR-family transcriptional regulator	1545	1	1	1	1	1	1	1	1	1	1	1	1	1	1	1	1	1	1	1	1	1	1	1	1	1	1	1	1	1	1	1	1	1		1	1	1	1	1	1	1	1	1	0	0	1
7844	7844 BB2440, BPP1374 | | (BB, BPP) putative membrane protein	1546	1	1	1	1	1	1	1	1	1	1	1	1	1	1	1	1	1	1	1	1	1	1	1	1	1	1	1	1	1	1	1	1	1	1	1	1	1	1	1	1	1	1	1	0	0	0	0
7845	7845 BB2441, BPP1375 | | (BB, BPP) putative membrane protein	1547	1	1	1	1	1	1	1	1	1	1	1	1	1	1	1	1	1	1	1	1	1	1	1	1	1	1	1	1	1		1	1	1		1	1	1	1	1	1	1	1	1		0	1	1
7846	7846 BB2442, BPP1376 | | (BB, BPP) putative extracellular solute-binding protein	1548	1	0	0	1	1	1	0	1	1	1	1	1	1	1	1	1	1	1	1	1	1	1	1	1	1	1	1	1		1	1	1	1		1	1	0	1	1	1	1	1	1			1
7847	7847 BB2443, BPP1377 | | (BB, BPP) conserved hypothetical protein	1549	1	1	1	1	1	1	1	1	1	1	1	1	1	1	1	1	1	1	1	1	1	1	1	1	1	1	1	1	1	1	1	1	1	1	1	1	1	1	1	1	1	1	1	1	1	1	1
7848	7848 BB2444, BPP1378 | | (BB, BPP) putative exported protein	1550	1	1	1	1	1	1	1	1	1	1	1	1	1	1	1	1	1	1	1	1	1	1	1	1	1	1	1	1			0	0	0		0	0	0	0	1	1	0	0	1	0	0	0	1
7849	7849 BB2445, BPP1379 | | (BB, BPP) probable dehydrogenase	1551	1	1			1	1	1	1	1	1	1	1	1	1	1	1		0	1	1	1	1	1	1	1	1	1	1			1	1	1		1	1	1	1	0	1	1	1	1
7850	7850 BB2446, BPP1380 | ilvD | (BB, BPP) dihydroxy-acid dehydratase	1552	1	1	1	1	1	1	1	1	1	1	1	1	1	1	1	1	1	1	1	1	1	1	1	1	1	1	1	1	1	1	1	1	1	1	1	1	1	1	1	1	1	1	1	1	1	1	1
7851	7851 BB2447, BPP1381 | | (BB, BPP) putative GntR-family transcriptional regulator	1553	1	1	1	1	1	1	1	1	1	1	1	1	1	1	1	1	1	1	1	1	1	1	1	1	1	1	1	1	1	1	1	1	1	1	1	1	1	1	1	1	1	1	1	0	0	0	0
7855	7855 BB2451, BPP1382 | | (BB, BPP) probable GntR-family transcriptional regulator	1554	1	1	1		1	1	1	1	1	1	1	1	1	1	1	1	1	1	1	1	1	1	1	1	1	1	1	1		1	1	1	1		1	1	1	1	1	1	1	1	1	0	1	1
7856	7856 BB2452, BPP1383 | ilvD | (BB, BPP) putative dihydroxy-acid dehydratase	1555	1	1	1	1	1	1	1	1	1	1	1	1	1	1	1	1	1	1	1	1	1	1	1	1	1	1	1	1			1	1	1		1	1	1	1	1	1	1	1	1	0	0	1
	RD17 end	1555.5
6075	6075 BB2453, BPP1384 | | (BB, BPP) putative exported protein	1556	1	1	1	1	1	1	1	1	1	1	1	1	1	1	1	1	1	1	1	1	1	1	1	1	1	1	1	1			1	1	1		1	1	1	1	1	1	1	1	1
7857	7857 BB2454, BPP1385 | alkJ, alcO | (BB) alcohol dehydrogenase [acceptor] ; (BPP) Pseudogene	1557	1	1	1	1	1	1	1	1	1	1		1	1	1	1	1	1	1	1	1				1	1	1	1	1			1	1			1	1	1	1		1	1	1				1
	RD18	1557.5
7858	7858 BB2455, BPP1386 | | (BB, BPP) putative exported protein	1558	1	1	1	1	1	1	1	1	1	1	1	1	1	1	1	1	1	1	1	1	1	1	1	1	1	1	1	1	1	1	1	1	1	1	1	1	1	1	1	1	1	1	1	0	0	0	0
7859	7859 BB2456, BPP1387 | | (BB, BPP) ATP-binding component of ABC transporter	1559	1	1	1	1	1	1	1	1	1	1	1	1	1	1	1	1	1	1	1	1	1	1	1	1	1	1	1	1		1	1	1	1		1	1	1	1	1	1	1	1	1	0	0	1	0
7860	7860 BB2457, BPP1388 | | (BB, BPP) permease component of ABC transporter	1560	1	1	1	1	1	1	1	1	1	1	1	1	1	1	1	1	1	1	1	1	1	1	1	1	1	1	1	1	1	1	1	1	1	1	1	1	1	1	1	1	1	1	1	0	0	0	0
7861	7861 BB2458, BPP1389 | | (BB, BPP) putative GntR-family transcriptional regulator	1561	1	1	1	1	1	1	1	1	1	1	1	1	1	1	1	1	1	1	1	1	1	1	1	1	1	1	1	1	1	1	1	1	1	1	1	1	1	1	1	1	1	1	1	0	0	0	0
	RD18 end	1561.3
	RD19	1561.5
7862	7862 BB2459, BPP1390 | | (BB, BPP) putative mandelate racemase/muconate lactonizing enzyme	1562	1	1	1	1	1	1	1	1	1	1	1	1	1	1	1	1	1	1	1	1	1	1	1	1	1	1	1	1			1	0	1		0	0		1	1	1	1	0	1	0	1		1
7863	7863 BB2460, BPP1391 | | (BB, BPP) probable LysR-family transcriptional regulator	1563	1	1	1	1	1	1	1	1	1	1	1	1	1	1	1	1	1	1	1	1	1	1	1	1	1	1	1	1	0	0	0	0	0	0	0	0	0	0	0	0	0	0	0	0	0	0	0
7864	7864 BB2461, BPP1392 | | (BB, BPP) probable short-chain dehydrogenase	1564	1	1	1	1	1	1	1	1	1	1		1	1	1	1	1	1	1	1	1	1	1	1	1	1	1	1	1	0	1	1	1	1	1	0	0	0	1	1	1	1	1	1	0	1	0	1
7865	7865 BB2462, BPP1393 | | (BB, BPP) putative lipoprotein	1565	1	1	1	1	1	1	1	1	1	1	1	1	1	1	1	1	1	1	1	1	1	1	1	1	1	1	1	1	0	0	0	0	0	0	0	0	0	0	1	0	0	0	0	0	1	0	0
7866	7866 BB2463, BPP1394 | | (BB, BPP) conserved hypothetical protein	1566	1		1	1	1	1	1	1	1	1	1	1	1	1	1	1	1	1	1	1	1	1	1	1	1	1	1	1			1	1	0		0	1	0	1	1	1	1	1	1		1	0
7867	7867 BB2464, BPP1395 | | (BB, BPP) putative membrane protein	1567	1	1	1	1	1	1	1	1		1			1	1	1	1		1	1	1						1					0				0	0		0		0		0	1			0
7868	7868 BB2465, BPP1396 | | (BB, BPP) probable LysR-family transcriptional regulator	1568	1	1	1	1	1	1	1	1	1	1	1	1	1	1	1	1	1	1	1	1	1	1	1	1	1	1	1	1			0	0	0		0	0	0	0	0	0	0	0	1			0
7869	7869 BB2466, BPP1397 | | (BB, BPP) probable sulfatase	1569	1	1	1	1	1	1	1	1	1	1	1	1	1	1	1	1	1	1	1	1	1	1	1	1	1	1	1	1			0	0	0	0	0	0	0	0	0	0	0	0	0	0	0	0	0
7870	7870 BB2467, BPP1398 | | (BB, BPP) putative exported protein	1570	1	1	1	1	1	1	1	1	1	1	1	1	1	1	1	1	1	1	1	1	1	1	1	1	1	1	1	1			0	0	0		0	0	0	1	1	1	0	0	1	0	0	0	0
7871	7871 BB2468, BPP1399 | | (BB, BPP) putative membrane protein	1571	1	1	1	1	1	1	1	1	1	1	1	1	1	1	1	1	1	1	1	1	1	1	1	1	1	1	1	1		0	0	1	1		0	0		0	0	1	0	0	1	0	1	0
	RD19 end	1571.5
6076	6076 BB2469, BB4222, BPP1400, BPP3776, BP3051 | | (BB, BB, BPP, BPP, BP) putative membrane protein	1572	1	1	1	1	1	1	1	1	1	1	1	1	1	1	1	1	1	1	1	1	1	1	1	1	1	1	1	1	1	1	1	1	1	1	1	1	1	1	1	1	1	1	1	1	1	1	1
7872	7872 BB2469, BB4222, BPP1400, BPP3776, BP3051 | | (BB, BB, BPP, BPP, BP) putative membrane protein	1573	1	1	1	1	1	1	1	1	1	1	1	1	1	1	1	1	1	1	1	1	1	1	1	1	1	1	1	1	1	1	1	1	1	1	1	1	1	1	1	1	1	1	1	1	1	1	1
7873	7873 BB2470, BPP1401 | | (BB, BPP) conserved hypothetical protein	1574	1	1	1	1	1	1	1	1	1	1	1	1	1	1	1	1	1	1	1	1	1	1	1	1	1	1	1	1	0	1	1	1	1	1	0	1	1	1	1	1	1	1	1	1	1	1	1
7874	7874 BB2471, BPP1402 | stbB | (BB, BPP) putative plasmid stability protein	1576							1			1	1				1						1					1	1					0						1				0
	single gene variant 20	1576.5
7875	7875 BB2472, BPP1403 | stbC | (BB, BPP) putative plasmid stability protein	1577	1	1			1	1	1	1	1	1	1	1	1	1	1	1	1	1	1	1	1	1	1	1	1	1	1	1	1	1	0	1	1		0			1	1	1	1	0	1	0	0	0
7876	7876 BB2473, BPP1404 | | (BB, BPP) putative AraC-family transcriptional regulator	1578	1	1	1	1	1	1	1	1	1	1	1	1	1	1	1	1	1	1	1	1	1	1	1	1	1	1	1	1	1	1	1	1	1	1	0	1	1	1	1	1	1	1	1	0	1	1	1
7877	7877 BB2474, BPP1405 | mip | (BB, BPP) conserved hypothetical protein	1579	1	1	1	1	1	1	1	1	1	1	1	1	1	1	1	1	1	1	1	1	1	1	1	1	1	1	1	1	1	1	1	1	1	1	1	1	1	1	1	1	1	1	1	1	1	1	1
	RD20	1579.5
7878	7878 BB2475, BPP1406 | | (BB, BPP) conserved hypothetical protein	1580	1	1	1	1	1	1	1	1	1	1	1	1	1	1	1	1	1	1	1	1	1	1	1	1	1	1	1	1	1	1	1	1	1	1	1	1	1	1	0	1	1	1	1	0	0	0	0
7879	7879 BB2476, BPP1407 | | (BB, BPP) conserved hypothetical protein	1581	1	1	1	1	1	1	1	1	1	1	1	1	1	1	1	1	1	1	1	1	1	1	1	1	1	1	1	1		1	1	1	1	1	1	1	1	1	1	1	1	1	1	0	0	0	0
7880	7880 BB2477, BPP1408 | | (BB, BPP) conserved hypothetical protein	1582	1	1	1	1	1	1	1	1	1	1	1		1	1	1		1	1	1	1		1	1	1	1	1	1	1			1	1			1	1	1	1		1	1	1
7881	7881 BB2478, BPP1409 | | (BB, BPP) conserved hypothetical protein	1583	1	1	1	1	1	1	1	1	1	1	1	1	1	1	1	1	1	1	1	1	1	1	1	1	1	1	1	1	1	1	1	1	1	1	1	1	1	1	1	1	1	1	1	0	0	0	0
7882	7882 BB2479, BPP1410 | linM18 | (BB, BPP) bacteriocin	1584	1	1	1	1	1	1	1	1	1	1		1	1	1	1	1	1	1	1	1	1				1	1	1	1	1	1	1	1	1	1	1	1	1	1	1	1	1	1		0	1	1	1
6077	6077 BB2480, BPP1411 | | (BB, BPP) putative membrane protein	1585	1	1	1	1	1	1	1	1	1	1	1	1	1	1	1	1	1	1	1	1	1	1	1	1	1	1	1	1	1	1	1	1	1		1	1	1	1	1	1	1	1	1	0	1	1	1
7883	7883 BB2481, BPP1412 | | (BB, BPP) putative membrane protein	1586	1	1	1	1	1	1	1	1	1	1	1	1	1	1	1	1	1	1	1	1	1	1	1	1	1	1	1	1	1	1	1	1	1	1	1	1	1	1	1	1	1	1	1	0	0	0	0
7884	7884 BB2482, BPP1413 | | (BB, BPP) putative extracellular solute-binding protein	1587	1	1	1	1	1	1	1	1	1	1			1	1	1	1		1	1	1		1			1						1	1	1		1	1	1	1		1		1	1
7885	7885 BB2483, BPP1414 | | (BB, BPP) putative isochorismatase	1588	1	1	1	1	1	1	1	1		1	1	1	1	1	1	1	1	1		1		1				1		1	1	1	1	1	1	1	1	1		1		1	1	1		0		1	1
3101	3101 BP2118, BB, BPP | | (BP) Pseudogene; (BB) BB2483 - BB2484 intergenic region; (BPP) BPP1414 - BPP1415 intergenic region	1589	1	1	1	1	1	1	1	1	1	1	1	1	1	1	1	1	1	1	1	1	1	1	1	1	1	1	1	1	1	1	1	1	1	1	1	1	1	1	1	1	1	1	1	0	0	0	0
3661	3661 BB2484, BPP1415, BP2117 | | (BB, BPP) putative transcriptional regulator ; (BP) Pseudogene	1590	1	1	1	1	1	1	1	1	1	1	1	1	1	1	1	1	1	1	1	1	1	1	1	1	1	1	1	1	1	1	1	1	1	1	1	1	1	1	1	1	1	1	1	0	1	0	0
3452	3452 BB2484, BPP1415, BP2117 | | (BP) Pseudogene; (BB, BPP) putative transcriptional regulator	1591	1	1	1	1	1	1	1	1	1	1	1	1	1	1	1	1	1	1	1	1	1	1	1	1	1	1	1	1	1	1	1	1	1	1	1	1	1	1	1	1	1	1	1	0	0	0	0
1418	1418 BB2485, BPP1416, BP2116 | | (BB, BPP, BP) putative exported protein	1592	1	1	1	1	1	1	1	1	1	1	1	1	1	1	1	1	1	1	1	1	1	1	1	1	1	1	1	1	1	1	1	1	1	1	1	1	1	1	1	1	1	1	1	0	0	0
1411	1411 BB2486, BPP1417, BP2115 | | (BB, BPP, BP) conserved hypothetical protein	1593	1	1	1	1	1	1	1	1	1	1	1	1	1	1	1	1	1	1	1	1	1	1	1	1	1	1	1	1	1	1	1	1	1	1	1	1	1	1	1	1	1	1	1	0	0	0	0
1403	1403 BB2487, BPP1418, BP2114 | | (BB, BPP, BP) putative hydrolase	1594	1	1	1	1	1	1	1	1	1	1	1	1	1	1	1	1	1	1	1	1	1	1	1	1	1	1	1	1	1	1	1	1	1	1	1	1	1	1	1	1	1	1	1	0	0	0	0
	RD20 end	1594.5
3094	3094 BB2488, BPP1419, BP2113 | | (BB, BPP) putative amidase ; (BP) Pseudogene	1595	1	1	1	1	1	1	1	1	1	1	1	1	1	1	1	1	1	1	1	1	1	1	1	1	1	1	1	1	1	1	1	1	1	1	1	1	1	1	1	1	1	1	1	1	1	1	1
3092	3092 BB2488, BPP1419, BP2113 | | (BP) Pseudogene; (BB, BPP) putative amidase	1596	1				1	1	1		1	1	1	1	1	1	1	1	1	1		1	1	1	1		1		1				1	1	1		1			1	1	1		1
3090	3090 BB2489, BPP1420, BP2112 | | (BB, BPP, BP) putative oxidoreductase	1597	1	1	1	1	1	1	1	1	1	1	1	1	1	1	1	1	1	1	1	1	1	1	1	1	1	1	1	1	1	1	1	1	1	1	1	1	1	1	1	1	1	1	1	1	1	1	1
3528	3528 BB2495, BPP1421, BP2111 | | (BB, BPP, BP) conserved hypothetical protein	1598	1	1	1				1		1	1	1	1	1	1	1		1	1	1	1	1	1	1	1	1	1	1	1			1	1	1		1		1	1	1	1	1	1	1	1	1
1375	1375 BB2496, BPP1422, BP2110 | | (BB, BPP, BP) putative exodeoxyribonuclease III	1599	1	1	1		1	1	1	1	1	1	1	1	1	1	1		1	1	1	1	1	1	1	1	1	1	1	1	1	1	1	1	1	1	1	1	1	1	1	1	1	1	1	1	1	1	1
1365	1365 BB2497, BPP1423, BP2109 | | (BB, BPP, BP) putative membrane protein	1600	1			1	1	1	1	1	1	1	1	1	1	1	1	1	1	1	1	1	1	1	1	1	1	1	1	1	1	1	1	1	1	1	1	1	1	1	1	1	1	1	1	1	1	1	1
3527	3527 BB2498, BPP1424, BP2108 | | (BB, BPP, BP) putative membrane protein	1601	1	1	1	1	1	1	1	1	1	1	1	1	1	1	1	1	1	1	1	1	1	1	1	1	1	1	1	1	1	1	1	1	1	1	1	1	1	1	1	1	1	1	1	1	1	1	1
1350	1350 BB2499, BPP1425, BP2107 | | (BB, BPP, BP) conserved hypothetical protein	1602	1	1	1	1	1	1	1	1	1	1	1	1	1	1	1	1	1	1	1	1	1	1	1	1	1	1	1	1			1	1	1		1	1	1	1	1	1	1	1	1	1
1341	1341 BB2500, BPP1426, BP2106 | | (BB, BPP, BP) conserved hypothetical protein	1603	1	1	1	1	1	1	1	1	1	1	1	1	1	1	1	1	1	1	1	1	1	1	1	1	1	1	1	1	1	1	1	1	1	1	1	1	1	1	1	1	1	1	1	1	1	1	1
2992	2992 BB2501, BPP1427, BP1362 | | (BB, BPP, BP) putative amino-acid ABC transporter, ATP-binding protein	1604	1	1	1	1	1	1	1	1	1	1	1	1	1	1	1	1	1	1	1	1	1	1	1	1	1	1	1	1		1	1	1	1	1	1	1	1	1	1	1	1	1	1	1	1	1	1
2993	2993 BB2502, BPP1428, BP1363 | | (BB, BPP, BP) putative amino-acid ABC transporter, permease protein	1605	1	1	1	1	1	1	1	1	1	1	1	1	1	1	1	1	1	1	1	1	1	1	1	1	1	1	1	1	1	1	1	1	1	1	1	1	1	1	1	1	1	1	1	1	1	1	1
695	695 BB2503, BPP1429, BP1364 | | (BB, BPP, BP) putative amino-acid ABC transporter, periplasmic amino acid-binding protein	1606	1	1	1	1	1	1	1	1	1	1	1	1	1	1	1	1	1	1	1	1	1	1	1	1	1	1	1	1	1	1	1	1	1	1	1	1	1	1	1	1	1	1	1	1	1	1	1
2276	2276 BB2504, BPP1430, BP2722 | | (BB, BPP, BP) putative membrane transport ATPase	1608	1	0			1	1	1	1	1	1	1	1	1	1	1	1	1	1	1	1	1	1	1	1	1	1	1	1	1	1	1	1	1	1	1	1	1	1	1	1	1	1	1	1	1	1	1
2270	2270 BB2505, BPP1431, BP2723 | | (BB, BPP, BP) putative MerR-family transcriptional regulator	1609	1	1	1	1	1	1	1	1	1	1	1	1	1	1	1	1	1	1	1	1	1	1	1	1	1	1	1	1	1	1	1	1	1	1	1	1	1	1	1	1	1	1	1	1	1	1	1
2415	2415 BB2506, BPP1432, BP2703 | | (BB, BPP, BP) hypothetical protein	1610	1	1	1	1	1	1	1	1	1	1	1	1	1	1	1	1	1	1	1	1	1	1	1	1	1	1	1	1	1	1	1	1	1	1	1	1	1	1	1	1	1	1	1	1	1	1	1
3506	3506 BB2507, BPP1433, BP2702 | argH | (BB, BPP, BP) argininosuccinate lyase	1611	1	1	1	1	1	1	1	1	1	1	1	1	1	1	1	1	1	1	1	1	1	1	1	1	1	1	1	1	1	1	1	1	1	1	1	1	1	1	1	1	1	1	1	1	1	1	1
3300	3300 BB2508, BPP1434, BP2701 | | (BB, BPP, BP) putative membrane transport protein	1612	1	1	1	1	1	1	1	1	1	1	1	1	1	1	1	1	1	1	1	1	1	1	1	1	1	1	1	1	1	1	1	1	1	1	1	1	1	1	1	1	1	1	1	1	1	1	1
2436	2436 BB2509, BPP1435, BP2700 | | (BB, BPP, BP) putative NAD synthetase	1613	1	1	1	1	1	1	1	1	1	1	1	1	1	1	1	1	1	1	1	1	1	1	1	1	1	1	1	1	1	1	1	1	1	1	1	1	1	1	1	1	1	1	1	1	1	1	1
7888	7888 BB2510, BB2035, BPP1436, BPP2593, BP2699, BP2736 | glnB | (BB, BPP, BP) nitrogen regulatory protein ; (BB, BPP, BP) nitrogen regulatory protein P-II	1614	1	1	1	1	1	1	1	1	1	1	1	1	1	1	1	1	1	1	1	1	1	1	1	1	1	1	1	1	1	1	1	1	1	1	1	1	1	1	1	1	1	1	1	1	1	1	1
3546	3546 BB2511, BPP1437, BP2698 | | (BB, BPP, BP) endonuclease	1615	1	1	1	1	1	1	1	1	1	1	1	1	1	1	1	1	1	1	1	1	1	1	1	1	1	1	1	1	1	1	1	1	1	1	1	1	1	1	1	1	1	1	1	1	1	1	1
2453	2453 BB2512, BPP1438, BP2697 | | (BB, BPP, BP) putative heat shock protein	1616	1	1	1	1	1	1	1	1	1	1	1	1	1	1	1	1	1	1	1	1	1	1	1	1	1	1	1	1	1	1	1	1	1	1	1	1	1	1	1	1	1	1	1	1	1	1	1
2459	2459 BB2513, BPP1439, BP2696 | | (BB, BPP) putative phosphatase ; (BP) Pseudogene	1617	1	1	1	1	1	1	1	1	1	1	1	1	1	1	1	1	1	1	1	1	1	1	1	1	1	1	1	1	1	1	1	1	1	1	1	1	1	1	1	1	1	1	1	1	1	1	1
3312	3312 BB2514, BPP1440, BP2695 | | (BB, BPP) conserved hypothetical protein ; (BP) Pseudogene	1618	1	1	1	1	1	1	1	1	1	1	1	1	1	1	1	1	1	1	1	1	1	1	1	1	1	1	1	1	1	1	1	1	1	1	1	1	1	1	1	1	1	1	1	1	1	1	1
2868	2868 BB2515, BPP1441, BP2694 | | (BB, BPP, BP) LysR-family transcriptional regulator	1619	1	1	1	1	1	1	1	1	1	1	1	1	1	1	1	1	1	1	1	1	1	1	1	1	1	1	1	1	1	1	1	1	1		1	1	1	1	1	1	1	1	1	1	1
7889	7889 BB2516, BPP1442, BP2693 | | (BB, BPP, BP) putative gamma-glutamyl transpeptidase	1620	1	1	1	1	1	1	1	1		1			1	1	1	1	1	1	1			1	1		1		1	1	1		1	1	1		1	1	1	1	1	1	1	1		1	1	1	1
3315	3315 BB2516, BPP1442, BP2693 | | (BB, BPP, BP) putative gamma-glutamyl transpeptidase	1621	1	1	1	1	1	1	1	1	1	1	1	1	1	1	1	1	1	1	1	1	1	1	1	1	1	1	1	1	1	1	1	1	1		1	1	1	1	1	1	1	1	1	1	1	1	1
2486	2486 BB2517, BPP1443, BP2692 | | (BB, BPP, BP) ABC-transport protein, solute-binding component	1622	1	1		1		1	1	1	1	1	1	1	1	1	1	1	1	1	1	1	1	1				1			1	1	1	1	1	1	1	1		1	1	1	1	1		1	1	1	1
3316	3316 BB2518, BPP1444, BP2691 | | (BB, BPP, BP) ABC-transport protein, inner membrane component	1623	1	1	1	1	1	1	1	1	1	1	1	1	1	1	1	1	1	1	1	1	1	1	1	1	1	1	1	1	1	1	1	1	1	1	1	1	1	1	1	1	1	1	1	1	1	1	1
2501	2501 BB2519, BPP1445, BP2690 | | (BP) Pseudogene; (BB, BPP) probable ABC-transport protein, inner membrane component	1624	1	1	1	1	1	1	1	1	1	1		1	1	1	1	1	1	1	1	1	1	1	1	1	1	1	1	1	0	1	1	1	1	1	1	1	1	1	1	1	1	1	1	1	1	1	1
5400	5400 BB2520, BPP1446 | | (BB) probable ATP-binding ABC transporter protein ; (BPP) Pseudogene	1625	1	1	1	1	1	1	1	1	1	1	1	1	1	1	1	1	1	1	1	1	1	1	1	1	1	1	1	1	1	1	1	1	1	1	1	1	1	1	1	1	1	1	1	1	1	1	1
5399	5399 BB2521, BPP1447 | | (BB, BPP) LysE-family efflux protein	1626	1	1	1	1	1	1	1	1	1	1	1	1	1	1	1	1	1	1	1	1	1	1	1	1	1	1	1	1	1	1	1	1	1	1	1	1	1	1	1	1	1	1	1	1	1	1	1
5397	5397 BB2522, BPP1448 | | (BB, BPP) conserved hypothetical protein	1627	1	1					1		1	1	1	1	1	1	1	1	1	1	1	1	1	1	1	1	1	1	1	1			1	1	1		1			1	1	1	1	1	1	1
5398	5398 BB2522, BPP1448 | | (BB, BPP) conserved hypothetical protein	1628	1	1			1	1	1	1	0	1	1	0	1	1	1	1	0	1	1	1	1	1	1	1	1	1	1	1			1	1	1		1	1	1	1	1	1	1	1	1	1	1
5396	5396 BB2523, BPP1449, BP0980 | | (BPP, BP) Pseudogene; (BB) putative membrane protein	1629	1	1	1	1	1	1	1	1	1	1	1	1	1	1	1	1	1	1	1	1	1	1	1	1	1	1	1	1			1	1	1		1	1	1	1	1	1	1	1	1	1	1	1	1
1332	1332 BB2523, BPP1449, BP0980 | | (BB) putative membrane protein ; (BPP, BP) Pseudogene	1630	1	1	1	1	1	1	1	1	1	1	1	1	1	1	1	1	1	1	1	1	1	1	1	1	1	1	1	1	1	1	1	1	1	1	1	1	1	1	1	1	1	1	1	1	1	1	1
3079	3079 BB2524, BPP1450, BP0981 | | (BB, BPP, BP) conserved hypothetical protein	1631	1	1	1	1	1	1	1	1	1	1	1	1	1	1	1	1	1	1	1	1	1	1	1	1	1	1	1	1	1	1	1	1	1	1	1	1	1	1	1	1	1	1	1	1	1	1	1
1317	1317 BB2525, BPP1451, BP0982 | | (BB, BPP, BP) putative RNA pseudouridylate synthase	1632	1	1	1	1	1	1	1	1	1	1	1	1	1	1	1	1	1	1	1	1	1	1	1	1	1	1	1	1			1	1	1		1	1	1	1	1	1	1	1	1	1	1
1310	1310 BB2526, BPP1452, BP0983 | | (BB, BPP, BP) LysR-family transcriptional regulator	1633	1	1	1	1	1	1	1	1	1	1	1	1	1	1	1	1	1	1	1	1	1	1	1	1	1	1	1	1	1	1	1	1	1	1	1	1	1	1	1	1	1	1	1	1	1	1	1
3740	3740 BB2527, BPP1453, BP0984 | acrA, mtcA, lir | (BP) Pseudogene; (BB, BPP) acriflavine resistance protein a precursor	1634	1	1	1	1	1	1	1	1	1	1	1	1	1	1	1	1	1	1	1	1	1	1	1	1	1	1	1	1	1	1	1	1	1	1	1	1	1	1	1	1	1	1	1	1	1	1	1
7890	7890 BB2527, BPP1453 | acrA, mtcA, lir | (BB, BPP) acriflavine resistance protein a precursor	1635	1	1	1	1	1	1	1	1	1	1	1	1	1	1	1	1	1	1	1	1	1	1	1	1	1	1	1	1	1	1	1	1	1	1	1	1	1	1	1	1	1	1	1		1	1	1
1298	1298 BB2528, BPP1454, BP0985 | acrB, acrE | (BB, BPP, BP) acriflavine resistance protein B	1636	1	1	1	1	1	1	1	1	1	1	1	1	1	1	1	1	1	1	1	1	1	1	1	1	1	1	1	1			1	1	1	1	1	1	1	1	1	1	1	1	1	1	1	1	1
3072	3072 BB2529, BPP1455, BP0986 | cusC, ibeB | (BB, BPP, BP) probable outer membrane lipoprotein	1637	1	1	1	1	1	1	1	1	1	1	1	1	1	1	1	1	1	1	1	1	1	1	1	1	1	1	1	1		1	1	1	1	1	1	1	1	1	1	1	1	1	1	1	1	1	1
1284	1284 BB2530, BPP1456, BP0987 | | (BB, BPP, BP) putative membrane protein	1638	1	1	1	1	1	1	1	1	1	1	1	1	1	1	1	1	1	1	1	1	1	1	1	1	1	1	1	1	1	1	1	1	1	1	1	1	1	1	1	1	1	1	1	1	1	1	1
1273	1273 BB2531, BPP1457, BP0988 | | (BB, BPP, BP) putative exported protein	1639	1	1	1	1	1	1	1	1	1	1	1	1	1	1	1	1	1	1	1	1	1	1	1	1	1	1	1	1	1	1	1	1	1	1	1	1	1	1	1	1	1	1	1	1	1	1	1
2751	2751 BB2532, BPP1458, BP0989 | prlC, opdA | (BB, BPP, BP) oligopeptidase A	1640	1	1	1	1	1	1	1	1	1	1	1	1	1	1	1	1	1	1	1	1	1	1	1	1	1	1	1	1	1	1	1	1	1	1	1	1	1	1	1	1	1	1	1	1	1	1	1
2749	2749 BB2533, BPP1459, BP0990 | folD, ads | (BB, BPP, BP) FolD bifunctional protein [includes methylenetetrahydrofolate dehydrogenase andmethylenetetrahydrofolate cyclohydrolase]	1641	1	1	1	1	1	1	1	1	1	1	1	1	1	1	1	1	1	1	1	1	1	1	1	1	1	1	1	1	1	1	1	1	1	1	1	1	1	1	1	1	1	1	1	1	1	1	1
1254	1254 BB2534, BPP1460, BP0991 | | (BB, BPP, BP) two-component response regulator	1642	1	1	1	1	1	1	1	1	1	1	1	1	1	1	1	1	1	1	1	1	1	1	1	1	1	1	1	1	1	1	1	1	1	1	1	1	1	1	1	1	1	1	1	1	1	1	1
1247	1247 BB2535, BPP1461, BP0992 | | (BB, BPP, BP) tw-component sensor kinase	1643	1	1	1	1	1	1	1	1	1	1	1	1	1	1	1	1	1	1	1	1	1	1	1	1	1	1	1	1	1	1	1	1	1	1	1	1	1	1	1	1	1	1	1	1	1	1	1
1238	1238 BB, BPP, BP | | (BB) BB2535 - BB2536 intergenic region; (BPP) BPP1461 - BPP1462 intergenic region; (BP) BP0992 - BP0993 intergenic region	1644	1	1	1	1	1	1	1	1	1	1	1	1	1	1	1	1	1	1	1	1	1	1	1	1	1	1	1	1			1	1	1		1	1	1	1	1	1	1	1	1	1	1
1230	1230 BB2536, BPP1462, BP0993 | aceE | (BB, BPP, BP) pyruvate dehydrogenase E1 component	1645	1	1	1	1	1	1	1	1	1	1	1	1	1	1	1	1	1	1	1	1	1	1	1	1	1	1	1	1	1	1	1	1	1	1	1	1	1	1	1	1	1	1	1	1	1	1	1
5395	5395 BB2537, BPP1463, BP0994 | aceF | (BB, BPP, BP) dihydrolipoamide acetyltransferase component of pyruvate dehydrogenase complex	1646	1	1	1	1	1	1	1	1	1	1	1	1	1	1	1	1	1	1	1	1	1	1	1	1	1	1	1	1	1	1	0	1	1	1	1	1	1	1	1	1	1	1	1	1	1	1	1
238	238 BB2537, BPP1463, BP0994 | aceF | (BB, BPP, BP) dihydrolipoamide acetyltransferase component of pyruvate dehydrogenase complex	1647	1	1	1	1	1	1	1	1	1	1	1	1	1	1	1	1	1	1	1	1	1	1	1	1	1	1	1	1	1	1	1	1	1	1	1	1	1	1	1	1	1	1	1	1	1	1	1
239	239 BB2538, BPP1464, BP0995 | lpdA, lpd | (BB, BPP, BP) dihydrolipoamide dehydrogenase	1648	1	1		1	1	1	1	1	1	1	1	1	1	1	1	1	1	1	1	1	1	1	1	1	1	1	1	1	1	1	1	1	1	1	1	1	1	1	1	1	1	1	1	1	1	1	1
240	240 BB2539, BPP1465, BP0996 | flaA | (BB, BPP, BP) flagellin	1649	1	1	1	1	1	1	1	1	1	1	1	1	1	1	1	1	1	1	1	1	1	1	1	1	1	1	1	1	1	1	1	1	1	1	1	1	1	1	1	1	1	1	1	1	1	1	1
2209	2209 BB2540, BPP1466, BP1021 | fliA, flaD | (BB, BP) RNA polymerase sigma factor for flagellar operon ; (BPP) Pseudogene	1650	1	1	1	1	1	1	1	1	1	1	1	1	1	1	1	1	1	1	1	1	1	1	1	1	1	1	1	1	1	1	1	1	1	1	1	1	1	1	1	1	1	1	1	1	1	1	1
3244	3244 BB, BPP, BP | | (BB) BB2540 - BB2541 intergenic region; (BPP) BPP1466 - BPP1467 intergenic region; (BP) BP1021 - BP1022 intergenic region	1651									1	1	1		1		1		1	1	1	1			1		1	1	1				1	1	1						1	1		1
2197	2197 BB2541, BPP1467, BP1022 | flhD, flbB, frlA | (BB, BPP, BP) flagellar transcriptional activator FlbB	1652	1								1	1	1	1	1	1	1	1	1	1	1	1	1	1	1	1	1	1	1	1			1	1	1	1				1	1	1	1	1			1	1
3542	3542 BB2542, BPP1468, BP1023 | flhC, flaI, frlB | (BB, BPP, BP) flagellar transcriptional activator FlhC	1654	1	1	1	1	1	1	1	1	1	1	1	1	1	1	1	1	1	1	1	1	1	1	1	1	1	1	1	1	1	1	1	1	1	1	1	1	1	1	1	1	1	1	1	1	1	1	1
2184	2184 BB2543, BPP1469, BP1024 | motA | (BB, BPP, BP) chemotaxis protein MotA	1655	1	1	1	1	1	1	1	1	1	1	1	1	1	1	1	1	1	1	1	1	1	1	1	1	1	1	1	1	1	1	1	1	1	1	1	1	1	1	1	1	1	1	1	1	1	1	1
3539	3539 BB2544, BPP1470, BP1025 | motB | (BB, BPP, BP) chemotaxis protein MotB	1656	1	1	1	1	1	1	1	1	1	1	1	1	1	1	1	1	1	1	1	1	1	1	1	1	1	1	1	1	1	1	1	1	1	1	1	1	1	1	1	1	1	1	1	1	1	1	1
2174	2174 BB2545, BPP1471, BP1026 | cheY | (BB, BPP) chemotaxis protein CheY ; (BP) Pseudogene	1657							1		1	1	1	1	1	1	1	1	1	1	1	1	1	1	1	1	1	1	1	1			1	1	1					1	1	1	1	1
3456	3456 BB2546, BPP1472, BP1028 | cheA | (BB, BPP, BP) chemotaxis protein CheA	1658	1	1	1	1	1	1	1	1	1	1	1		1	0	1	1	1	1	1	1			1	1	1	1	1	1		1	0	1	1		1	1	1	1		1	1	1	1	1	1	1
5406	5406 BB2546, BPP1472, BP1028 | cheA | (BB, BPP, BP) chemotaxis protein CheA	1659	1	1	1	1	1	1	1	1	1	1	1	1	1	1	1	1	1	1	1	1	1	1	0	1	1	0	1	1	1	1	1	1	1	1	1	1	1	1	1	1	1	1	1	1	1	1	1
2159	2159 BB2546, BPP1472, BP1028 | cheA | (BB, BPP, BP) chemotaxis protein CheA	1660	1	1	1	1	1	1	1	1	1	1	1	1	1	1	1	1	1	1	1	1	1	1	1	1	1	1	1	1			1	1	1		1	1	1	1	1	1	1	1	1	1	1
2154	2154 BB2547, BPP1473, BP1029 | cheW | (BB, BPP, BP) chemotaxis protein CheW	1661	1	1	1	1	1	1	1	1	1	1	1	1	1	1	1	1	1	1	1	1	1	1	1	1	1	1	1	1	1	1	1	1	1	1	1	1	1	1	1	1	1	1	1	1	1	1	1
5405	5405 BB2547, BPP1473, BP1029 | cheW | (BB, BPP, BP) chemotaxis protein CheW	1662	1	1	1	1	1	1	1	1	1	1	1	1	1	1	1	1	1	1	1	1	1	1	1	1	1	1	1	1	1	1	1	1	1	1	1	1	1	1	1	1	1	1	1	1	1	1	1
2148	2148 BB2548, BPP1474, BP1030 | tsr, cheD | (BB, BPP, BP) methyl-accepting chemotaxis protein I	1663	1	1	1	1	1	1	1	1	1	1	1	1	1	1	1	1	1	1	1	1	1	1	1	1	1	1	1	1	1		1	1	1	1	1	1	1	1	1	1	1	1	1	1	1	1	1
	RD21	1663.5
2139	2139 BB2549, BPP1475, BP1031 | cheR, cheX | (BB, BPP) chemotaxis protein methyltransferase ; (BP) Pseudogene	1664	1	1	1	1	1	1	1	1	1	1	1	1	1	1	1	1	1	1	1	1	1	1	1	1	1	1	1	1	0	0	0	0	0	0	0	0	0	0	0	0	0	0	0	0	0	0	0
2131	2131 BB2550, BPP1476, BP1032 | cheB | (BB, BPP, BP) protein-glutamate methylesterase	1665	1	1	1	1	1	1	1	1	1	1	1	1	1	1	1	1	1	1	1	1	1	1	1	1	1	1	1	1	0	0	1	1	0	0	0	0	0	1	0	1	1	0	1	0	0	0	0
2126	2126 BB2551, BPP1477, BP1033 | cheY | (BB, BPP, BP) chemotaxis protein CheY	1666	1	1					1		1	1	1	1	1	1	1	1	1	1	1	1	1	1	1	1	1	1	1	1			1	1	1		0			1	1	1	1	1
2121	2121 BB2552, BPP1478, BP1034 | cheZ | (BB, BPP, BP) chemotaxis protein CheZ	1667	1	1	1	1	1	1	1	1	1	1	1	1	1	1	1	1	1	1	1	1	1	1	1	1	1	1	1	1			1	1	1		0	0	0	1	1	1	1	0	1
2994	2994 BB2553, BPP1479, BP1366 | flhB | (BB, BPP, BP) flagellar biosynthetic protein FlhB	1668	1	1	1	1	1	1	1	1	1	1	1	1	1	1	1	1	1	1	1	1	1	1	1		1		1				1		1		0	0	0	1	1	1	1	0		0	0
696	696 BB2554, BPP1480, BP1367 | flhA | (BPP, BP) Pseudogene; (BB) flagellar biosynthesis protein FlhA	1669	1	1	0	1	1	1	1	1	1	1	1	1	1	1	1	1	1	1	1	1	1	1	1	1	1	1	1	1	0	0	0	0	0	0	0	0	0	0	0	0	0	0	0	0	0	0	0
2695	2695 BB2554, BPP1480, BP1367 | flhA | (BB) flagellar biosynthesis protein FlhA ; (BPP, BP) Pseudogene	1670	1	1	1	1	1	1	1	1	1	1	1	1	1	1	1	1	1	1	1	1	1	1	1	1	1	1	1	1	1	1	1	1	0	1	0	0	1	1	1	1	0	0	1	1	1	1	1
3745	3745 BB2555, BPP1481, BP1368 | flhF | (BB) flagellar biosynthesis protein ; (BPP, BP) Pseudogene	1671	1	1	1	1	1	1	1	1	1	1	1	1	1	1	1	1	1	1	1	1	1	1		1	1	1	1	1			1	1	1	1	0	1	1	1	1	1	1	1	1	1	1	1	1
7891	7891 BB2555, BPP1481, BP1368 | flhF | (BB) flagellar biosynthesis protein ; (BPP, BP) Pseudogene	1672	1				1	1	1	1	1	1	1	1	1	1	1	1	1	1	1	1	1	1	1	1	1	1	1	1	1	1	1	1	1		1	1		1	1	1	1	1	1	1	1	1	1
7892	7892 BB2556, BPP1482, BP1370 | | (BB, BPP, BP) conserved hypothetical protein	1673	1	1		1	1	1	1	1	1	1	1	1	1	1	1	1	1	1	1	1	1	1	1	1	1	1	1	1		1	1	1	1	1	1	1	1	1	1	1	1	1	1	1	1	1
	RD21 end	1673.3
	RD22	1673.5
2995	2995 BB2557, BPP1483, BP1371 | flgM | (BB, BPP, BP) negative regulator of flagellin synthesis	1674	1	1	1		1	1	1	1	1	1	1	1	1	1	1	1	1	1	1	1	1	1	1	1	1	1	1	1		0	1	1	1		0	0	0	1	1	1	1	1	1			1	0
2996	2996 BB2558, BPP1484, BP1372 | flgA | (BB, BPP, BP) flagella basal body P-ring formation protein	1675	1	1	1	1	1	1	1		1	1		1		1	1	1			1					1	1		1	1			0		1		0	0	0	1		1	1	0	1	0	0
697	697 BB2559, BPP1485, BP1373 | flgB, flbA, fla FII | (BB, BPP, BP) flagellar basal-body rod protein FlgB	1676	1	1	1	1	1	1	1	1	1	1	1	1	1	1	1	1	1	1	1	1	1	1	1	1	1	1	1	1	0	0	1	0	1	0	0	0	0	0	1	1	0	0	1	0	0	0	0
698	698 BB2560, BPP1486, BP1374 | flgC, flaW, fla FIII | (BB, BPP, BP) flagellar basal-body rod protein FlgC	1677	1	1	1	1	1	1	1	1	1	1	1	1	1	1	1	1	1	1	1	1	1	1	1	1	1	1	1	1	0	0	0	0	0	0	0	0	0	0	0	0	0	0	0	0	1	0	0
699	699 BB2561, BPP1487, BP1375 | flgD, flaV, fla FIV | (BB, BPP, BP) basal-body rod modification protein FlgD	1678	1	1	1	1	1	1	1	1	1	1	1	1	1	1	1	1	1	1	1	1	1	1	1	1	1	1	1	1			0	0	0	0	0	0	0	0	0	0	0	0	0			0
700	700 BB2562, BPP1488, BP1376 | flgE, flaK, fla FV | (BB, BPP, BP) flagellar hook protein FlgE	1679	1	1	1			1	1	1	1	1	1	1	1	1	1	1	1	1	1	1	1	1	1	1	1	1	1	1		0	1	1	1		0	0		1	1	1	1	1	0	0	1	1	0
702	702 BB2563, BPP1489, BP1377 | flgF, flaX, fla FVI | (BB, BPP, BP) flagellar basal-body rod protein FlgF	1680	1	1	1	1	1	1	1	1	1	1	1	1	1	1	1	1	1	1	1	1	1	1	1	1	1	1	1	1	0	1	1	1	1	0	0	0	0	1	1	1	1	0	1	0	1	1	1
703	703 BB2564, BPP1490, BP1378 | flgG, flaL, fla FVII | (BB, BP) flagellar basal-body rod protein FlgG; (BPP) Pseudogene	1681	1	1	1	1	1	1	1	1	1	1	1	1	1	1	1	1	1	1	1	1	1	1	1	1	1	1	1	1	0	0	0	0	0	0	0	0	0	0	0	0	0	0	0	0	0	0	0
704	704 BB2565, BPP1491, BP1379 | flgH, flaY, fla FVIII | (BB, BPP, BP) flagellar L-ring protein precursor	1682	1	1	1	1	1	1	1	1	1	1	1	1	1	1	1	1	1	1	1	1	1	1	1	1	1	1	1	1	0	0	0	0	0	0	0	0	0	0	0	0	0	0	0	0	0	0	0
705	705 BB2566, BPP1492, BP1380 | flgI, flaM, fla FIX | (BB, BPP, BP) flagellar P-ring protein precursor	1683	1	1	1		1	1	1	1	1	1	1	1	1	1	1	1	1	1	1	1	1	1	1	1	1	1	1	1	1	0	1	1	1	0	0	0	0	1	1	1	1	1	1	1	0	1	1
706	706 BB2567, BPP1493, BP1381 | flgJ, flaZ, fla FX | (BB, BPP, BP) peptidoglycan hydrolase	1684	1	1	1	1	1	1	1	1	1	1	1	1	1	1	1	1	1	1	1	1	1	1	1	1	1	1	1	1	0	0	1	1	1	0	0	0	0	1	1	1	1	0	1		1		1
5394	5394 BB2568, BPP1494, BP1382 | flgK, flaS, flaW | (BB, BPP, BP) flagellar hook-associated protein 1	1685	1	1	1	1	1	1	1	1	1	1	1	1	1	1	1	1	1	1	1	1	1	1	1	1	1	1	1	1	0	0	0	0	0	0	0	0	0	0	0	0	0	0	0	0	0	0	0
708	708 BB2569, BPP1495, BP1383 | flgL, flaT, flaU | (BB, BPP, BP) flagellar hook-associated protein 3	1687	1	1	1	1	1	1	1	1	1	1	1	1	1	1	1	1	1	1	1	1	1	1	1	1	1	1	1	1	0	0	1	1	1	0	0	0	0	1	1	1	1	0	1	0	1	1
5393	5393 BB2569, BPP1495, BP1383 | flgL, flaT, flaU | (BB, BPP, BP) flagellar hook-associated protein 3	1688	1	1	1	1	1	1	1	1	1	1	1	1	1	1	1	1	1	1	1	1	1	1	1	1	1	1	1	1		0	0	0	0	0	0	0	0	0	0	0	0	0	0	0	0	0
	RD22 end	1688.5
3376	3376 BB2575, BPP1497, BP1386 | | (BPP, BP) Pseudogene; (BB) methyl-accepting chemotaxis protein	1689	1	1			1	1	1	1	1	1	1	1	1	1	1	1	1	1	1	1	1	1	1	1	1	1	1	1		1	1	1	1		1			1	1	1	1	1	1			1
6079	6079 BB2575, BPP1497, BP1386 | | (BPP, BP) Pseudogene; (BB) methyl-accepting chemotaxis protein	1690	1	1	1	1	1	1	1	1	1	1	1	1	1	1	1	1	1	1	1	1	1	1	1	1	1	1	1	1	1	1	1	1	1	1	1	1	1	1	1	1	1	1	1	1	1	1	1
711	711 BB2576, BPP1498, BP1389 | fliR, flaP | (BPP) Pseudogene; (BB, BP) flagellar biosynthetic protein FliR	1691	1	1	1	1	1	1	1	1	1	1	1	1	1	1	1	1	1	1	1	1	1	1	1	1	1	1	1	1	1	1	1	1	1	1	1	1	1	1	1	1	1	1	1	1	1	1	1
712	712 BB2577, BPP1499, BP1390 | fliQ, flaQ | (BB, BPP, BP) flagellar biosynthetic protein FliQ	1692	1	1	1	1	1	1	1	1	1	1	1	1	1	1	1	1	1	1	1	1	1	1	1	1	1	1	1	1	1	1	1	1	1	1	1	1	1	1	1	1	1	1	1	1	1	1	1
713	713 BB2578, BPP1500, BP1391 | fliP, flaR | (BB, BPP, BP) flagellar biosynthetic protein FliP	1693	1	1	1	1	1	1	1	1	1	1	1	1	1	1	1	1	1	1	1	1	1	1	1	1	1	1	1	1	1	1	1	1	1	1	1	1	1	1	1	1	1	1	1	1	1	1	1
714	714 BB2579, BPP1501, BP1392 | fliO, flbD, flaP | (BB, BPP, BP) flagellar protein FliO	1694	1	1	1	1	1	1	1	1	1	1	1	1	1	1	1	1	1	1	1	1	1	1	1	1	1	1	1	1	1	1	1	1	1	1	1	1	1	1	1	1	1	1	1	1	1	1	1
715	715 BB2580, BPP1502, BP1393 | fliN, motD | (BB, BP) flagellar motor switch protein FliN; (BPP) Pseudogene	1695	1	1			1	1	1	1	1	1			1	1	1	1	1	1	1	1		1		1	1	1	1	1	1	1	1	1		1	1	1	1	1		1		1	1	1	1	1	1
716	716 BB2581, BPP1503, BP1394 | fliM, fla AII, fla QII, CheC2 | (BB, BPP, BP) flagellar motor switch protein FliM	1696	1	1	1	1	1	1	1	1	1	1	1	1	1	1	1		1	1	1	1	1	1	1	1	1	1	1	1	1	1	1	1	1	1	1	1	1	1	1	1	1	1	1	1	1	1	1
717	717 BB2582, BPP1504, BP1395 | fliL, fla AI, fla QI, cheC1 | (BB, BPP, BP) flagellar protein FliL	1697	1	1	1	1	1	1	1	1	1	1	1	1	1	1	1	1	1	1	1	1	1	1	1	1	0	1	1	1	1	1	1	1	1	1	1	1	1	1	1	1	1	1	1	1	1	1	1
2160	2160 BB2583, BPP1505, BP1398 | fliK, flaE, flaR | (BP) Pseudogene; (BB, BPP) flagellar hook-length control protein	1698	1	1	1	1	1	1	0	1	1	1	1	1	1	1	1	1	1	1	1	1	1	1	1	1	0	0	1	1	1	1	1	1	1	1	1	1	1	1	1	1	1	1	1	1	1	1	1
2161	2161 BB2583, BPP1505, BP1398 | fliK, flaE, flaR | (BP) Pseudogene; (BB, BPP) flagellar hook-length control protein	1699	1	1					1	1	1	1	1			1	1		1	1	1	1	1	1	1	1	1	1	1	1		1	1	1	1		1	1	1	1	1	1	1	1	1	1		1
	single gene variant 21	1699.5
3697	3697 BB2583, BPP1505, BP1398 | fliK, flaE, flaR | (BP) Pseudogene; (BB, BPP) flagellar hook-length control protein	1700	0	1	0	1	1	1	0	1	1	1	1	1	1	1	1	1	1	1	1	1	0	0	0	1	0	1	1	1	0	0	1	1	1	0	0	1	0	1	1	1	1	1	1	0	1	1	1
3234	3234 BB2583, BPP1505, BP1398 | fliK, flaE, flaR | (BP) Pseudogene; (BB, BPP) flagellar hook-length control protein	1701	1	1	1	1	1	1	1	1	1	1	1	1	1	1	1	1	1	1	1	1	1	1	1	1	1	1	1	1	1	1	1	1	1	1	1	1	1	1	1	1	1	1	1	1	1	1	1
	single gene variant 22	1701.5
2033	2033 BB2584, BPP1506, BP1399 | fliJ, flaO, flaS | (BB, BPP, BP) flagellar protein FliJ	1702	0	1	1	1	1	1	0	1	1	1	1	1	1	1	1	1	1	1	1	1	0	0	0	1	0	0	1	0	1	1	0	1	1	1	1	1	1	1	1	1	1	1	1	1	1	1	1
2034	2034 BB2585, BPP1507, BP1400 | fliI, fla AIII, flaC | (BB, BPP, BP) flagellum-specific ATP synthase FliI	1703	1	1	1	1	1	1	1	1	1	1	1	1	1	1	1	1	1	1	1	1	1	1	1	1	1	1	1	1			1	1	1		1	1	1	1	1	1	1	1	1	1	1
3590	3590 BB2586, BPP1508, BP1401 | fliH, fla BIII, fla AII.3 | (BB, BPP, BP) flagellar assembly protein FliH	1704	1	1		1	1	1	1	1	1	1	1	1	1	1	1	1	1	1	1	1	1	1	1	1	1	1	1	1			1	1	1		1	1	1	1	1	1	1	1	1	1	1
2035	2035 BB2587, BPP1509, BP1402 | fliG, fla BII, fla AII.2 | (BB, BPP, BP) flagellar motor switch protein FliG	1705	1	1	1	1	1	1	1	1	1	1	1	1	1	1	1	1	1	1	1	1	1	1	1	1	1	1	1	1	1	1	1	1	1	1	1	1	1	1	1	1	1	1	1	1	1	1	1
2036	2036 BB2588, BPP1510, BP1403 | fliF, fla BI, fla AII.1 | (BB, BP) flagellar M-ring protein FliF ; (BPP) Pseudogene	1706	1	1	1	1	1	1	1	1	1	1	1	1	1	1	1	1	1	1	1	1	1	1	1	1	1	1	1	1	1	1	1	1	1	1	1	1	1	1	1	1	1	1	1	1	1	1	1
2037	2037 BB2589, BPP1511, BP1404 | fliE, flaN, fla AI | (BB, BPP, BP) flagellar hook-basal body complex protein FliE	1707	1	1			1	1	1	1	1	1	1	1	1	1	1	1	1	1	1	1	1	1	1	1	1	1	1	1		1	1	1	1	1	1	1	1	1	1	1	1	1	1	1	1	1	1
2038	2038 BB2590, BPP1512, BP1405 | | (BB, BPP, BP) hypothetical protein	1708	1	1	1	1	1	1	1	1	1	1	1	1	1	1	1	1	1	1	1	1	1	1	1	1	0	1	1	1	1	1	1	1	1	1	1	1	1	1	1	1	1	1	1	1	1	1	1
2040	2040 BB2591, BPP1513, BP1406 | | (BB, BPP, BP) putative flagellar protein	1709	1	1	1	1	1	1	1	1	1	1	1	1	1	1	1	1	1	1	1	1	1	1	1	1	1	1	1	1	1	1	1	1	1	1	1	1	1	1	1	1	1	1	1	1	1	1	1
3215	3215 BB2592, BPP1514, BP1407 | | (BP) Pseudogene; (BB, BPP) hypothetical protein	1710	1	1		1	1		0	1	1	1	1	1	1	1	1	1	1	1	1	1	0	1	1	1	0	1	1	1			1	1	1		1			1	1	1	1	1	1
2819	2819 BB2592, BPP1514, BP1407 | | (BB, BPP) hypothetical protein ; (BP) Pseudogene	1711	1	1				1	1		1	1	1	1	1	1	1	1	1	1	1	1	1	1	1	1	1	1	1	1	1	1	1	1	1					1	1	1	1	1	1	1	1	1	1
2041	2041 BB2593, BPP1515, BP1408 | fliT | (BB, BPP, BP) flagellar protein FliT	1712	1	1				1	1	1	1	1	1	1	1	1	1	1	1	1	1	1	1	1	1	1	1	1	1	1			1	1	1		1		1	1	1	1	1	1	1	1	1
	RD23	1712.5
2820	2820 BB2594, BPP1516, BP1409 | fliS | (BB, BPP, BP) flagellar protein FliS	1713	1	1	1	1	1	1	0	1	1	1		1	1	1	1	1	1	1	1	1	0	0	0	1	0	0	1	0	1	1	0	1		1	1	1	1	1	1	1	0	1				1	1
2042	2042 BB2595, BPP1517, BP1410 | fliD, flbC, flaV | (BB, BPP, BP) flagellar hook-associated protein 2	1714	1	1	1	1	1	1	0	1	1	1	1	1	1	1	1	1	1	1	1	1	0	1	1	1	0	1	1	0	1	1	1	1	1	1	1	1	1	1	1	1	1	1	1	1	1	1	1
2043	2043 BB2596, BPP1518, BP1411 | | (BB, BPP, BP) putative flagellar protein	1715	1	1	1	1	1	1	1	1	1	1	1	1	1	1	1	1	1	1	1	1	1	1	0	1	0	0	1	0	1	1	0	1	1	1	1	1	1	1	1	1	1	1	1	1	1	1	1
2044	2044 BB2597, BPP1519, BP1412 | folC, dedC | (BB, BPP, BP) FolC bifunctional protein [includes folylpolyglutamate synthase and dihydrofolate synthase]	1716	1	1			1	1	0	1	1	1	1	1	1	1	1	1	1	1	1	1	0	1	1	1	0	1	1	0	1		1	1	1	1	1	1	1	1	1	1	1	1	1	1	1	1	1
3591	3591 BB2598, BPP1520, BP | | (BB, BPP) conserved hypothetical protein ; (BP) BP1412 - BP1413 intergenic region	1717	1	1	1	1	1	1	0	1	1	1	1	1	1	1	1	1	1	1	1	1	0	0	0	1	0	1	1	1	1		1	1	1		1	1	1	1	1	1	1	1	1	1	1	1	1
2821	2821 BB2598, BPP1520, BP1413 | | (BB, BPP, BP) conserved hypothetical protein	1718	1				1		0	1	1	1	1	1	1	1	1	1	1	1	1	1	0	1	0	1	0	1	1	0		1	0	1	1					1	1	1	1	1	1		1	1
2046	2046 BB2599, BPP1521, BP1414 | cvpA, dedE | (BB, BPP, BP) colicin V production protein	1719	0	1	1	1	1	1	0	1	1	1	1	1	1	1	1	1	1	1	1	1	0	0	0	1	0	0	1	0	1	1	0	1	1	1	1	1	1	1	1	1	1	1	1	1		1	1
	RD23 end	1719.5
2047	2047 BB2600, BPP1522, BP1415 | purF | (BB, BPP, BP) amidophosphoribosyltransferase	1720	1	1	1	1	1	1	1	1	1	1	1	1	1	1	1	1	1	1	1	1	1	1	1	1	1	1	1	1	1	1	1	1	1	1	1	1	1	1	1	1	1	1	1	1	1	1	1
3449	3449 BB2601, BPP1523, BP1416 | dsbB, roxB | (BB, BPP, BP) disulfide bond formation protein B	1721	1	1		1	1	1	1	1	1	1	1	1	1	1	1	1	1	1	1	1	1	1	1	1	1	1	1	1			1	1	1		1	1	1	1	1	1	1	1	1	1	1	1
7895	7895 BB2602, BPP1524, BP1416A | marC | (BB, BPP) putative multiple antibiotic resistance protein ; (BP) pseudogene	1722	1	1	1	1	1	1	1	1	1	1	1	1	1	1	1	1	1	1	1	1	1	1	1	1	1	1	1	1	1	1	1	1	1	1	1	1	1	1	1	1	1	1	1	1	1	1	1
2048	2048 BB2603, BPP1525, BP1417 | glnD | (BB, BPP, BP) [protein-PII] uridylyltransferase	1723	1	1	1	1	1	1	1	1	1	1	1	1	1	1	1	1	1	1	1	1	1	1	1	1	1	1	1	1	1	1	1	1	1	1	1	1	1	1	1	1	1	1	1	1	1	1	1
2049	2049 BB2604, BPP1526, BP1418 | map | (BB, BPP, BP) methionine aminopeptidase	1724	1	1	1	1	1	1	1	1	1	1	1	1	1	1	1	1	1	1	1	1	1	1	1	1	1	1	1	1	1	1	1	1	1	1	1	1	1	1	1	1	1	1	1	1	1	1	1
2050	2050 BB, BPP, BP | | (BB) BB2604 - BB2605 intergenic region; (BPP) BPP1526 - BPP1527 intergenic region; (BP) BP1418 - BP1419 intergenic region	1725	1									1	1	1	1	1	1		1	1	1	1	1	1	1	1	1	1	1	1			1	1	1					1	1	1
2051	2051 BB2605, BPP1527, BP1419 | rpsB | (BB, BPP, BP) 30S ribosomal protein S2	1726	1	1	1	1	1	1	1	1	1	1	1	1	1	1	1	1	1	1	1	1	1	1	1	1	1	1	1	1	1	1	1	1	1	1	1	1	1	1	1	1	1	1	1	1	1	1	1
2052	2052 BB2606, BPP1528, BP1420 | tsf | (BB, BPP, BP) elongation factor Ts	1727	1	1	1	1	1	1	1	1	1	1	1	1	1	1	1	1	1	1	1	1	1	1	1	1	1	1	1	1	1	1	1	1	1	1	1	1	1	1	1	1	1	1	1	1	1	1	1
2053	2053 BB2607, BPP1529, BP1421 | pyrH, smbA | (BB, BPP, BP) uridylate kinase	1728	1	1	1	1	1	1	1	1	1	1	1	1	1	1	1	1	1	1	1	1	1	1	1	1	1	1	1	1	1	1	1	1	1	1	1	1	1	1	1	1	1	1	1	1	1	1	1
2054	2054 BB2608, BPP1530, BP1422 | frr, rrf | (BB, BPP, BP) ribosome recycling factor	1729	1	1	1	1	1	1	1	1	1	1	1	1	1	1	1	1	1	1	1	1	1	1	1	1	1	1	1	1	1	1	1	1	1	1	1	1	1	1	1	1	1	1	1	1	1	1	1
3450	3450 BB2609, BPP1531, BP1423 | uppS, rth | (BB, BPP, BP) undecaprenyl pyrophosphate synthetase	1730	1	1	1	1	1	1	1	1	1	1	1	1	1	1	1	1	1	1	1	1	1	1	1	1	1	1	1	1	1	1	1	1	1	1	1	1	1	1	1	1	1	1	1	1	1	1	1
2056	2056 BB2610, BPP1532, BP1424 | cdsA, cds | (BB, BPP, BP) phosphatidate cytidylyltransferase	1731	1	1	1	0	1	1	1	1	0	1	1	1	1	1	1	1	0	1	0	1	1	1	1	1	1	1	1	1			1	1	1		1	1	1	1	1	1	1	1	1	1	1
2057	2057 BB2611, BPP1533, BP1425 | dxr | (BB, BPP, BP) 1-deoxy-D-xylulose 5-phosphate reductoisomerase	1732	1	1			1	1	1	1	1	1	1	1	1	1	1	1	1	1	1	1	1	1			1		1	1	1	1	1	1		1	1	1		1		1	1	1		1	1	1	1
2058	2058 BB2612, BPP1534, BP1426 | | (BB, BPP, BP) putative membrane protein	1733	1	1	1	1	1	1	1	1	1	1	1	1	1	1	1	1	1	1	1	1	1	1	1	1	1	1	1	1	1	1	1	1	1	1	1	1	1	1	1	1	1	1	1	1	1	1	1
2059	2059 BB2613, BPP1535, BP1427 | | (BB, BPP, BP) probable surface antigen	1734	1	1	1	1	1	1	1	1	1	1	1	1	1	1	1	1	1	1	1	1	1	1	1	1	1	1	1	1	1	1	1	1	1	1	1	1	1	1	1	1	1	1	1	1	1	1	1
2060	2060 BB2614, BPP1536, BP1428 | | (BB, BPP, BP) putative outer membrane protein	1735	1	1	1	1	1	1	1	1	1	1	1	1	1	1	1	1	1	1	1	1	1	1	1	1	1	1	1	1	1	1	1	1	1	1	1	1	1	1	1	1	1	1	1	1	1	1	1
3216	3216 BB2615, BPP1537, BP1429 | lpxD, firA | (BB, BPP, BP) UDP-3-O-[3-hydroxymyristoyl] glucosamineN-acyltransferase	1736	1	1	1	1	1	1	1	1	1	1	1	1	1	1	1	1	1	1	1	1	1	1	1	1	1	1	1	1	1	1	1	1	1		1	1	1	1	1	1	1	1	1	1	1	1	1
2061	2061 BB2616, BPP1538, BP1430 | fabZ, sefA | (BB, BPP, BP) (3R)-hydroxymyristol-[acyl carrier protein] dehydratase	1737	1	1	1	1	1	1	1	1	1	1	1	1	1	1	1	1	1	1	1	1	1	1	1	1	1	1	1	1	1	1	1	1	1	1	1	1	1	1	1	1	1	1	1	1	1	1	1
2062	2062 BB2617, BPP1539, BP1431 | lpxA | (BB, BPP, BP) acyl-[acyl-carrier-protein]--UDP-N-acetylglucosamine O-acyltransferase	1738	1	1	1	1	1	1	1	1	1	1	1	1	1	1	1	1	1	1	1	1	1	1	1	1	1	1	1	1	1	1	1	1	1	1	1	1	1	1	1	1	1	1	1	1	1	1	1
2063	2063 BB2618, BPP1540, BP1432 | lpxB, pgsB | (BB, BPP, BP) lipid-A-disaccharide synthase	1739	1	1	1	1	1	1	1	1	1	1	1	1	1	1	1	1	1	1	1	1	1	1	1	1	1	1	1	1	1	1	1	1	1	1	1	1	1	1	1	1	1	1	1	1	1	1	1
2064	2064 BB2619, BPP1541, BP1433 | rnhB | (BB, BPP, BP) ribonuclease HII	1740	1	1	1	1	1	1	1	1	1	1	1	1	1	1	1	1	1	1	1	1	1	1	1	1	1	1	1	1	1	1	1	1	1		1	1	1	1	1	1	1	1	1	1	1	1	1
2065	2065 BB2620, BPP1542, BP1434 | | (BB, BPP, BP) putative RNA methyltransferase	1741	1	1		1	1	1	1	1	1	1	1	1	1	1	1	1	1	1	1	1	1	1	1	1	1	1	1	1		1	1	1	1	1	1	1	1	1	1	1	1	1	1	1	1	1	1
2066	2066 BB2621, BPP1543, BP1435 | | (BB, BPP, BP) conserved hypothetical protein	1742	1	1	1	1	1	1	1	1	1	1	1	1	1	1	1	1	1	1	1	1	1	1	1	1	1	1	1	1	1	1	1	1	1	1	1	1	1	1	1	1	1	1	1	1	1	1	1
2067	2067 BB2622, BPP1544, BP1436 | ppsA, pps | (BB, BPP, BP) phosphoenolpyruvate synthase	1743	1	1	1		1	1	1	1	1	1	1	1	1	1	1	1	1	1	1	1	1	1	1	1	1	1	1	1	1	1	1	1	1	1	1	1	1	1	1	1	1	1	1	1	1	1	1
3217	3217 BB2623, BPP1545, BP1437 | | (BB, BP) probable class-I glutamine amidotransferase; (BPP) Pseudogene	1744	1	1	1	1	1	1	1	1	1	1	1	1	1	1	1	1	1	1	1	1	1	1	1	1	1	1	1	1	1	1	1	1	1	1	1	1	1	1	1	1	1	1	1	1	1	1	1
2068	2068 BB2624, BPP1546, BP1438 | | (BB, BP) putative membrane protein ; (BPP) Pseudogene	1745	1	1	1	1	1	1	1	1	1	1	1	1	1	1	1	1	1	1	1	1	1	1	1	1	1	1	1	1			1	1	1		1	1	1	1	1	1	1	1	1	1	1
2069	2069 BB2625, BPP1547, BP1440 | | (BB, BPP, BP) putative membrane protein	1746	1	1	1	1	1	1	1	1	1	1	1	1	1	1	1	1	1	1	1	1	1	1	1	1	1	1	1	1	1	1	1	1	1	1	1	1	1	1	1	1	1	1	1	1	1	1	1
3218	3218 BB2626, BPP1548, BP1441 | | (BB, BP) probable membrane protein ; (BPP) Pseudogene	1747	1	1	1	1	1	1	1	1	1	1	1	1	1	1	1	1	1	1	1	1	1	1	1	1	1	1	1	1			1	1	1		1	1	1	1	1	1	1	1	1	1	1
2070	2070 BB2627, BPP1549, BP1442 | smpB, smqB | (BB, BPP, BP) SsrA-binding protein	1748	1	1	1	1	1	1	1	1	1	1	1	1	1	1	1	1	1	1	1	1	1	1	1	1	1	1	1	1	1	1	1	1	1	1	1	1	1	1	1	1	1	1	1	1	1	1	1
2072	2072 BB2628, BPP1550, BP1443 | | (BB, BPP, BP) conserved hypothetical protein	1749	1	1	1	1	1	1	1	1	1	1	1	1	1	1	1	1	1	1	1	1	1	1	1	1	1	1	1	1	1	1	1	1	1	1	1	1	1	1	1	1	1	1	1	1	1	1	1
7896	7896 BB2629, BPP1551, BP1444 | | (BB, BPP, BP) conserved hypothetical protein	1750	1	1	1	1	1	1	1	1	1	1	1	1	1	1	1	1	1	1	1	1	1	1	1	1	1	1	1	1		1	1	1	1	1	1	1	1	1	1	1	1	1	1	1	1	1	1
2073	2073 BB2630, BPP1552, BP1445 | | (BB, BPP, BP) probable acyl-CoA dehydrogenase	1751	1	1	1	1	1	1	1	1	1	1	1	1	1	1	1	1	1	1	1	1	1	1	1	1	1	1	1	1	1	1	1	1	1	1	1	1	1	1	1	1	1	1	1	1	1	1	1
3219	3219 BB2631, BPP1553, BP1446 | | (BB, BPP, BP) enoly-CoA hydratase	1752	1	1	1	1	1	1	1	1	1	1	1	1	1	1	1	1	1	1	1	1	1	1	1	1	1	1	1	1		1	1	1	1		1	1	1	1	1	1	1	1	1	1	1	1	1
2074	2074 BB2632, BPP1554, BP1447 | mmsB | (BB, BPP, BP) 3-hydroxyisobutyrate dehydrogenase	1753	1	1	1	1	1	1	1	1	1	1	1	1	1	1	1	1	1	1	1	1	1	1	1	1	1	1	1	1	1	1	1	1	1	1	1	1	1	1	1	1	1	1	1	1	1	1	1
2075	2075 BB2633, BPP1555, BP1448 | | (BB, BPP, BP) conserved hypothetical protein	1754	1	1	1	1	1	1	1	1	1	1	1	1	1	1	1	1	1	1	1	1	1	1	1	1	1	1	1	1	1	1	1	1	1	1	1	1	1	1	1	1	1	1	1	1	1	1	1
3220	3220 BB2634, BPP1556, BP1449 | | (BB, BPP, BP) putative membrane protein	1755	1	1	1	1	1	1	1	1	1	1	1	1	1	1	1	1	1	1	1	1	1	1	1	1	1	1	1	1	1	1	1	1	1	1	1	1	1	1	1	1	1	1	1	1	1	1	1
	single gene variant 23	1755.5
3115	3115 BB2635, BPP1557, BP1845 | | (BB, BPP, BP) conserved hypothetical protein	1756	1	1	1		0	1	1	1	0	1	1	1	1	1	1	1	0	0	0	0	1	1	1	1	1	1	1	1	1	1	1	1	1		1	1	1	0	0	0	1	1	1	1	1	1	1
3416	3416 BB2635, BPP1557, BP1845 | | (BB, BPP, BP) conserved hypothetical protein	1757	1	1		1	1	1	1	1	1	1	1	1	1	1	1	1	1	1	1	1	1	1	1	1	1	1	1	1			1	1	1		1		1	1	1	1	1	1	1
1483	1483 BB2636, BPP1558, BP1846 | | (BB, BPP, BP) putative exported protein	1758	1	1	1	0	1	1	1	1	1	1	1	1	1	1	1	1	1	1	1	1	1	1	1	1	1	1	1	1	1	1	1	1	1	1	1	1	1	1	1	1	1	1	1	1	1	1	1
1482	1482 BB2637, BPP1559, BP1847 | tmk | (BB, BPP, BP) thymidylate kinase	1759	1	1	1	1	1	1	1	1	1	1	1	1	1	1	1	1	1	1	1	1	1	1	1	1	1	1	1	1	1	1	1	1	1	1	1	1	1	1	1	1	1	1	1	1	1	1	1
1481	1481 BB2638, BPP1560, BP1848 | holB | (BB, BPP, BP) DNA polymerase III, delta' subunit	1760	1	1	1		1	1	1	1	1	1	1	1	1	1	1	1	0	0	1	1	1	1	1	1	1	1	1	1	1	1	1	1	1	1	1	1	1	1	1	1	1	1	1	1	1	1	1
1480	1480 BB2639, BPP1561, BP1849 | | (BB, BPP, BP) conserved hypothetical protein	1761	1	1	1		1	1	1	1	1	1	1		1	1	1	1	1	1	1	1	1	1	1	1	1	1		1	1	1	1	1	1	1	1	1	1	1	1	1	1	1	1	1	1	1	1
1479	1479 BB2640, BPP1562, BP1850 | | (BB, BPP, BP) putative exported protein	1762	1				1	1	1	1	1	1	1	1	1	1	1	1	1	1	1	1	1	1	1	1	1	1	1	1			1	1	1		1		1	1	1	1	1	1	1	1	1	1
3415	3415 BB2641, BPP1563, BP1851 | | (BB, BPP, BP) probable transcriptional regulator	1763							1	1	1	1	1			1	1	1					1	1	1		1	1	1				1	1							1			1
1478	1478 BB2642, BPP1564, BP1852 | | (BB, BP) putative glutamine-binding periplasmic protein precursor ; (BPP) Pseudogene	1765	1	1	1	1	1	1	1	1	1	1	1	1	1	1	1	1	1	1	1	1	1	1	1	1	1	1	1	1	1	1	1	1	1	1	1	1	1	1	1	1	1	1	1	1	1	1	1
2770	2770 BB2643, BPP1565, BP1853 | | (BPP, BP) Pseudogene; (BB) glutamine transport system permease	1766	1	1	1	1	1	1	1	1	1	1	1	1	1	1	1	1	1	1	1	1	1	1	1	1	1	1	1	1	1	1	1	1	1	1	1	1	1	1	1	1	1	1	1	1	1	1	1
3635	3635 BB2643, BPP1565, BP1853 | | (BB) glutamine transport system permease ; (BPP, BP) Pseudogene	1767	1	1	1	1	1	1	1	1	1	1	1	1	1	1	1	1	1	1	1	1	1	1	1	1	1	1	1	1	1		1	1	1	1	1	1	1	1	1	1	1	1	1	1	1	1	1
3114	3114 BB2644, BPP1566, BP1855 | glnQ | (BB, BPP, BP) glutamine transport ATP-binding protein	1768	1	1	1	1	1	1	1	1	1	1	1	1	1	1	1	1	1	1	1	1	1	1	1	1	1	1	1	1	1	1	1	1	1	1	1	1	1	1	1	1	1	1	1	1	1	1	1
2769	2769 BB2645, BPP1567, BP1856 | | (BB) probable arginase ; (BPP, BP) pseudogene	1769	1	1	1	1	1	1	1	1	1	1	1	1	1	1	1	1	1	1	1	1	1	1	1	1	1	1	1	1	1	1	1	1	1	1	1	1	1	1	1	1	1	1	1	1	1	1	1
1477	1477 BB2646, BPP1568, BP1857 | gdhA, gdh | (BB, BPP, BP) glutamate dehydrogenase	1770	1	1	1	1	1	1	1	1	1	1	1	1	1	1	1	1	1	1	1	1	1	1	1	1	1	1	1	1	1	1	1	1	1	1	1	1	1	1	1	1	1	1	1	1	1	1	1
3112	3112 BB2647, BPP1569, BP1858 | aldH | (BB, BPP) probable aldehyde dehydrogenase ; (BP) Pseudogene	1771	1	1	1	1	1	1	1	1	1	1	1	1	1	1	1	1	1	1	1	1	1	1	1	1	1	1	1	1	1	1	1	1	1	1	1	1	1	1	1	1	1	1	1	1	1	1	1
3414	3414 BB2648, BPP1570, BP1859 | amaB | (BB, BPP, BP) N-carbamoyl-L-amino acid amidohydrolase	1772	1	1	1	1	1	1	1	1	1	1	1	1	1	1	1	1	1	1	1	1	1	1	1	1	1	1	1	1	0	1	1	1	1	1	1	1	1	1	1	1	1	1	1	1	1	1	1
	RD24	1772.5
1476	1476 BB2649, BPP1571, BP1860 | ilvG | (BB, BPP, BP) acetolactate synthase large subunit	1773	1	1	1	1	1	1	1	1	1	1	1	1	1	1	1	1	1	1	1	1	1	1	1	1	1	1	1	1			1	1	1		0	0	0	1	0	1	1	0	0	0	0
1475	1475 BB2650, BPP1572, BP1861 | citE | (BB, BPP, BP) citrate lyase beta chain	1774	1	1	1	1	1	1	1	1	1	1	1	1	1	1	1	1	1	1	1	1	1	1	1	1	1	1	1	1	1	0	1	1	1	1	0	0	0	1	1	1	1	1	1	0	1	1	1
1474	1474 BB2651, BPP1573, BP1862 | | (BPP) Pseudogene; (BB, BP) putative membrane protein	1775	1	1	1	1	1	1	1	1	1	1	1	1	1	1	1	1	1	1	1	1	1	1	1	1	1	1	1	1	0	0	0	0	0	0	0	0	0	0	0	0	0	0	0	0	0	0	0
1473	1473 BB2652, BPP1574, BP1863 | | (BB, BPP, BP) putative membrane protein	1776	1	1	1	1	1	1	1	1	1	1	1	1	1	1	1	1	1	1	1	1	1	1	1	1	1	1	1	1	0	0	0	0	0	0	0	0	0	0	0	1	0	0	0	0	0	0	0
1472	1472 BB2653, BPP1575, BP1864 | | (BPP) Pseudogene; (BB, BP) putative exported protein	1777	1	1	1	1	1	1	1	1	1	1	1	1	1	1	1	1	1	1	1	1	1	1	1	1	1	1	1	1	0	0	0	0	0	0	0	0	0	0	0	0	0	0	0	0	0	0
	RD24 end	1777.5
3413	3413 BB2654, BPP1576, BP1865 | | (BB, BPP, BP) GntR-family transcriptional regulator	1778	1	1	1	1	1	1	1	1	1	1	1	1	1	1	1	1	1	1	1	1	1	1	1	1	1	1	1	1	1	1	1	1	1	1	1	1	1	1	1	1	1	1	1	0	1	1
7897	7897 BB2655, BPP1577, BP1867 | | (BB, BPP) conserved hypothetical protein ; (BP) pseudogene	1779	1	1		1	1	1	1	1	1	1	1	1	1	1	1	1	1	1	1	1	1	1	1	1	1	1	1	1			1	1	1		1	1	1	1	1	1	1	1	1
3749	3749 BB2656, BPP1578, BP1868 | | (BP) Pseudogene; (BB, BPP) putative cytochrome	1780	1	1	1	1	1	1	1	1	1	1	1	1	1	1	1	1	1	1	1	1	1	1	1	1	1	1	1	1	0	1	1	1	1	1	1	1	1	1	1	1	1	1	1	1	1	1	1
7898	7898 BB2656, BPP1578 | | (BB, BPP) putative cytochrome	1781	1	1	1	1	1	1	1	1	1	1	1	1	1	1	1	1	1	1	1	1	1	1	1	1	1	1	1	1	1	1	1	1	1	1	1	1	1	1	1	1	1	1	1	1	1	1	1
7899	7899 BB2657, BPP1579 | | (BB, BPP) putative membrane protein	1782	1	1	1	1	1	1	1	1	1	1	1	1	1	1	1	1	1	1	1	1	1	1	1	1	1	1	1	1	1	1	1	1	1	1	1	1	1	1	1	1	1	1	1	1	1	1	1
7900	7900 BB2658, BPP1580 | | (BB) glutamate decarboxylase ; (BPP) Pseudogene	1783	1	1	1	1	1	1	1	1	1	1	1	1	1	1	1	1	1	1	1	1	1	1	1	1	1	1	1	1	1	1	1	1	1	1	1	1	1	1	1	1	1	1	1	1	1	1	1
7901	7901 BB2659, BPP1582 | | (BB, BPP) putative membrane protein	1784	1	1		1	1	1	1	1	1	1	1	1	1	1	1	1	1	1	1	1	1	1	1	1	1	1	1	1		1	1	1	1		1	1	1	1	1	1	1	1	1	1	1	1	1
7903	7903 BB2661, BPP1584 | | (BB, BPP) putative RNA polymerase sigma factor	1786	1	1				1	1	1	1	1	1	1	1	1	1	1	1	1	1	1	1	1	1	1	1	1	1	1			1	1	1		1	1		1	1	1	1	1	1
7904	7904 BB2662, BPP1585 | | (BB, BPP) conserved hypothetical protein	1787	1	1			1	1	1	1	1	1	1	1	1	1	1	1	1	1	1	1	1	1	1	1	1	1	1	1		1	1	1	1		1	1	1	1	1	1	1	1	1	1	1	1	1
6080	6080 BB2663, BB2084, BB2723, BPP1586, BPP2641, BPP2762, BP2538, BP1646 | | (BB, BB, BB, BPP, BPP, BPP, BP, BP) putative membrane protein	1788	1	1	1	1	1	1	1	1	1	1	1	1	1	1	1	1	1	1	1	1	1	1	1	1	1	1	1	1	1	1	1	1	1	1	1	1	1	1	1	1	1	1	1	1	1	1	1
7905	7905 BB2664, BPP1587 | | (BB, BPP) probable two-component response regulator	1789	1	1	1		1	1	1	1	0	1	1		1	1	1		1	1	1	0		1	1		1	1					1	1			1	1	1	1		1		1
7906	7906 BB2665, BPP1588 | | (BB, BPP) conserved hypothetical protein	1790	1				1	1	1	1	1	1	1	1	1	1	1	1	1	1	1	0	1	1	1	1	1	1	1	1	1	1	1	1	1		1	1	1	1	1	1	1	1	1			1	1
7907	7907 BB2666, BPP1589 | | (BB, BPP) putative transmembrane regulator	1791	1	1	1		1		1	1	1	1	1	1	1	1	0	1	1	1	1	1	1	1	1	1	1	1	1	1		1	1	1	1	1	1	1	1	1	1	1	1	1	1			1
7908	7908 BB2667, BPP1590 | | (BB, BPP) putative universal stress protein	1792	1	1		1	1	1	1	1	1	1	1	1	1	1	1	1	1	1	1	1	1	1	1	1	1	0	1	1		1	1	1	1		1	1	1	1	1	1	1	1	1	1	1		1
3136	3136 BB2668, BPP1591, BP1176 | astE, aruE | (BB, BPP, BP) putative succinylglutamate desuccinylase	1793	1	1	1	1	1	1	1	1	1	1	1	1	1	1	1	1	1	1	1	1	1	1	1	1	1	1	1	0	1	1	0	1	1	1	1	1	1	1	1	1	1	1	1	1	1	1	1
2194	2194 BB2669, BPP1592, BP1175 | | (BB, BPP, BP) putative exported protein	1794	1	1		1	0	0	0	1	1	1	1	1	1	1	1	1	1	1	1	1	1	1	1	1	1	0	1	1	1	1	1	1	1	1	1	1	1	1	1	1	1	0	1	1	1	1	1
3137	3137 BB2670, BPP1593, BP1174 | | (BB, BPP, BP) hypothetical protein	1795	1	1	1	1	1	1	1	1	1	1	1	1	1	1	1	1	1	1	1	1	1	1	1	1	1	1	1	1	1	1	1	1	1	1	1	1	1	1	1	1	1	1	1	1	1	1	1
3500	3500 BB2671, BPP1594, BP1172 | | (BP) Pseudogene; (BB, BPP) putative membrane protein	1796	1	1		1	1	1	1	1	1	1	1	1	1	1	1	1	1	1	1	1	1	1	1	1	1	1	1	1	1		1	1	1	1	1	1	1	1	1	1	1	1	1	1	1	1	1
3421	3421 BB2672, BPP1595, BP1171 | | (BB, BPP, BP) conserved hypothetical protein	1797	1	1	1	1	1	1	1	1	1	1	1	1	1	1	1	1	1	1	1	1	1	1	1	1	1	1	1	1	1	1	1	1	1		1	1	1	1	1	1	1	1	1	1	1	1	1
1575	1575 BB2673, BPP1596, BP1170 | | (BB, BPP, BP) putative exported protein	1798	1	1	1		1	1	1	1	1	1	1	1	1	1	1	1	1	1	1	1	1	1	1	1	1	1	1	1	1	1	1	1	1	1	1	1	1	1	1	1	1	1	1		1	1	1
1576	1576 BB2674, BPP1597, BP1169 | | (BB, BPP, BP) putative oxidoreductase	1799	1	1	1	1	1	1	1	1	1	1	1	1	1	1	1	1	1	1	1	1	1	1	1	1	1	1	1	1	1	1	1	1	1	1	1	1	1	1	1	1	1	1	1	1	1	1	1
3422	3422 BB2675, BPP1598, BP1168 | | (BPP) Pseudogene; (BB, BP) LysR-family transcriptional regulator	1800	1	1	1	1	1	1	1	1	1	1	1	1	1	1	1	1	1	1	1	1	1	1	1	1	1	1	1	1	1	1	1	1	1	1	1	1	1	1	1	1	1	1	1	1	1	1	1
	RD25	1800.5
3138	3138 BB2676, BPP1599, BP1167 | | (BB, BPP, BP) putative adolase	1801	0	1		1	1	1	1	1	1	1	1	1	1	1	1	1	1	1	1	1	1	1	1	1	1	1	1	1		0	0	0	1		1	1	1	1	1	1	0	0	1			1	1
2792	2792 BB2679, BPP1602, BP1165 | | (BB, BPP, BP) sodium/solute symporter	1803	0	1	1	1	1	1	1	1	1	1	1	1	1	1	1	1	1	1	1	1	1	1	1	1	0	1	1	1	0	0	0	0	0	0	0	0	0	0	0	0	0	0	0	0	0	0
1710	1710 BB, BPP, BP | | (BB) BB2679 - BB2680 intergenic region; (BPP) BPP1602 - BPP1603 intergenic region; (BP) BP1164 - BP1165 intergenic region	1804	1	1	1	1	1	1	1	1	1	1	1	1	1	1	1	1	1	1	1	1	1	1	1	1	1	1	1	1	0	0	0	0	0	0	0	0	0	0	0	1	0	0	0	0	0	0	0
	RD25 end	1804.5
6081	6081 BB2680, BPP1603, BP1164 | | (BB, BPP, BP) putative membrane protein	1805	1	1	1	1	1	1	1	1	1	1	1	1	1	1	1	1	1	1	1	1	1	1	1	1	1	1	1	1	1	1	1	1	1	1	1	1	1	1	1	1	1	1	1	1	1	1	1
3582	3582 BB2680, BPP1603, BP1164 | | (BB, BPP, BP) putative membrane protein	1806	1	1	1	1	1	1	1	1	1	1	1	1	1	1	1	1	1	1	1	1	1	1	1	1	1	1	1	1	1	1	1	1	1		1	1	1	1	1	1	1	1	1	1	1	1	1
3160	3160 BB2681, BPP1604, BP1163 | | (BB, BPP, BP) probable short-chain dehydrogenase	1807	1	1				1	1		1	1	1	1	1	1	1	1	1	1	1	1	1	1	1	1	1	1	1	1			1	1	1		1			1	1	1	1	1	1
	RD26	1807.5
1708	1708 BB2682, BPP1605, BP1162 | | (BB, BPP, BP) probable LysR-family transcriptional regulator	1808	1	1	1	1	1	1	1	1	1	1	1	1	1	1	1	1	1	1	1	1	1	1	1	1	1	1	1	1		0	0	0	0		0	0	0	0	0	0	0	0	0	0	0	0	0
1707	1707 BB2683, BPP1606, BP1161 | | (BB, BPP, BP) putative racemase	1809	1	1	1	1	1	1	1	1	1	1	1	1	1	1	1	1	1	1	1	1	1	1	1	1	1	1	1	1			0	0	0		0	0	0	0	0	0	0	0	0	0	0
2791	2791 BB2684, BPP1607, BP1160 | | (BB, BPP, BP) putative lipoprotein	1810	1	1	1	1	1	1	1	1	1	1	1	1	1	1	1	1	1	1	1	1	1	1	1	1	1	1	1	1	1	1	0	0	0		0	0	0	0	0	1	0	0	0	0	0	0	0
1706	1706 BB2685, BPP1608, BP1159 | | (BB, BPP, BP) putative 2-pyrone-4,6-dicarboxylic acid hydrolase	1811	1	1	1	1	1	1	1	1	1	1	1	1	1	1	1	1	1	1	1	1	1	1	1	1	1	1	1	1			0	0	1		0	1	1	1	1	1	1	0	1	0		1	1
1705	1705 BB2686, BPP1609, BP1158 | | (BB, BPP, BP) putative dioxygenase	1812	1	1	1	1	1	1	1	1	1	1	1	1	1	1	1	1	1	1	1	1	1	1	1	1	1	1	1	1			0	0	0		0	0	0	0	1	1	0	0	1	0	0	1	1
	RD26 end	1812.5
8018	8018 BB3117, BPP1611 | csaA | (BB, BPP) protein secretion chaperone	1813	1	1	1	1	1	1	1	1	1	1	1	1	1	1	1	1	1	1	1	1	1	1	1	1	1	1	1	1	1	1	1	1	1	1	1	1	1	1	1	1	1	1	1	1	1	1	1
8017	8017 BB3116, BPP1612 | | (BB, BPP) putative membrane protein	1814	1	1	1	1	1	1	1	1	1	1	1	1	1	1	1	1	1	1	1	1	1	1	1	1	1	1	1	1		1	1	1	1		1	1	1	1	1	1	1	1	1	1	1	1	1
8016	8016 BB3115, BPP1613 | | (BB, BPP) probable methyl-accepting chemotaxis protein	1815	1	1	1	1	1	1	1	1	1	1	1	1	1	1	1	1	1	1	1	1	1	1	1	1	1	1	1	1	1	1	1	1	1	1	1	1	1	1	1	1	1	1	1	1	1	1	1
8015	8015 BB3114, BPP1614 | | (BB, BPP) putative membrane protein	1816	1	1	1	1	1	1	1	1	1	1	1	1	1	1	1	1	1	1	1	1	1	1	1	1	1	1	1	1			1	1	1		1	1	1	1	1	1	1	1	1	1	1	1
8014	8014 BB3113, BPP1615 | | (BB, BPP) putative membrane protein	1817	1	1	1	1	1	1	1	1	1	1	1	1	1	1	1	1	1	1	1	1	1	1	1	1	1	1	1	1	1	1	1	1	1	1	1	1	1	1	1	1	1	1	1	1	1	1	1
8013	8013 BB3112, BPP1616 | | (BB, BPP) hypothetical protein	1818	1	1	1	1	1	1	1	1	1	1	1	1	1	1	1	1	1	1	1	1	1	1	1	1	1	1	1	1			1	1	1		1	1	1	1	1	1	1	1	1	1	1	1
6082	6082 BB3111, BPP1617 | | (BB, BPP) autotransporter	1819	1	1	1	1	1	1	1	1	1	1	1	1	1	1	1	1	1	1	1	1	1	1	1	1	1	1	1	1	1	1	1	1	1	1	1	1	1	1	1	1	1	1	1	1	1	1	1
3743	3743 BB3291, BPP1618, BP1201 | | (BP) tracheal colonization factor precursor ; (BPP) autotransporter ; (BB) Pseudogene	1820	1	0			1	1	1	1	1	1	1		1	1	1	1	1	1	1	1	1	1	1	1	0	1	1	1	0	1	1	1	1	1	1	1	1	1	1	1	1	1	1	0		1	1
6083	6083 BB3291, BPP1618 | tcfA | (BPP) autotransporter ; (BB) Pseudogene	1821	1	1	1	1	1	1	1	1	1	1	1	1	1	1	1	1	1	1	1	1	1	1	1	1	1	1	1	1	1	1	1	1	1	1	1	1	1	1	1	1	1	1	1	1	1	1	1
8172	8172 BB3110, BPP1618, BP1201 | tcfA | (BP) tracheal colonization factor precursor ; (BB, BPP) autotransporter	1822	1	1	1	1	1	1	1	1	1	1	1	1	1	1	1	1	1	1	1	1	1	1	1	1	1	1	1	1	1	1	1	1	1	1	1	1	1	1	1	1	1	1	1	1	1	1	1
2165	2165 BB3109, BPP1619, BP0892 | | (BB, BPP, BP) hypothetical protein	1823	1	1	1	1	1	1	1	1	1	1	1	1	1	1	1	1	1	1	1	1	1	1	1	1	1	1	1	1	1	1	1	1	1	1	1	1	1	1	1	1	1	1	1	1	1	1	1
2166	2166 BB3109, BPP1619, BP0892 | | (BB, BPP, BP) hypothetical protein	1824	1	1	1	1	1	1	1	1	1	1	1	1	1	1	1	1	1	1	1	1	1	1	1	1	1	1	1	1	1	1	1	1	1	1	1	1	1	1	1	1	1	1	1	1	1	1	1
2167	2167 BB3108, BPP1620, BP0893 | | (BB, BPP, BP) hypothetical protein	1825	1	1	1	1	1	1	1	1	1	1	1	1	1	1	1	1	1	1	1	1	1	1	1	1	1	1	1	1	1	1	1	1	1	1	1	1	1	1	1	1	1	1	1	1	1	1	1
3379	3379 BB3107, BPP1621, BP0894 | pmi | (BB, BPP, BP) putative mannose-6-phosphate isomerase	1826	1	1	1	1	1	1	1	1	1	1	1	1	1	1	1	1	1	1	1	1	1	1	1	1	1	1	1	1	1	1	1	1	1	1	1	1	1	1	1	1	1	1	1	1	1	1	1
2705	2705 BB3106, BPP1622, BP0895 | | (BB, BPP, BP) conserved hypothetical protein	1827	1	1	1	1	1	1	1	1	1	1	1	1	1	1	1	1	1	1	1	1	1	1	1	1	1	1	1	1	1	1	1	1	1	1	1	1	1	1	1	1	1	1	1	1	1	1	1
8011	8011 BB3105, BPP1623, BP0896 | | (BB, BPP, BP) hypothetical protein	1828	1	1	1	1	1	1	1	1	1	1	1	1	1	1	1	1	1	1	1	1	1	1	1	1	1	1	1	1	1	1	1	1	1	1	1	1	1	1	1	1	1	1	1	1	1	1	1
835	835 BB3104, BPP1624, BP0898 | | (BB, BPP, BP) putative ferredoxin	1829	1	1		1	1	1	1	1	1	1	1	1	1	1	1	1	1	1	1	1	1	1	1	1	1	1	1	1	1	1	1	1	1	1	1	1	1	1	1	1	1	1	1	1	1	1	1
2706	2706 BB3103, BPP1625, BP0899 | | (BB, BPP, BP) ABC transporter, ATP-binding protein	1830	1	1	1	1	1	1	1	1		1		1	1	1	1	1	1	1	1	1		1		1		1	1	1	1	1	1	1		1	1	1	1	1	1	1	1	1				1	1
838	838 BB3102, BPP1626, BP0900 | | (BB, BPP, BP) probable oxidoreductase	1831	1	1	1	1	1	1	1	1	1	1	1	1	1	1	1	1	1	1	1	1	1	1	1	1	1	1	1	1	1	1	1	1	1	1	1	1	1	1	1	1	1	1	1	1	1	1	1
839	839 BB3101, BPP1627, BP0901 | | (BB, BPP, BP) putative oxidoreductase	1832	1	1	1		1	1	1	1	1	1	1	1	1	1	1	1	1	1	1	1	1	1	1	1	1	1	1	1			1	1	1		1	1	1	1	1	1	1	1	1		1
3694	3694 BB3101, BPP1627, BP0901 | | (BB, BPP, BP) putative oxidoreductase	1833	1	1	1	1	1	1	1	1	1	1	1	1	1	1	1	1	1	1	1	1	1	1	1	1	1	1	1	1		1	1	1	1		1	1	1	1	1	1	1	1	1	1	1	1	1
3654	3654 BB3100, BPP1628, BP0902 | | (BB, BPP, BP) putative membrane protein	1834	1	1	1	1	1	1	1	1	1	1	1	1	1	1	1	1	1	1	1	1	1	1	1	1	1	1	1	1	1	1	1	1	1		1	1	1	1	1	1	1	1	1	1	1	1	1
2707	2707 BB3099, BPP1629, BP0903 | | (BB, BPP, BP) putative membrane protein	1835	1	1	1	1	1	1	1	1	1	1	1	1	1	1	1	1	1	1	1	1	1	1	1	1	1	1	1	1	1	1	1	1	1	1	1	1	1	1	1	1	1	1	1	1	1	1	1
	RD27	1835.5
840	840 BB3098, BPP1630, BP0904 | pphA, prpA | (BB, BPP, BP) serine/threonine protein phosphatase 1	1836	1	1	1	1	1	1	0	1	0	1	1	1	1	1	1	1	1	1	1	1	1	1	0	1	1	0	1	0	1	1	0	1	1	1	1	1	1	1	1	1	1	1	1	1	1	1	1
841	841 BB3098, BPP1630, BP0904 | pphA, prpA | (BB, BPP, BP) serine/threonine protein phosphatase 1	1837	1	1	1	0	0	0	0	1	0	1	1	1	1	0	1	1	1	1	1	0	1	1	0	1	1	0	1	0	1	1	0	1	1	1	1	1	1	1	0	1	0	0	1	1	1	1	1
3563	3563 BB3097, BPP1631, BP0905 | mrcA, ponA | (BB, BPP, BP) penicillin-binding protein 1A	1838	1	1	1	0	1	0	0	1	1	1	1	1	1	1	1	1	0	1	1	1	1	1	1	1	1	1	1	1	1	1	1	1	1	1	1	1	1	1	1	1	1	1	1	1	1	1	1
	RD27 end	1838.5
842	842 BB3096, BPP1632, BP0906 | | (BB, BPP, BP) putative peptidase	1839	1	1	1	1	1	1	1	1	1	1	1	1	1	1	1	1	1	1	1	1	1	1	1	1	1	1	1	1			1	1	1		1	1	1	1	1	1	1	1	1	1	1
8010	8010 BB3095, BPP1633, BP0907 | | (BB, BPP) putative lipoprotein ; (BP) Pseudogene	1840	1	1	1	1	1	1	1	1	1	1	1	1	1	1	1	1	1	1	1	1	1	1	1	1	1	1	1	1			1	1	1		1	1	1	1	1	1	1	1	1	1	1
843	843 BB3094, BPP1634, BP0908 | | (BB, BPP, BP) conserved hypothetical protein	1841	1	1	1	1	1	1	1	1	1	1	1	1	1	1	1	1	1	1	1	1	1	1	1	1	1	1	1	1	1	1	1	1	1	1	1	1	1	1	1	1	1	1	1	1	1	1	1
845	845 BB3093, BPP1635, BP0909 | dinP | (BB, BPP, BP) DNA-damage-inducible protein p	1842	1	1	1	1	1	1	1	1	1	1	1	1	1	1	1	1	1	1	1	1	1	1	1	1	1	1	1	1	1	1	1	1	1	1	1	1	1	1	1	1	1	1	1	1	1	1	1
1691	1691 BB3092, BPP1636, BP2213 | | (BB, BPP, BP) conserved hypothetical protein	1843	1	1	1	1	1	1	1	1	1	1	1	1	1	1	1	1	1	1	1	1	1	1	1	1	1	1	1	1	1	1	1	1	1	1	1	1	1	1	1	1	1	1	1	1	1	1	1
1690	1690 BB3091, BPP1637, BP2212 | fhp | (BB, BPP, BP) flavohemoprotein, putative flavohemoprotein	1844	1	1	1	1	1	1	1	1	1	1	1	1	1	1	1	1	1	1	1	1	1	1	1	1	1	1	1	1	1	1	1	1	1	1	1	1	1	1	1	1	1	1	1	1	1	1	1
1689	1689 BB3090, BPP1638, BP2211 | | (BB, BPP, BP) putative conserved DNA-binding protein	1845	1	1	1	1	1	1	1	1	1	1	1	1	1	1	1	1	1	1	1	1	1	1	1	1	1	1	1	1	1	1	1	1	1	1	1	1	1	1	1	1	1	1	1	1	1	1	1
1688	1688 BB3089, BPP1639, BP2210 | | (BB, BP) putative amino acid dehydrogenase subunit ; (BPP) Pseudogene	1846	1	1	1	1	1	1	1	1	1	1	1	1	1	1	1	1	1	1	1	1	1	1	1	1	1	1	1	1	1	1	1	1	1		1	1	1	1	1	1	1	1	1	1	1	1	1
3159	3159 BB3088, BPP1640, BP2208 | | (BB, BPP) putative DNA polymerase III alpha chain ; (BP) Pseudogene	1847	1	1	1	1	1	1	1	1	1	1	1	1	1	1	1	1	1	1	1	1	1	1	1	1	1	1	1	1		1	1	1	1	1	1	1	1	1	1	1	1	1	1	1	1	1	1
3158	3158 BB3088, BPP1640, BP2208 | | (BB, BPP) putative DNA polymerase III alpha chain ; (BP) Pseudogene	1848	1	1	1	1	1	1	1	1	1	1	1	1	1	1	1	1	1	1	1	1	1	1	1	1	1	1	1	1		1	1	1	1	1	1	1	1	1	1	1	1	1	1	1	1	1	1
5410	5410 BB3087, BPP1641 | | (BB, BPP) conserved hypothetical protein	1849	1	1	1	1	1	1	1	1	1	1	1	1	1	1	1	1	0	1	0	1	1	1	1	1	1	1	1	1	1	1	1	1	1	1	1	1	1	1	1	1	1	1	1	1	1	1	1
8171	8171 BB3086, BPP1642 | | (BB, BPP) conserved hypothetical protein	1850	1	1	1	1	1	1	1	1	1	1	1	1	1	1	1	1	1	1	1	1	1	1	1	1	1	1	1	1	1	1	1	1	1	1	1	1	1	1	1	1	1	1	1	1	1	1	1
5412	5412 BB3085, BPP1643 | | (BB, BPP) probable esterase	1852	1	1	1	1	1	1	1	1	1	1	1	1	1	1	1	1	1	1	1	1	1	1	1	1	1	1	1	1	1	1	1	1	1	1	1	1	1	1	1	1	1	1	1	1	1	1	1
5413	5413 BB3085, BPP1643 | | (BB, BPP) probable esterase	1853	1	1	1	1	1	1	1	1	1	1	1	1	1	1	1	1	1	1	1	1	1	1	1	1	1	1	1	1	1	1	1	1	1	1	1	1	1	1	1	1	1	1	1	1	1	1	1
5414	5414 BB3084, BPP1644 | | (BB, BPP) probable outer membrane efflux protein	1855	1	1	1	1	1	1	1	1	1	1	1	1	1	1	1	1	1	1	1	1	1	1	1	1	1	1	1	1	1	1	1	1	1	1	1	1	1	1	1	1	1	1	1	1	1	1	1
5415	5415 BB3083, BPP1645 | | (BB, BPP) putative HlyD family secretion protein	1856	1	1	1	1	1	1	1	1	1	1	1	1	1	1	1	1	1	1	1	1	1	1	1	1	1	1	1	1	1	1	1	1	1	1	1	1	1	1	1	1	1	1	1	1	1	1	1
5416	5416 BB3082, BPP1646 | | (BB, BPP) putative membrane protein	1857	1	1	1	1	1	1	1	1	1	1	1	1	1	1	1	1	1	1	1	1	1	1	1	1	1	1	1	1	1	1	1	1	1	1	1	1	1	1	1	1	1	1	1	1	1	1	1
5417	5417 BB3081, BPP1647 | | (BPP) Pseudogene; (BB) putative membrane protein	1858	1	1	1	1	1	1	1	1	1	1	1	1	1	1	1	1	1	1	1	1	1	1	1	1	1	1	1	1	1	1	1	1	1	1	1	1	1	1	1	1	1	1	1	1	1	1	1
1194	1194 BB3081, BPP1647, BP2665 | | (BPP, BP) Pseudogene; (BB) putative membrane protein	1859	1	1	1	1	1	1	1	1	1	1	1	1	1	1	1	1	1	1	1	1	1	1	1	1	1	1	1	1			1	1	1		1	1	1	1	1	1	1	1	1	1	1
3399	3399 BB3080, BPP1648, BP2664 | | (BB, BPP, BP) putative MarR-family transcriptional regulator	1860	1	1	1	1	1	1	1	1	1	1	1	1	1	1	1	1	1	1	1	1	1	1	1	1	1	1	1	1			1	1	1		1	1	1	1	1	1	1	1	1	1	1
1195	1195 BB3079, BPP1649, BP2663 | | (BB, BPP, BP) putative transcriptional regulatory protein	1861	1				1	1	1	1	1	1	1	1	1	1	1	1	1	1	1	1	1	1	1	1	1	1	1	1			1	1	1					1	1	1	1	1	1	1		1
1196	1196 BB3078, BPP1650, BP2662 | | (BB, BPP, BP) putative aldolase	1862	1	1	1	1	1	1	1	1	1	1	1	1	1	1	1	1	1	1	1	1	1	1	1	1	1	1	1	1	1	1	1	1	1	1	1	1	1	1	1	1	1	1	1	1	1	1	1
3063	3063 BB3077, BPP1651, BP2661 | | (BB, BPP, BP) putative exported protein	1863	1	1	1	1	1	1	1	1	1	1	1	1	1	1	1	1	1	1	1	1	1	1	1	1	1	1	1	1	1	1	1	1	1	1	1	1	1	1	1	1	1	1	1	1	1	1	1
1198	1198 BB3076, BPP1652, BP2660 | | (BB, BPP, BP) conserved hypothetical protein	1864	1	1	1	1	1	1	1	1	1	1	1	1	1	1	1	1	1	1	1	1	1	1	1	1	1	1	1	1	1	1	1	1	1	1	1	1	1	1	1	1	1	1	1	1	1	1	1
1199	1199 BB3075, BPP1653, BP2659 | | (BB, BPP, BP) conserved hypothetical protein	1865	1	1	1	1	1	1	1	1	1	1	1	1	1	1	1	1	1	1	1	1	1	1	1	1	1	1	1	1			1	1	1		1	1	1	1	1	1	1	1	1	1	1
890	890 BB3453, BPP1655, BP0966 | sbp | (BB, BPP, BP) sulfate-binding protein precursor	1866	1	1	1	1	1	1	1	1	1	1	1	1	1	1	1	1	1	1	1	1	1	1	1	1	1	1	1	1	1	1	1	1	1	1	1	1	1	1	1	1	1	1	1	1	1	1	1
891	891 BB3452, BPP1656, BP0967 | cysU, cysT | (BB, BPP) sulfate transport system permease protein ; (BP) Pseudogene	1867	1	1	1	1	1	1	1	1	1	1	1	1	1	1	1	1	1	1	1	1	1	1	1	1	1	1	1	1	1	1	1	1	1	1	1	1	1	1	1	1	1	1	1	1	1	1	1
3019	3019 BB3451, BPP1657, BP0968 | cysW | (BB, BPP) sulfate transport system permease protein ; (BP) pseudogene	1868	1	1	1	1	1	1	1	1	1	1	1	1	1	1	1	1	1	1	1	1	1	1	1	1	1	1	1	1	1	1	1	1	1	1	1	1	1	1	1	1	1	1	1	1	1	1	1
3020	3020 BB3450, BPP1658, BP0969 | cysA | (BB, BPP, BP) sulfate transport ATP-binding protein	1869	1	1	1	1	1	1	1	1	1	1	1	1	1	1	1	1	1	1	1	1	1	1	1	1	1	1	1	1		1	1	1	1		1	1	1	1	1	1	1	1	1	1	1	1	1
8055	8055 BB3449, BPP1659, BP0970 | cysH | (BP) Pseudogene; (BB, BPP) phosphoadenosine phosphosulfate reductase	1870	1	1	1	1	1	1	1	1	1	1	1	1	1	1	1	1	1	1	1	1	1	1	1	1	1	1	1	1			1	1	1	1	1	1	1	1	1	1	1	1	1	1	1	1	1
893	893 BB3448, BPP1660, BP0970A | cysD | (BB, BPP, BP) sulfate adenylyltransferase subunit 2	1871	1	1		1	1	1	1	1	1	1	1	1	1	1	1	1	1	1	1	1	1	1	1	1	1	1	1	1		1	1	1	1	1	1	1	1	1	1	1	1	1	1	1	1	1	1
3739	3739 BB3447, BPP1661, BP0971 | cysN | (BP) Pseudogene; (BB, BPP) sulfate adenylyltransferase subunit 1	1872	1	1	1	1	1	1	1	1	1	1	1	1	1	1	1	1	1	1	1	1	1	1	1	1	1	1	1	1	1	1	1	1	1	1	1	1	1	1	1	1	1	1				1	1
3021	3021 BB3447, BPP1661, BP0971 | cysN | (BB, BPP) sulfate adenylyltransferase subunit 1 ; (BP) pseudogene	1873	1	1	1	1	1	1	1	1	1	1	1	1	1	1	1	1	1	1	1	1	1	1	1	1	1	1	1	1		1	1	1	1	1	1	1	1	1	1	1	1	1	1	1	1	1	1
3383	3383 BB3446, BPP1662, BP0972 | | (BB, BPP, BP) conserved hypothetical protein	1874	1	1	1	1	1	1	1	1	1	1	1	1	1	1	1	1	1	1	1	1	1	1	1	1	1	1	1	1	1	1	1	1	1	1	1	1	1	1	1	1	1	1	1	1	1	1	1
2712	2712 BB3445, BPP1663, BP0973 | | (BB, BPP, BP) putative membrane protein	1875	1	1	1	1	1	1	1	1	1	1	1	1	1	1	1	1	1	1	1	1	1	1	1	1	1	1	1	1		1	1	1	1	1	1	1	1	1	1	1	1	1	1		1	1	1
894	894 BB3444, BPP1664, BP0974 | | (BPP) Pseudogene; (BB, BP) putative membrane protein	1876	1	1	1	1	1	1	1	1	1	1	1	1	1	1	1	1	1	1	1	1	1	1	1	1	1	1	1	1	1	1	1	1	1	1	1	1	1	1	1	1	1	1	1	1	1	1	1
895	895 BB3443, BPP1665, BP0975 | rplS | (BB, BPP, BP) 50S ribosomal protein L19	1877	1	1	1	1	1	1	1	1	1	1	1	1	1	1	1	1	1	1	1	1	1	1	1	1	1	1	1	1	1	1	1	1	1	1	1	1	1	1	1	1	1	1	1	1	1	1	1
896	896 BB3442, BPP1666, BP0976 | | (BB, BPP, BP) conserved hypothetical protein	1878	1	1	1	1	1	1	1	1	1	1	1	1	1	1	1	1	1	1	1	1	1	1	1	1	1	1	1	1	1	1	1	1	1	1	1	1	1	1	1	1	1	1	1	1	1	1	1
897	897 BB3441, BPP1667, BP0977 | | (BB, BPP, BP) probable oxidoreductase	1879	1	1	1	1	1	1	1	1	1	1	1	1	1	1	1	1	1	1	1	1	1	1	1	1	1	1	1	1	1	1	1	1	1	1	1	1	1	1	1	1	1	1	1	1	1	1	1
2512	2512 BB3440, BPP1668, BP2689 | | (BB, BPP, BP) putative ATP/GTP-binding protein	1880	1	1	1	1	1	1	1	1	1	1	1	1	1	1	1	1	1	1	1	1	1	1	1	1	1	1	1	1	1	1	1	1	1	1	1	1	1	1	1	1	1	1	1	1	1	1	1
2521	2521 BB3439, BPP1669, BP2688 | | (BB, BPP, BP) putative integral membrane zinc-metalloprotease	1881	1	1	1	1	1	1	1	1	1	1	1	1	1	1	1	1	1	1	1	1	1	1	1	1	1	1	1	1	1	1	1	1	1	1	1	1	1	1	1	1	1	1	1	1	1	1	1
2531	2531 BB3438, BPP1670, BP2687 | | (BB, BPP, BP) oligoribonuclease	1882	1	1	1	1	1	1	1	1	1	1	1	1	1	1	1	1	1	1	1	1	1	1	1	1	1	1	1	1	1	1	1	1	1	1	1	1	1	1	1	1	1	1	1	1	1	1	1
2870	2870 BB3437, BPP1671, BP2686 | | (BB, BPP, BP) hypothetical protein	1883	1	1	1		1	1	1	1	1	1	1	1	1	1	1	1	1	1	1	1	1	1	1	1	1	1	1	1		1	1	1	1		1	1	1	1	1	1	1	1	1	1	1	1
2548	2548 BB3436, BPP1672, BP2685 | paaX | (BB, BPP, BP) phenylacetic acid degradation operon negative regulatory protein	1884	1	1	1	1	1	1	1	1	1	1	1	1	1	1	1	1	1	1	1	1	1	1	1	1	1	1	1	1	1	1	1	1	1	1	1	1	1	1	1	1	1	1	1	1	1	1	1
3624	3624 BB, BPP, BP | | (BB) BB3435 - BB3436 intergenic region; (BPP) BPP1672 - BPP1673 intergenic region; (BP) BP2684 - BP2685 intergenic region	1885	1	1	1	1	1	1	1	1	1	1	1	1	1	1	1	1	1	1	1	1	1	1	1	1	1	1	1	1			1	1	1		1	1	1	1	1	1	1	1	1	1	1
2561	2561 BB3435, BPP1673, BP2684 | paaA | (BB, BPP, BP) phenylacetic acid degradation protein	1886	1	1	1	1	1	1	1	1	1	1	1	1	1	1	1	1	1	1	1	1	1	1	1	1	1	1	1	1	1	1	1	1	1	1	1	1	1	1	1	1	1	1	1	1	1	1	1
2568	2568 BB3434, BPP1674, BP2683 | paaB | (BB, BPP, BP) phenylacetic acid degradation protein	1887	1	1	1	1	1	1	1	1	1	1	1	1	1	1	1	1	1	1	1	1	1	1	1	1	1	1	1	1	1	1	1	1	1	1	1	1	1	1	1	1	1	1	1	1	1	1	1
2576	2576 BB3433, BPP1675, BP2682 | paaC | (BB, BPP, BP) phenylacetic acid degradation protein	1888	1	1	1	1	1	1	1	1	1	1	1	1	1	1	1	1	1	1	1	1	1	1	1	1	1	1	1	1			1	1	1		1	1	1	1	1	1	1	1	1	1	1
2583	2583 BB3432, BPP1676, BP2681 | paaD | (BB, BPP, BP) phenylacetic acid degradation protein	1889	1	1	1	1	1	1	1	1	1	1	1	1	1	1	1	1	1	1	1	1	1	1	1	1	1	1	1	1	1	1	1	1	1	1	1	1	1	1	1	1	1	1	1	1	1	1	1
8054	8054 BB3431, BPP1677, BP2680 | paaE | (BB, BPP) probable phenylacetic acid degradation NADHoxidoreductase ; (BP) Pseudogene	1890	1	1	1	1	1	1	1	1	1	1	1	1	1	1	1	1	1	1	1	1	1	1	1	1	1	1	1	1	1	1	1	1	1	1	1	1	1	1	1	1	1	1	1	1	1	1	1
3334	3334 BB3430, BPP1678, BP2678 | | (BB, BPP, BP) putative oxidoreductase	1891	1	1	1	1	1	1	1	1	1	1	1	1	1	1	1	1	1	1	1	1	1	1	1	1	1	1	1	1	1	1	1	1	1	1	1	1	1	1	1	1	1	1	1	1	1	1	1
2606	2606 BB3429, BPP1679, BP2677 | paaG | (BB, BPP, BP) probable enoyl-CoA hydratase	1892	1	1	1	1	1	1	1	1	1	1	1	1	1	1	1	1	1	1	1	1	1	1	1	1	1	1	1	1			1	1	1		1	1	1	1	1	1	1	1	1	1	1
2616	2616 BB3428, BPP1680, BP2676 | paaI | (BB, BPP, BP) phenylacetic acid degradation protein	1893	1	1	1	1	1	1	1	1	1	1	1	1	1	1	1	1	1	1	1	1	1	1	1	1	1	1	1	1	1	1	1	1	1	1	1	1	1	1	1	1	1	1	1	1	1	1	1
2625	2625 BB3427, BPP1681, BP2675 | paaK | (BB, BPP, BP) phenylacetate-coenzyme A ligase	1894	1	1	1	1	1	1	1	1	1	1	1	1	1	1	1	1	1	1	1	1	1	1	1	1	1	1	1	1	1	1	1	1	1	1	1	1	1	1	1	1	1	1	1	1	1	1	1
2	2 BB3426, BPP1682, BP2674 | fimX | (BB, BP) fimbrial protein ; (BPP) Pseudogene	1895	1	1	1	1	1	1	1	1	1	1	1	1	1	1	1	1	1	1	1	1	1	1	1	1	1	1	1	1	1	1	1	1	1	1	1	1	1	1	1	1	1	1	1	1	1	1	1
5391	5391 BB3425, BPP1683 | fimN | (BB, BPP) fimbrial subunit protein	1896	1	0	1	1	1	1	1	1	1	1	1	1	1	1	1	1	1	1	1	1	1	1	1	1	1	1	1	1	1	1	1	1	1	1	1	1	1	1	1	1	1	1	1	1	1	1	1
6085	6085 BB3425, BPP1683 | fimN | (BB, BPP) fimbrial subunit protein	1897	1	1	1	1	1	1	1	1	1	1	1	1	1	1	1	1	1	1	1	1	1	1	1	1	1	1	1	1		1	1	1	1	1	1	1		1	1	1	1	1		1	1	1	1
5392	5392 BB3424, BPP1684 | | (BB, BPP) fimbrial protein	1898	1	1	1	1	1	1	1	1	1	1	1	1	1	1	1	1	1	1	1	1	1	1	1	1	1	1	1	1	1	1	1	1	1	1	1	1	1	1	1	1	1	1	1	1	1	1	1
555	555 BB3422, BPP1686, BP2353 | | (BB, BPP, BP) putative inner membrane transport protein	1900	1	1	1	1	1	1	1	1	1	1	1	1	1	1	1	1	1	1	1	1	1	1	1	1	1	1	1	1	1	1	1	1	1	1	1	1	1	1	1	1	1	1	1	1	1	1	1
556	556 BB3421, BPP1687, BP2352 | | (BB, BPP, BP) putative periplasmic substrate-binding transport protein	1901	1	1	1	1	1	1	1	1	1	1	1	1	1	1	1	1	1	1	1	1	1	1	1	1	1	1	1	1	1	1	1	1	1	1	1	1	1	1	1	1	1	1	1	1	1	1	1
2962	2962 BB3420, BPP1688, BP2351 | | (BB, BPP, BP) putative inner membrane transport permease	1902	1	1	1	1	1	1	1	1	1	1	1	1	1	1	1	1	0	1	1	1	1	1	1	1	1	1	1	1	1	1	1	1	1	1	1	1	1	1	1	1	1	1	1	1	1	1	1
558	558 BB3419, BPP1689, BP2350 | | (BB, BPP, BP) globin-like protein	1903	1	1	1	1	1	1	1	1	1	1	1	1	1	1	1	1	0	0	0	1	1	1	1	1	1	1	1	1			1	1	1		1	1	1	1	0	1	1	1	1	1	1
3366	3366 BB3418, BPP1690, BP2349 | | (BB, BPP, BP) conserved hypothetical protein	1904	1						1		1	1	1	1	1	1	1	1	1	1	1	1	1	1	1	1	1	1	1	1		1	1	1	1					1	1	1	1	1				1
559	559 BB3417, BPP1691, BP2348 | | (BB, BPP, BP) putative polyamine transport protein	1905	1	1	1	1	1	1	1	1	1	1	1	1	1	1	1	1	1	1	1	1	1	1	1	1	1	1	1	1	1	1	1	1	1	1	1	1	1	1	1	1	1	1	1	1	1	1	1
560	560 BB3416, BPP1692, BP2347 | | (BB, BPP, BP) putative polyamine transport ATP-bindingprotein	1906	1	1	1	1	1	1	1	1	1	1	1	1	1	1	1	1	1	1	1	1	1	1	1	1	1	1	1	1	1	1	1	1	1	1	1	1	1	1	1	1	1	1	1	1	1	1	1
561	561 BB3415, BPP1693, BP2346 | | (BB, BPP, BP) putative inner membrane permease polyaminetransport protein	1907	1	1	1	1	1	1	1	1	1	1	1	1	1	1	1	1	1	1	1	1	1	1	1	1	1	1	1	1	1	1	1	1	1	1	1	1	1	1	1	1	1	1	1	1	1	1	1
562	562 BB3414, BPP1694, BP2345 | | (BB, BPP, BP) putative inner membrane permease polyaminetransport protein	1908	1	1	1	1	1	1	1	1	1	1	1	1	1	1	1	1	1	1	1	1	1	1	1	1	1	1	1	1	1	1	1	1	1	1	1	1	1	1	1	1	1	1	1	1	1	1	1
563	563 BB3413, BPP1695, BP2344 | | (BB, BPP, BP) conserved hypothetical protein	1909	1	1	1	1	1	1	1	1	1	1	1	1	1	1	1	1	1	1	1	1	1	1	1	1	1	1	1	1			1	1	1		1	1	1	1	1	1	1	1	1	1	1
564	564 BB3412, BPP1696, BP2343 | | (BB, BPP, BP) putative methypurine-DNA glycosylase	1910	1	1	1	1	1	1	1	1	1	1	1	1	1	1	1	1	1	1	1	1	1	1	1	1	1	1	1	1			1	1	1		1	1	1	1	1	1	1	1	1	1	1
565	565 BB3411, BPP1697, BP2342 | | (BB, BPP, BP) hypothetical protein	1911	1	1	1	1	1	1	1	1	1	1	1	1	1	1	1	1	1	1	1	1	1	1	1	1	1	1	1	1	1	1	1	1	1	1	1	1	1	1	1	1	1	1	1	1	1	1	1
566	566 BB3410, BPP1698, BP2341 | | (BB, BPP, BP) conserved hypothetical lipoprotein	1912	1	1	1	1	1	1	1	1	1	1	1	1	1	1	1	1	1	1	1	1	1	1	1	1	1	1	1	1	1	1	1	1	1	1	1	1	1	1	1	1	1	1	1	1	1	1	1
8053	8053 BB3409, BPP1699, BP2340 | | (BB, BPP, BP) putative acyl-CoA dehydrogenase	1913	1	1	1	1	1	1	1	1	1	1	1	1	1	1	1	1	1	1	1	1	1	1	1	1	1	1	1	1	1	1	1	1	1	1	1	1	1	1	1	1	1	1	1	1	1	1	1
2963	2963 BB3408, BPP1700, BP2339 | rpiA | (BB, BPP, BP) ribose 5-phosphate isomerase a	1914	1	1	1	1	1	1	1	1	1	1	1	1	1	1	1	1	1	1	1	1	1	1	1	1	1	1	1	1		1	1	1	1	1	1	1	1	1	1	1	1	1	1	1	1	1	1
567	567 BB3407, BPP1701, BP2338 | | (BB, BPP, BP) putative transport protein	1915	1	1	1	1	1	1	1	1	1	1	1	1	1	1	1	1	1	1	1	1	1	1	1	1	1	1	1	1			1	1	1		1	1	1	1	1	1	1	1	1	1	1
2964	2964 BB3406, BPP1702, BP2337 | | (BB, BPP, BP) putative phospholipase	1916	1				1	1	1	1	1	1	1	1	1	1	1	1	1	1	1	1	1	1	1	1	1	1	1	1			1	1	1		1			1	1	1	1	1	1	1	1
568	568 BB3405, BPP1703, BP2336 | | (BB, BPP, BP) conserved hypothetical protein	1917	1	1	1	1	1	1	1	1	1	1	1	1	1	1	1	1	1	1	1	1	1	1	1	1	1	1	1	1	1	1	1	1	1	1	1	1	1	1	1	1	1	1	1	1	1	1	1
569	569 BB3404, BPP1704, BP2335 | argA | (BB, BPP, BP) amino-acid acetyltransferase	1918	1	1	1	1	1	1	1	1	1	1	1	1	1	1	1	1	1	1	1	1	1	1	1	1	1	1	1	1			1	1	1		1	1	1	1	1	1	1	1	1	1	1
570	570 BB3403, BPP1705, BP2334 | | (BB, BPP, BP) putative ATP-dependent helicase	1919	1	1	1	1	1	1	1	1	1	1	1	1	1	1	1	1	1	1	1	1	1	1	1	1	1	1	1	1	1	1	1	1	1	1	1	1	1	1	1	1	1	1	1	1	1	1	1
571	571 BB3402, BPP1706, BP2333 | | (BB, BPP, BP) putative dioxygenase	1920	1	1	1	1	1	1	1	1	1	1	1	1	1	1	1	1	1		1	1	1			1	1	1	1	1			1	1	1	1	1	1	1	1	1	1	1	1	1	1	1	1	1
572	572 BB3401, BPP1707, BP2332 | dnaE, polC | (BB, BPP, BP) DNA polymerase III alpha subunit	1921	1	1	1	1	1	1	1	1	1	1	1	1	1	1	1	1	1	1	1	1	1	1	1	1	1	1	1	1	1	1	1	1	1	1	1	1	1	1	1	1	1	1	1	1	1	1	1
2965	2965 BB3400, BPP1708, BP2331 | | (BB, BPP, BP) putative transferase	1922	1	1	1	1	1	1	1	1	1	1	1	1	1	1	1	1	1	1	1	1	1	1	1	1	1	1	1	1	1	1	1	1	1	1	1	1	1	1	1	1	1	1	1	1	1	1	1
573	573 BB3399, BPP1709, BP2330 | | (BB, BPP, BP) conserved hypothetical protein	1923	1	1	1	1	1	1	1	1	1	1	1	1	1	1	1	1	1	1	1	1	1	1	1	1	1	1	1	1	1	1	1	1	1	1	1	1	1	1	1	1	1	1	1	1	1	1	1
574	574 BB3398, BPP1710, BP2329 | | (BB, BPP, BP) putative transferase	1924	1	1	1	1	1	1	1	1	1	1	1	1	1	1	1		1	1	1	1	1	1	1	1	1	1	1	1	1	1	1	1	1	1	1	1	1	1	1	1	1	1	1	1	1	1	1
2966	2966 BB3397, BPP1711, BP2328 | | (BB, BPP, BP) putative transferase	1925	1	1			1	1	1	1	1	1	1	1	1	1	1	1	1	1	1	1	1	1	1	1	1	1	1	1	1	1	1	1	1	1	1	1	1	1	1	1	1	1	1	1	1	1	1
575	575 BB3396, BPP1712, BP2327 | | (BB, BPP, BP) putative outer membrane protein	1926	1	1	1	1	1	1	1	1	1	1	1	1	1	1	1	1	1	1	1	1	1	1	1	1	1	1	1	1		1	1	1	1	1	1	1	1	1	1	1	1	1	1	1	1	1
2967	2967 BB, BPP, BP | | (BB) BB3395 - BB3396 intergenic region; (BPP) BPP1712 - BPP1713 intergenic region; (BP) BP2326 - BP2327 intergenic region	1927	1	1	1	1	1	1	1	1	1	1	1	1	1	1	1	1	1	1	1	1	1	1	1	1	1	1	1	1	1	1	1	1	1	1	1	1	1	1	1	1	1	1	1	1	1	1	1
576	576 BB3395, BPP1713, BP2326 | | (BB, BPP, BP) putative polysaccharide deacetylase	1928	1	1	1	1	1	1	1	1	1	1	1	1	1	1	1	1	1	1	1	1	1	1	1	1	1	1	1	1	1	1	1	1	1	1	1	1	1	1	1	1	1	1	1	1	1	1	1
2968	2968 BB3394, BPP1714, BP2325 | | (BB, BPP, BP) putative transferase	1929	1	1			1	1	1	1	1	1	1	1	1	1	1	1	1	1	1	1	1	1	1	1	1	1	1	1	1	1	1	1	1	1	1	1	1	1	1	1	1	1	1	1	1	1	1
3702	3702 BB3394, BPP1714, BP2325 | | (BB, BPP, BP) putative transferase	1930	1	1	1	1	1	1	1	1	1	1	1	1	1	1	1	1	1	1	1	1	1	1	1	1	1	1	1	1	1	1	1	1	1	1	1	1	1	1	1	1	1	1	1	1	1	1	1
577	577 BB3393, BPP1715, BP2324 | | (BB, BPP, BP) conserved hypothetical protein	1931	1	1	1	1	1	1	1	1	1	1	1	1	1	1	1	1	1	1	1	1	1	1	1	1	1	1	1	1	1	1	1	1	1	1	1	1	1	1	1	1	1	1	1	1	1	1	1
578	578 BB3392, BPP1716, BP2323 | | (BB, BPP, BP) conserved hypothetical membrane protein	1932	1	1	1	1	1	1	1	1	1	1	1	1	1	1	1	1	1	1	1	1	1	1	1	1	1	1	1	1	1	1	1	1	1	1	1	1	1	1	1	1	1	1	1	1	1	1	1
3367	3367 BB3391, BPP1717, BP2322 | waaF | (BB, BPP, BP) heptosyltransferase II	1933	1	1	1	1	1	1	1	1	1	1	1	1	1	1	1	1	1	1	1	1	1	1	1		1	1	1	1	1	1	1	1	1	1	1	1		1	1	1	1	1	1	1	1	1	1
579	579 BB3390, BPP1718, BP2321 | | (BB, BPP, BP) putative ABC transporter	1934	1	1	1	1	1	1	1	1	1	1	1	1	1	1	1	1	1	1	1	1	1	1	1	1	1	1	1	1	1	1	1	1	1	1	1	1	1	1	1	1	1	1	1	1	1	1	1
581	581 BB3389, BPP1719, BP2320 | | (BB, BPP, BP) putative inner membrane efflux protein	1935	1	1				1	1	1	1	1	1	1	1	1	1	1	1	1	1	1	1	1	1	1	1	1	1	1			1	1	1		1			1	1	1	1	1	1	1	1	1	1
582	582 BB3388, BPP1720, BP2319 | | (BB, BPP, BP) putative transcriptional regulator	1936	1	1	1	1	1	1	1	1	1	1	1	1	1	1	1	1	1	1	1	1	1	1	1	1	1	1	1	1	1	1	1	1	1	1	1	1	1	1	1	1	1	1	1	1	1	1	1
583	583 BB3387, BPP1721, BP2318 | | (BB, BPP, BP) putative dehydratase	1937	1	1			1	1	1	1	1	1	1	1	1	1	1	1	1	1	1	1	1	1	1	1	1	1	1	1	1	1	1	1	1	1	1	1	1	1	1	1	1	1	1	1	1	1	1
584	584 BB3386, BPP1722, BP2317 | | (BB, BPP, BP) putative ribonuclease	1938	1	1	1	1	1	1	1	1	1	1	1	1	1	1	1	1	1	1	1	1	1	1	1	1	1	1	1	1	1	1	1	1	1	1	1	1	1	1	1	1	1	1	1	1	1	1	1
1857	1857 BB3385, BPP1723, BP2036 | | (BB, BPP, BP) conserved hypothetical protein	1939	1		1		1	1	1	1	1	1	1	1	1	1	1	1	1	1	1	1	1	1	1	1	1	1	1	1		1	1	1	1	1	1	1	1	1	1	1	1	1	1	1	1	1	1
	RD28	1939.5
1858	1858 BB3384, BPP1724, BP2037 | | (BB, BPP, BP) conserved hypothetical protein	1940	1	1	1	1	1	1	1	1	1	1	1	1	1	1	1	1	1	1	1	1	1	1	1	1	1	1	1	1	0	0	1	1	1	0	0	0	0	1	1	1	1	1	1	0	1	0	0
1859	1859 BB3383, BPP1725, BP2038 | | (BB, BPP, BP) putative hydroxlacyl-CoA dehydrogenase	1941	1	1	1	1	1	1	1	1	1	1	1	1	1	1	1	1	1	1	1	1	1	1	1	1	1	1	1	1	0	0	0	0	0	0	0	0	0	0	0	1	0	0	0	0	1	0	0
	RD28 end	1941.5
1860	1860 BB3382, BPP1726, BP2039 | | (BB, BPP, BP) putative amidase	1942	1	1	1	1	1	1	1	1	1	1	1	1	1	1	1	1	1	1	1	1	1	1	1	1	1	1	1	1	1	1	1	1	1	1	1	1	1	1	1	1	1	1	1	1	1	1	1
8052	8052 BB3381, BPP1727, BP2040 | | (BB, BPP, BP) putative membrane protein	1943	1	1	1	1	1	1	1	1	1	1	1	1	1	1	1	1	1	1	1	1	1	1	1	1	1	1	1	1			1	1	1		1	1	1	1	1	1	1	1	1	1	1	1	1
1861	1861 BB3380, BPP1728, BP2041 | proA | (BB, BPP, BP) putative gamma-glutamyl phosphate reductase	1944	1	1	1	1	1	1	1	1	1	1	1	1	1	1	1	1	1	1	1	1	1	1	1	1	1	1	1	1	1	1	1	1	1	1	1	1	1	1	1	1	1	1	1	1	1	1	1
1862	1862 BB3379, BPP1729, BP2042 | holA | (BB, BPP, BP) putative DNA polymerase III, delta subunit	1945	1								1	1	1	1	1	1	1	1	1	1	1	1	1	1	1	1	1	1	1	1			1	1	1					1	1	1	1	1
1863	1863 BB3378, BPP1730, BP2043 | | (BB, BPP, BP) putative lipoprotein	1946	1	1	1	1	1	1	1	1	1	1	1	1	1	1	1	1	1	1	1	1	1	1	1	1	1	1	1	1	1	1	1	1	1	1	1	1	1	1	1	1	1	1	1	1	1	1	1
1864	1864 BB3377, BPP1731, BP2044 | leuS | (BB, BPP, BP) leucyl-tRNA synthetase	1947	1	1	1	1	1	1	1	1	1	1	1	1	1	1	1	1	1	1	1	1	1	1	1	1	1	1	1	1	1	1	1	1	1	1	1	1	1	1	1	1	1	1	1	1	1	1	1
3181	3181 BB3376, BPP1732, BP2045 | | (BB, BPP, BP) putative transmembrane transport protein	1948	1	1	1	1	1	1	1	1	1	1	1	1	1	1	1	1	1	1	1	1	1	1	1	1	1	1	1	1	1	1	1	1	1	1	1	1	1	1	1	1	1	1	1	1	1	1	1
2801	2801 BB3375, BPP1733, BP2046 | | (BB, BPP, BP) putative MarR-family transcriptional regulator	1949	1	1	1	1	1	1	1	1	1	1	1	1	1	1	1	1	1	1	1	1	1	1	1	1	1	1	1	1	1	1	1	1	1	1	1	1	1	1	1	1	1	1	1	1	1	1	1
1865	1865 BB3374, BPP1734, BP2047 | bph2 | (BB, BPP, BP) DNA-binding protein Bph2	1950	1	1	1	1	1	1	1	1	1	1	1	1	1	1	1	1	1	1	1	1	1	1	1	1	1	1	1	1			1	1	1		1	1	1	1	1	1	1	1	1	1	1
1866	1866 BB, BPP, BP | | (BB) BB3373 - BB3374 intergenic region; (BPP) BPP1734 - BPP1735 intergenic region; (BP) BP2047 - BP2048 intergenic region	1951	1	1	1	1	1	1	1	1	1	1	1	1	1	1	1	1	1	1	1	1	1	1	1	1	1	1	1	1	1	1	1	1	1	1	1	1	1	1	1	1	1	1	1	1	1	1	1
1867	1867 BB3373, BPP1735, BP2049 | | (BB, BP) putative sulfate transporter ; (BPP) Pseudogene	1952	1	1	1	1	1	1	1	1	1	1	1	1	1	1	1	1	1	1	1	1	1	1	1	1	1	1	1	1	1	1	1	1	1	1	1	1	1	1	1	1	1	1	1	1	1	1	1
1868	1868 BB3372, BPP1736, BP2050 | rpmG | (BB, BPP, BP) 50S ribosomal protein L33	1953	1	1	1	1	1	1	1	1	1	1	1	1	1	1	1	1	1	1	1	1	1	1	1	1	1	1	1	1	1	1	1	1	1	1	1	1	1	1	1	1	1	1	1	1	1	1	1
1869	1869 BB3371, BPP1737, BP2051 | rpmB | (BB, BPP, BP) 50S ribosomal protein L28	1954	1	1	1	1	1	1	1	1	1	1	1	1	1	1	1	1	1	1	1	1	1	1	1	1	1	1	1	1	1	1	1	1	1	1	1	1	1	1	1	1	1	1	1	1	1	1	1
1870	1870 BB3370, BPP1738, BP2052 | | (BB, BPP, BP) putative transmembrane transport protein	1955	1	1	1	1	1	1	1	1	1	1	1	1	1	1	1	1	1	1	1	1	1	1	1	1	1	1	1	1		1	1	1	1	1	1	1	1	1	1	1	1	1	1	1	1	1	1
1871	1871 BB3369, BPP1739, BP2053 | | (BB, BPP) putative cyclopropane-fatty-acyl-phospholipid synthase ; (BP) pseudogene	1956	1	1	1	1	1	1	1	1	1	1	1	1	1	1	1	1	1	1	1	1	1	1	1	1	1	1	1	1	1	1	1	1	1	1	1	1	1	1	1	1	1	1	1	1	1	1	1
3588	3588 BB, BPP, BP | | (BB) BB3368 - BB3369 intergenic region; (BPP) BPP1739 - BPP1740 intergenic region; (BP) BP2054 - BP2055 intergenic region	1957	1	1	1	1	1	1	1	1	1	1	1	1	1	1	1	1	1	1	1	1	1	1	1	1	1	1	1	1	1	1	1	1	1	1	1	1	1	1	1	1	1	1	1	1	1	1	1
1873	1873 BB3368, BPP1740, BP2055 | | (BB, BPP, BP) putative periplasmic substrate-binding protein	1958	1	1	1	1	1	1	1	1	1	1			1	1	1		1		1	1	1	1	1	1	1	1	1	1	1	1	1	1		1	1	1	1	1	1	1	1	1		1	1	1	1
1874	1874 BB3367, BPP1741, BP2056 | | (BB, BPP, BP) putative binding-protein-dependent transport protein	1959	1	1	1	1	1	1	1	1	1	1	1	1	1	1	1	1	1	1	1	1	1	1	1	1	1	1	1	1	1	1	1	1	1	1	1	1	1	1	1	1	1	1	1	1	1	1	1
3438	3438 BB3366, BPP1742, BP2057 | | (BB, BPP, BP) putative ABC-transporter ATP-binding protein	1960	1	1	1	1	1	1	1	1	1	1	1	1	1	1	1	1	1	1	1	1	1	1	1	1	1	1	1	1	1	1	1	1	1	1	1	1	1	1	1	1	1	1	1	1	1	1	1
1875	1875 BB3365, BPP1743, BP2058 | | (BB, BPP, BP) putative tautomerase	1961	1	1	1	1	1	1	1	1	1	1	1	1	1	1	1	1	1	1	1	1	1	1	1	1	1	1	1	1	1	1	1	1	1	1	1	1	1	1	1	1	1	1	1	1	1	1	1
3182	3182 BB3363, BPP1745, BP2060 | | (BB, BP) conserved hypothetical protein ; (BPP) Pseudogene	1963	1	1	1	1	1	1	1	1	1	1	1	1	1	1	1	1	1	1	1	1	1	1	1	1	1	1	1	1	1	1	1	1	1	1	1	1	1	1	1	1	1	1	1	1	1	1	1
1877	1877 BB3362, BPP1746, BP2061 | | (BB, BPP, BP) putative gntR-family transcriptional regulator	1964	1	1	1	1	1	1	1	1	1	1	1	1	1	1	1	1	1	1	1	1	1	1	1	1	1	1	1	1	1	1	1	1	1	1	1	1	1	1	1	1	1	1	1	1	1	1	1
1878	1878 BB3361, BPP1747, BP2062 | | (BB, BPP, BP) putative malonyl-CoA decarboxylase	1965	1	1	1	1	1	1	1	1	1	1	1	1	1	1	1	1	1	1	1	1	1	1	1	1	1	1	1	1			1	1	1		1	1	1	1	1	1	1	1	1	1
2802	2802 BB3360, BPP1748, BP2063 | | (BB, BPP, BP) conserved hypothetical protein	1966	1	1			1	1	1	1	1	1	1	1	1	1	1	1	1	1	1	1	1	1	1	1	1	1	1	1		1	1	1	1					1	1	1	1	1	1		1	1	1
3636	3636 BB3359, BPP1749, BP2064 | | (BP) Pseudogene; (BB, BPP) putative malonyl-CoA synthetase	1967	1	1		1	1	1	1	1	1	1	1	1	1	1	1	1	1	1	1	1	1	1	1	1	1	1	1	1			1	1	1		1	1		1	1	1	1	1	1
1879	1879 BB3359, BPP1749, BP2064 | | (BB, BPP) putative malonyl-CoA synthetase ; (BP) pseudogene	1968	1	1	1	1	1	1	1	1	1	1	1	1	1	1	1	1	1	1	1	1	1	1	1	1	1	1	1	1	1	1	1	1	1	1	1	1	1	1	1	1	1	1	1	1	1	1	1
1880	1880 BB3358, BPP1750, BP2066 | | (BB, BPP, BP) putative exported protein	1969	1	1	1	1	1	1	1	1	1	1	1	1	1	1	1	1	1	1	1	1	1	1	1	1	1	1	1	1	1	1	1	1	1	1	1	1	1	1	1	1	1	1	1	1	1	1	1
1881	1881 BB3357, BPP1751, BP2067 | | (BB, BPP, BP) putative superoxide dismutase	1970	1	1	1	1	1	1	1	1	1	1	1	1	1	1	1	1	1	1	1	1	1	1	1	1	1	1	1	1		1	1	1	1		1	1	1	1	1	1	1	1	1	1	1	1	1
1882	1882 BB3356, BPP1752, BP2068 | | (BB, BPP, BP) putative exported protein	1971	1	1	1	1	1	1	1	1	1	1	1	1	1	1	1	1	1	1	1	1	1	1	1	1	1	1	1	1	1	1	1	1	1	1	1	1	1	1	1	1	1	1	1	1	1	1	1
1883	1883 BB3355, BPP1753, BP2069 | | (BB, BPP) putative transmembrane component of ABC transporter ; (BP) pseudogene	1972	1	1	1	1	1	1	1	1	1	1	1	1	1	1	1	1	1	1	1	1	1	1	1	1	1	1	1	1	1	1	1	1	1	1	1	1	1	1	1	1	1	1	1	1	1	1	1
1884	1884 BB3354, BPP1754, BP2070 | | (BB, BPP, BP) putative ABC-transporter ATP-binding component	1973	1	1	1	1	1	1	1	1	1	1	1	1	1	1	1	1	1	1	1	1	1	1	1	1	1	1	1	1	1	1	1	1	1	1	1	1	1	1	1	1	1	1	1	1	1	1	1
3440	3440 BB3353, BPP1755, BP2071 | | (BB, BPP, BP) putative molybdenum-binding protein	1974	1	1	1		1	1	1	1	1	1	1	1	1	1	1	1	1	1	1	1	1	1	1	1	1	1	1	1	1	1	1	1	1	1	1	1	1	1	1	1	1	1	1	1	1	1	1
2211	2211 BB3352, BPP1756, BP2072 | | (BB, BPP, BP) putative lipoprotein	1975	1	1	1	1	1	1	1	1	1	1	1	1	1	1	1	1	1	1	1	1	1	1	1	1	1	1	1	1	1	1	1	1	1	1	1	1	1	1	1	1	1	1	1	1	1	1	1
3460	3460 BB3351, BPP1757, BP2073 | | (BB, BPP, BP) conserved hypothetical protein	1976	1	1	1	1	1	1	1	1	1	1	1	1	1	1	1	1	1	1	1	1	1	1	1	1	1	1	1	1	1	1	1	1	1	1	1	1	1	1	1	1	1	1	1	1	1	1	1
3248	3248 BB3350, BPP1758, BP2074 | | (BB, BP) putative transcriptional regulator; (BPP) Pseudogene	1977	1	1	1	1	1	1	1	1	1	1	1	1	1	1	1	1	1	1	1	1	1	1	1	1	1	1	1	1			1	1	1		1	1	1	1	1	1	1	1	1	1	1
3247	3247 BB, BPP, BP | | (BB) BB3349 - BB3350 intergenic region; (BPP) BPP1758 - BPP1759 intergenic region; (BP) BP2074 - BP2075 intergenic region	1978	1	1	1	1	1	1	1	1	1	1	1	1	1	1	1	1	1	1	1	1	1	1	1	1	1	1	1	1	1	1	1	1	1	1	1	1	1	1	1	1	1	1	1	1	1	1	1
2803	2803 BB3349, BPP1759, BP2075, BP2075 | | (BB, BPP, BP, BP) putative efflux system inner membrane protein	1979	1	1	1	1	1	1	1	1	1	1	1	1	1	1	1	1	1	1	1	1	1	1	1	1	1	1	1	1	1	1	1	1	1	1	1	1	1	1	1	1	1	1	1	1	1	1	1
3700	3700 BB3349, BPP1759, BP2075, BP2075 | | (BB, BPP, BP, BP) putative efflux system inner membrane protein	1980	1	1	1	1	1	1	1	1	1	1	1	1	1	1	1	1	1	1	1	1	1	1	1	1	1	1	1	1		1	1	1	1	1	1	1	1	1	1	1	1	1	1	1	1	1	1
1885	1885 BB3348, BPP1760, BP2076 | | (BB, BP) putative efflux system transmembrane protein ; (BPP) Pseudogene	1981	1	1	1	1	1	1	1	1	1	1	1	1	1	1	1	1	1	1	1	1	1	1	1	1	1	1	1	1			1	1	1		1	1	1	1	1	1	1	1	1	1	1	1	1
3750	3750 BB3347, BPP1761, BP2077 | | (BP) Pseudogene; (BB, BPP) putative efflux system outer membrane component	1982	1	1	1	1	1	1	1	1	1	1	1	1	1	1	1	1	1	1	1	1	1	1	1	1	1	1	1	1			1	1	1		1	1	1	1	1	1	1	1	1	1	1
8051	8051 BB3347, BPP1761, BP2077 | | (BB, BPP) putative efflux system outer membrane component ; (BP) Pseudogene	1983	1	1	1	1	1	1	1	1	1	1	1	1	1	1	1	1	1	1	1	1	1	1	1	1	1	1	1	1	1	1	1	1	1	1	1	1	1	1	1	1	1	1	1	1	1	1	1
3183	3183 BB3345, BPP1763, BP2079 | acpS | (BB, BPP, BP) putative holo-[acyl-carrier protein] synthase	1985	1	1	1	1	1	1	1	1	1	1	1	1	1	1	1	1	1	1	1	1	1	1	1	1	1	1	1	1	1	1	1	1	1	1	1	1	1	1	1	1	1	1	1	1	1	1	1
1887	1887 BB3344, BPP1764, BP2080 | nagZ | (BB, BPP, BP) putative beta-hexosaminidase	1986	1	1		1	1	1	1	1	1	1	1	1	1	1	1	1	1	1	1	1	1	1	1	1	1	1	1	1	1	1	1	1	1	1	1	1	1	1	1	1	1	1	1	1	1	1	1
1888	1888 BB3343, BPP1765, BP2081 | uvrC | (BB, BPP, BP) putative excinuclease ABC subunit C	1987	1	1	1	1	1	1	1	1	1	1	1	1	1	1	1	1	1	1	1	1	1	1	1	1	1	1	1	1	1	1	1	1	1	1	1	1	1	1	1	1	1	1	1	1	1	1	1
1889	1889 BB3342, BPP1766, BP2082 | pgsA | (BB, BPP, BP) putative CDP-diacylglycerol--glycerol-3-phosphate3-phosphatidyltransferase	1988	1	1	1	1	1	1	1	1	1	1	1	1	1	1	1	1	1	1	1	1	1	1	1	1	1	1	1	1	1	1	1	1	1	1	1	1	1	1	1	1	1	1	1	1	1	1	1
1890	1890 BB3341, BPP1767, BP2083 | | (BB, BPP) putative transmembrane transport protein ; (BP) Pseudogene	1989	1	1	1	1	1	1	1	1	1	1	1	1	1	1	1	1	1	1	1	1	1	1	1	1	1	1	1	1	1	1	1	1	1	1	1	1	1	1	1	1	1	1	1	1	1	1	1
1891	1891 BB3340, BPP1768, BP2084 | | (BB, BPP, BP) conserved hypothetical protein	1990	1	1	1	1	1	1	1	1	1	1	1	1	1	1	1	1	1	1	1	1	1	1	1	1	1	1	1	1			1	1	1		1	1	1	1	1	1	1	1	1	1	1
1892	1892 BB3339, BPP1769, BP2085 | aceA | (BB, BPP, BP) putative isocitrate lyase	1991	1	1	1	1	1	1	1	1	1	1	1	1	1	1	1	1	1	1	1	1	1	1	1	1	1	1	1	1			1	1	1		1	1	1	1	1	1	1	1	1	1	1
3184	3184 BB3338, BPP1770, BP2086 | | (BB, BPP, BP) putative membrane protein	1992										1																				1		1								1	1			1		1
3547	3547 BB3337, BPP1771, BP2160 | | (BB, BPP) conserved hypothetical protein ; (BP) Pseudogene	1993	1					1	1		1	1	1	1	1	1	1	1	1	1	1	1	1	1	1	1	1	1	1	1	1	1	1	1	1					1	1	1	1	1	1	1	1	1
2454	2454 BB3336, BPP1772, BP2161 | | (BB, BPP, BP) putative integral membrane protein	1994	1	1	1	1	1	1	1	1	1	1	1	1	1	1	1	1	1	1	1	1	1	1	1	1	1	1	1	1		1	1	1	1		1	1	1	1	1	1	1	1	1	1	1	1	1
3648	3648 BB3335, BPP1773, BP2162 | | (BB, BPP, BP) putative biotin synthesis protein	1995	1	1	1	1	1	1	1	1	0	1	1	1	1	1	1	1	1	1	1	1	1	1	1	1	1	1	1	1		1	1	1	1	1	1	1	1	1	1	1	1	1	1	1	1	1	1
[truncated: 3,860 more rows]
[truncated: 24 more columns]
